# Supplementary material for: Single-Cell RNA Sequencing Reveals LEF1-Driven Wnt Pathway Activation as a Shared Oncogenic Program in Hepatoblastoma and Medulloblastoma
Source: Curr Oncol. 2025 Jan 9;32(1):35. doi: 10.3390/curroncol32010035 (PMC11763369; doi:10.3390/curroncol32010035)
Supplement: Supplementary file 1 [file curroncol-32-00035-s001.zip]

Archive with 6 entries (6 files):
- Desterke 2024 - Sup Figs CDnew.pdf
- Table S1 limma cross with TF.xlsx
- Table S2 SIGcross signature 1259.xlsx
- Table S3 output_promoter_wnt3a 2039 TSS.xlsx
- Table S4 limma_sig PBTA integration MB.xlsx
- Table S5 signature_integrate peaks and limma.xlsx
