# Supplementary material for: Single-Cell RNA Sequencing Reveals LEF1-Driven Wnt Pathway Activation as a Shared Oncogenic Program in Hepatoblastoma and Medulloblastoma
Source: Curr Oncol. 2025 Jan 9;32(1):35. doi: 10.3390/curroncol32010035 (PMC11763369; doi:10.3390/curroncol32010035)
Supplement: Supplementary file 1 [file curroncol-32-00035-s001.zip › Table S1 limma cross with TF.xlsx]

## Sheet: resultlimma
gene	logFC	AveExpr	t	P.Value	adj.P.Val	B	logP	transcription_factor
LTF	3.66536242766164	4.61476474260128	9.04650448165017	3.63008035706865e-14	6.70863871380117e-10	21.8037095972375	13.4400837611222	Yes
SUSD5	3.49773462461589	5.95509327541352	8.91694667101765	6.68559561355543e-14	6.70863871380117e-10	21.2157928320116	13.174859895783	No
CD33	1.84976750663711	3.58102765931464	8.80246693035395	1.14664807537844e-13	6.70863871380117e-10	20.6963618000159	12.9405698535662	No
GBP2	2.99375320301995	6.23752601936704	8.7806860021069	1.2705617257686e-13	6.70863871380117e-10	20.5975496803526	12.8960042314326	No
CFI	3.74036812845232	6.49148018935811	8.75030635544157	1.46604866997403e-13	6.70863871380117e-10	20.4597390542877	12.8338516117206	No
TLR8	1.83249908233071	4.85980601596219	8.57706139979106	3.31435793293189e-13	1.09925473960409e-09	19.6741765391708	12.4796005919025	No
GPR65	2.56819562886861	4.975812588672	8.5739587316322	3.36310453550201e-13	1.09925473960409e-09	19.6601140848127	12.4732596332842	No
CD86	2.28661726745796	5.50153825498916	8.46019607728354	5.74299795954948e-13	1.53507173095229e-09	19.1446956728259	12.2408613380209	No
IL1RAP	3.12566032318604	5.84479704702705	8.44953086928263	6.03830663399065e-13	1.53507173095229e-09	19.0963969571338	12.2190848366477	No
RTP4	2.56531109438694	4.01007948233687	8.40659187713272	7.38871011775781e-13	1.69053687494299e-09	18.9019843421185	12.1314313718399	No
B3GNT7	1.90457807062755	5.52579427627454	8.37304112475667	8.65034610843877e-13	1.70516170017133e-09	18.7501277730425	12.0629665156591	No
HLA-DMA	2.79836253298063	6.27046571532663	8.36595504094456	8.94315577012933e-13	1.70516170017133e-09	18.7180607508419	12.0485092047259	No
NCKAP1L	1.82364123125473	5.52777978767487	8.31568968863847	1.13243900018189e-12	1.99309264032013e-09	18.4906538936352	11.9459851823376	No
SCIN	2.66925904533552	5.76136588412184	8.24655422959488	1.56652778468166e-12	2.22849186574775e-09	18.1780652598856	11.8050618978605	No
C16orf54	2.7418098746065	3.96688480124088	8.24267003334398	1.59533637697797e-12	2.22849186574775e-09	18.1605102037106	11.7971477318776	No
TLR3	2.07984329162878	5.17518599438695	8.2279309992342	1.70954379093602e-12	2.22849186574775e-09	18.0939025042507	11.7671197700249	No
PSMB8-AS1	2.08822081091946	5.26517543119625	8.22739459979369	1.71385052974543e-12	2.22849186574775e-09	18.0914786532045	11.7660270569387	No
TLR7	2.27810189438751	5.15944137931908	8.22255694584718	1.75318416011624e-12	2.22849186574775e-09	18.0696192157815	11.7561724618175	No
RNASE2	2.30513096591809	5.00769506438647	8.1715921879442	2.22643831311007e-12	2.50435631119645e-09	17.8394056744498	11.6523893331611	No
SP100	2.46209755047673	5.7953044296618	8.1663803916375	2.28149804444117e-12	2.50435631119645e-09	17.8158714513425	11.6417798991415	Yes
NRK	-3.6160962599092	4.05894309709495	-8.15835034793728	2.36900042108557e-12	2.50435631119645e-09	17.7796142485136	11.6254348620822	No
CDH19	3.42541755761246	5.96374893413091	8.15473244837427	2.40951019086873e-12	2.50435631119645e-09	17.7632799328975	11.6180712325382	No
TLR1	2.0496303714047	5.15226724601898	8.14280333223487	2.54803878729055e-12	2.50435631119645e-09	17.7094269700678	11.5937939652778	No
SCN7A	3.07616174433713	5.65921471424204	8.1362942018584	2.62694717957669e-12	2.50435631119645e-09	17.6800455569111	11.5805486595508	No
HCLS1	2.3975916076189	6.24277496856422	8.07096315698208	3.56720059359354e-12	3.07973772210999e-09	17.3852909363033	11.4476724683905	No
SPIDR	2.43112731789194	5.75174802627182	8.06781948582031	3.62008160755751e-12	3.07973772210999e-09	17.3711143165991	11.441281639049	No
IL13RA1	2.01054870324578	7.11465970235492	8.06698169345795	3.63430587836407e-12	3.07973772210999e-09	17.3673363363835	11.439578523452	No
IL18	2.67952879557014	4.92761463435414	8.03828785049775	4.1566130324136e-12	3.19926474273752e-09	17.237970510884	11.3812604050608	No
SAMHD1	1.94099056686665	8.35029263420461	8.03304644669956	4.25980489304647e-12	3.19926474273752e-09	17.2143455704431	11.3706102919334	No
IGSF6	1.85855894738039	5.45901798391939	8.03127306330789	4.29529397938331e-12	3.19926474273752e-09	17.2063526931528	11.3670071067443	No
C4A	2.54945805831429	7.75955170788413	8.02102125166144	4.50630718548669e-12	3.19926474273752e-09	17.1601505495237	11.3461792066613	No
AZGP1	2.98151207635812	5.10275826068611	8.01954906281418	4.53744605084779e-12	3.19926474273752e-09	17.1535163764035	11.343188525583	No
FYB	2.38006189986672	5.64205434204107	8.0159570978476	4.61432414817911e-12	3.19926474273752e-09	17.1373304055081	11.3358919003176	No
GGTA1P	2.43288691630283	6.52109048829459	8.00080716116961	4.95312056192721e-12	3.33315877814396e-09	17.0690721002687	11.3051211009005	No
CDKN2B	3.21146254731071	5.32739209592709	7.97251679220961	5.6535299695099e-12	3.64095807822607e-09	16.9416522858063	11.2476803012822	No
MS4A7	2.84235606982581	6.93447220599953	7.96968786011933	5.72878019301304e-12	3.64095807822607e-09	16.9289139069741	11.2419378408317	No
SH2B3	1.55839958672763	5.98093605861621	7.95417521059825	6.15951799642585e-12	3.72874743675664e-09	16.8590724011075	11.2104532715503	No
OSMR	2.29793531660132	6.84252907304469	7.94585264952527	6.40375930618442e-12	3.72874743675664e-09	16.8216095729136	11.193564999982	No
TRPM8	3.65682358715039	5.42212410004395	7.94283128733216	6.49479472118641e-12	3.72874743675664e-09	16.8080106047631	11.1874345709751	No
LCP2	2.10313662200062	5.48667783688829	7.94204196367792	6.51878922509902e-12	3.72874743675664e-09	16.8044580183544	11.1858330609688	No
FAS	2.26893668975557	5.95563065404995	7.92438174872167	7.07935105385722e-12	3.95062322225008e-09	16.7249851328356	11.1500065511585	No
PIK3CG	2.39643770182174	4.91888428521342	7.91481323181312	7.40287279319185e-12	4.03280308352927e-09	16.6819356037695	11.1305997132261	No
EVI2B	2.46392387845938	5.80341172246035	7.89008797436736	8.30870670269357e-12	4.42100486878207e-09	16.5707272924543	11.0804665713537	No
CCR5	2.69152595792345	4.33205571627424	7.87802758601685	8.78980913832076e-12	4.5019111662614e-09	16.5164998897538	11.0560205550825	No
GPR82	2.84527090555843	3.94266041860962	7.87646152930859	8.85428332525187e-12	4.5019111662614e-09	16.5094592385374	11.0528465852909	No
TPP1	1.59661449189678	8.12567997562983	7.86385548942811	9.39072756898013e-12	4.6243317702686e-09	16.4527923632625	11.0273007584312	No
OXTR	2.23177784485394	6.27503862603322	7.86139197797989	9.49928291969511e-12	4.6243317702686e-09	16.4417198399133	11.0223091774242	No
GIMAP4	2.48430084072989	5.36625357979213	7.85033181966484	1.00022632866831e-11	4.76774549998561e-09	16.3920148120512	10.9999017178299	No
TNFSF13B	2.4540736693845	6.2652819457208	7.81815375803758	1.16215583060586e-11	5.42655620495142e-09	16.2474619943209	10.9347356345664	No
PTPRC	2.21884314275673	6.24611350619819	7.80459768133951	1.2379588315875e-11	5.52189402936484e-09	16.1865903735459	10.9072937975709	No
SNX22	1.99866598949322	6.57132015315029	7.80167374668719	1.25494378328405e-11	5.52189402936484e-09	16.1734629216433	10.9013757284908	No
SQRDL	1.93147113909017	6.11305619433602	7.79937366516642	1.26846774453913e-11	5.52189402936484e-09	16.1631368701339	10.8967205718374	No
SOX21-AS1	1.99040438019231	4.41925312191447	7.7975807841035	1.27911006799098e-11	5.52189402936484e-09	16.1550881748685	10.8930920826798	No
ANKRD22	2.40368677898595	4.8850742083266	7.78257377090757	1.37174932586061e-11	5.67042818161788e-09	16.0877288346541	10.8627252445637	No
PAMR1	3.24470705471534	5.60316068874375	7.77465128920364	1.42331973204377e-11	5.67042818161788e-09	16.0521765215498	10.846697529807	No
LY96	2.59438139042956	5.72036209419874	7.77210004645144	1.44033424636721e-11	5.67042818161788e-09	16.040728940016	10.8415367131073	No
CTSS	2.30400889306266	6.19917147473002	7.7689312379402	1.46174965917614e-11	5.67042818161788e-09	16.0265111053397	10.8351269987515	No
ARHGAP25	2.10368761569811	4.80443643495733	7.76713533043627	1.47402721731201e-11	5.67042818161788e-09	16.0184536090515	10.8314944973323	No
PLEKHA4	2.54740310255258	4.10857445612742	7.76627830798917	1.47992231559558e-11	5.67042818161788e-09	16.0146086038244	10.8297610810872	No
GBA	1.37629527724129	5.78015387474296	7.76525378495263	1.48700039727742e-11	5.67042818161788e-09	16.0100121980427	10.8276889154489	No
LY75	2.15045320525104	5.14613658436417	7.76034357341717	1.52139414128443e-11	5.7064750741947e-09	15.9879843931648	10.8177582604964	No
SUSD3	1.98950142270186	3.82629561039041	7.75130704707299	1.58677434275792e-11	5.81646143070546e-09	15.9474510854512	10.7994848304368	No
RNF125	1.63446671882268	5.2456530787018	7.74931481104214	1.60156062121698e-11	5.81646143070546e-09	15.9385159069697	10.7954566180606	No
ADAM28	2.20893466306553	5.01860805931515	7.7032654107583	1.98430575893458e-11	6.96447899618432e-09	15.7320857777859	10.7023914071885	No
TMEM52B	1.83386484578259	4.29531636070276	7.70197793715183	1.99622418317254e-11	6.96447899618432e-09	15.726317132044	10.6997906874737	No
P2RY13	1.89615403573656	4.95270880772576	7.70060799315447	2.0089843258224e-11	6.96447899618432e-09	15.7201791420748	10.6970234516218	No
HAVCR2	1.87074005796849	5.79898346970783	7.68098007641473	2.20097750724237e-11	7.26306897689949e-09	15.6322565057473	10.6573843956704	No
RNF128	2.64617803189171	5.73018693074899	7.68089614534032	2.20183651852114e-11	7.26306897689949e-09	15.6318806183733	10.6572149295695	No
IKZF1	1.97197379293624	5.43628306972266	7.67992266196939	2.2118242691663e-11	7.26306897689949e-09	15.6275208988462	10.6552493809673	Yes
TPST1	1.26322596383133	7.26129503834627	7.67892636513571	2.22209278139408e-11	7.26306897689949e-09	15.6230591044701	10.653237811459	No
TRIM22	2.27271535652136	6.74853224993508	7.6650592508334	2.37004263778247e-11	7.63754585245956e-09	15.5609669045516	10.6252438408308	No
HMHA1	2.66162522217628	4.69193505676642	7.65888889969837	2.43898874611935e-11	7.63980769939757e-09	15.5333442094336	10.6127902035852	No
CSF2RA	1.88801944530545	4.79088151119732	7.65738705435676	2.45606992748601e-11	7.63980769939757e-09	15.5266214920936	10.6097592724295	No
LEPREL1	3.19659679187529	4.99646192688535	7.65609007795103	2.47091682585411e-11	7.63980769939757e-09	15.5208160091669	10.6071418732465	No
SLC7A7	1.79070028833569	5.71255030933933	7.61231392836164	3.02802006225074e-11	9.23747986990625e-09	15.324965107066	10.5188412517295	No
ARHGAP30	1.6908001867754	4.86071170607464	7.60166237412108	3.18149389560059e-11	9.50600774713491e-09	15.2773403314598	10.4973689057169	No
LOC100505555	1.810894823376	4.71043019914455	7.60047079432946	3.19913722259348e-11	9.50600774713491e-09	15.272013318052	10.4949671310516	No
ITPKA	-2.34820198770802	3.21495271892482	-7.59677910358302	3.25441936604608e-11	9.54629680706851e-09	15.2555103746217	10.4875264843971	No
CTSO	1.71309170328388	7.06562077682311	7.57342176391846	3.62690462637942e-11	1.05042503609571e-08	15.151129174468	10.4404638645414	No
KLHL6	1.50240003719903	4.67297421903444	7.55733984651418	3.90773346457985e-11	1.11761177086984e-08	15.0792944956861	10.4080750659384	No
ITPR2	1.99349332906717	6.5268432583529	7.55377801944977	3.97280075156711e-11	1.12165266120153e-08	15.0633882756386	10.4009032156305	No
GIMAP1	1.76982019592925	5.34794147433604	7.55123532124968	4.01990901304746e-11	1.12165266120153e-08	15.0520340631272	10.3957837766615	No
INSM1	-4.13251779115232	6.85158448192341	-7.5439816881971	4.15737245212401e-11	1.14603230969394e-08	15.019647392152	10.3811810660263	Yes
APBB1IP	2.09925089376637	6.18158111016819	7.52691027005771	4.4996276037545e-11	1.22561285207027e-08	14.9434479972515	10.3468234276306	No
TNFSF8	1.81460367216557	4.51989783147275	7.52342347272651	4.57290660190684e-11	1.23067039536336e-08	14.927888380478	10.3398076686588	No
TRAF3IP3	2.17464685495107	4.17249821985769	7.52094237003352	4.62577159096368e-11	1.23067039536336e-08	14.9168174309957	10.3348158154117	No
MNDA	1.77801537724772	5.77274788797665	7.50737353349789	4.92582240836944e-11	1.29543467475279e-08	14.8562838961311	10.3075212499178	No
TNFAIP8L2	1.71033463512831	5.07527346496537	7.502925169777	5.0283438845155e-11	1.30736940997403e-08	14.8364432498313	10.2985750289096	No
RARRES3	2.43017253489675	6.21221992393538	7.49544724719023	5.20549271306735e-11	1.33822104803349e-08	14.8030951400952	10.2835381571354	No
FCGR2A	2.18446694388246	5.77165631761543	7.47796013541038	5.64436151849768e-11	1.4178953725155e-08	14.7251353622241	10.2483851776851	No
MAOB	2.94828478130793	7.29766171394763	7.4775173427368	5.65593927046344e-11	1.4178953725155e-08	14.723161788776	10.2474952623378	No
HERC6	1.71886852882768	5.29943174580427	7.47579011397123	5.70132754682806e-11	1.4178953725155e-08	14.7154635636961	10.2440240076376	No
GIMAP6	1.92310054699983	6.00016146064875	7.47154278833174	5.81448583735504e-11	1.43048855869552e-08	14.6965347733519	10.2354886829772	No
LAT2	1.69711569920294	5.36163211255585	7.46170473857819	6.08524636437349e-11	1.48117485975389e-08	14.6526981460749	10.2157218344393	No
NKAIN1	-2.94376581119994	5.1074827380578	-7.45043674523886	6.41079827409432e-11	1.53087168485225e-08	14.602503751906	10.1930878886639	No
PIK3R5	1.55432377184751	4.86995443983343	7.4476252589393	6.4946914657882e-11	1.53087168485225e-08	14.589982020726	10.1874414755206	No
CXCL16	1.91655722753005	5.76239638410922	7.44665685110608	6.52384030027987e-11	1.53087168485225e-08	14.5856691636092	10.1854966787716	No
KYNU	2.32578010335057	4.51173468021447	7.4455585855467	6.55705529351052e-11	1.53087168485225e-08	14.5807781113778	10.1832911540542	No
SNX20	1.87045037539209	4.38313327409528	7.44007060829879	6.72556571377043e-11	1.55435296496028e-08	14.5563398995076	10.172271179573	No
SP140L	2.15332901958456	4.69175783934252	7.43647420230523	6.83832355542577e-11	1.56460842948142e-08	14.5403268688095	10.1650503544005	Yes
MS4A6A	2.54798875314606	6.30207449978486	7.4262487117888	7.16929827302581e-11	1.62409449986961e-08	14.494806163477	10.1445233507571	No
PRRG4	2.00063825174534	4.86937751031861	7.42399302859716	7.24442733541875e-11	1.62502448465079e-08	14.4847662403679	10.1399959393712	No
HLA-DPA1	3.52526743841541	8.30589929089168	7.42002907820872	7.37835454254355e-11	1.63899759158637e-08	14.4671243880984	10.1320404800159	No
RP4-794H19.1	1.63991005404633	3.47097180693344	7.41680434427928	7.48912029034876e-11	1.64593078006705e-08	14.4527738634059	10.1255691937138	No
KLRC3	2.56172595330487	4.74937738095876	7.41386087164594	7.59166779043311e-11	1.64593078006705e-08	14.4396760833655	10.1196628047876	No
ATP6V0E1	1.50284455516148	8.85328872023899	7.41290188190413	7.62537861394701e-11	1.64593078006705e-08	14.4354090238183	10.1177385879332	No
CD74	3.36186583118079	7.52405322359114	7.40458067051883	7.92420935201389e-11	1.69444775676708e-08	14.3983881601585	10.1010440592285	No
ANKRD34C	-2.79884206475179	3.92054330018885	-7.39032836555297	8.4633314281897e-11	1.78869246012893e-08	14.3349995717731	10.0724586516081	No
RPS27L	1.28544849399359	9.46060264049904	7.38884984648003	8.52130586337647e-11	1.78869246012893e-08	14.3284251296252	10.069493845867	No
RP11-231C18.1	1.65966043553233	4.59504285254364	7.38202932797812	8.793899955518e-11	1.82913119074774e-08	14.2981002222371	10.0558184794729	No
GIMAP8	1.68096504501519	5.90403071548999	7.36824935664118	9.37137340733059e-11	1.9298824429956e-08	14.2368502560555	10.0281967570828	No
CYBB	2.0875112455473	6.30424552542866	7.36650808986172	9.44697699368476e-11	1.9298824429956e-08	14.2291122609206	10.0247071422841	No
KIAA0040	2.43508244923235	5.04666994225198	7.35861265336185	9.79746646593913e-11	1.96700511550495e-08	14.1940305865586	10.0088862143191	No
CD84	1.73778224116233	5.89735924153235	7.35225838226686	1.00889057071368e-10	1.96700511550495e-08	14.165802441416	9.99615593694692	No
PRSS23	2.5982542680416	6.92347514188729	7.35198061529104	1.01018402668268e-10	1.96700511550495e-08	14.1645686086388	9.99559950295732	No
SERPINA5	2.68050365833909	4.75163277572044	7.35073023183571	1.01602703367822e-10	1.96700511550495e-08	14.1590145627234	9.99309473651954	No
GIMAP2	2.29823066550787	5.36761755882662	7.34926478831636	1.02291778480389e-10	1.96700511550495e-08	14.1525054988699	9.99015927053109	No
BIN2	1.80672696570602	4.24382745610755	7.3476830628	1.03040745295078e-10	1.96700511550495e-08	14.1454802502646	9.98699100871515	No
PAX2	-2.04453602902253	4.48646586825689	-7.34548239333328	1.04091866513584e-10	1.96700511550495e-08	14.135706484225	9.98258320388302	Yes
LOC102723542	1.7908704543468	4.83730295312207	7.34516622213135	1.04243754727225e-10	1.96700511550495e-08	14.1343023332469	9.98194995427986	No
SERPINA3	4.88299183167227	8.13009684242703	7.34400458560582	1.04803697493624e-10	1.96700511550495e-08	14.1291434871364	9.97962339509322	No
BTK	2.06990366073181	4.26656406061285	7.34383847003805	1.04884014026051e-10	1.96700511550495e-08	14.1284057793036	9.9792907000746	No
BC040734	-2.84026738458053	3.85617432450443	-7.33997772474931	1.06768009362199e-10	1.98605858065619e-08	14.1112614640693	9.97155885441119	No
TLR2	2.40399847721185	5.44688984960131	7.33509325462282	1.09199842834172e-10	2.01491322906924e-08	14.0895738444463	9.96177798668898	No
APOL6	1.76393400867606	5.24274786493634	7.33245186282293	1.10537770153687e-10	2.02328334489309e-08	14.0778470271106	9.95648930056225	No
CD53	1.70308226580165	6.95907896229047	7.32788803364214	1.12887965975475e-10	2.04990211231656e-08	14.0575873981585	9.94735235204317	No
GPR83	-3.18586565608546	4.68658097207362	-7.32246955079585	1.15742842816876e-10	2.0851938926379e-08	14.033537295013	9.93650585492115	No
DOCK2	1.92551470830091	4.73300961238252	7.3177974089089	1.18262031999609e-10	2.11393382199302e-08	14.0128028948737	9.92715466314652	No
NT5E	2.19067185713432	6.06785026049748	7.31551613950045	1.1951180520964e-10	2.11971325829191e-08	14.0026799252772	9.922589193593	No
PLAC8	2.43976807750661	4.84720130067014	7.30885282069514	1.2323791368271e-10	2.16898728081569e-08	13.9731158004651	9.90925566254396	No
APOC1	2.7848924003645	7.72055085234525	7.30072153826048	1.27941646832782e-10	2.23458387750691e-08	13.9370464004157	9.89298806345286	No
GAPT	2.21123170207965	4.20131512164576	7.29051490535648	1.34099214964226e-10	2.32438639271325e-08	13.8917832886126	9.87257376456229	No
HLA-DMB	1.84561989652197	6.84926496611962	7.27643221427465	1.4308144253825e-10	2.43325740450486e-08	13.829353763329	9.8444166899709	No
NAPSB	3.17460890865571	4.94208608880898	7.27431117156105	1.44485132431299e-10	2.43325740450486e-08	13.8199533274024	9.84017683965652	No
FLI1	1.80847542787228	5.61777772401453	7.27004986817821	1.47346727357972e-10	2.43325740450486e-08	13.8010691032334	9.83165950559728	Yes
ARHGDIB	1.8917003222392	7.20974070058255	7.26886843628619	1.48150018853592e-10	2.43325740450486e-08	13.7958339476402	9.82929828891555	No
SEPT2	0.670347455566953	10.2857909616306	7.26818195582665	1.48618775226605e-10	2.43325740450486e-08	13.7927921047304	9.82792632205433	No
FGF3	-1.90141439090281	2.47267938128873	-7.26802397205841	1.48726861329148e-10	2.43325740450486e-08	13.792092076577	9.82761058713711	No
CSTA	2.29778732444602	4.93657898492224	7.26769771099879	1.48950323240889e-10	2.43325740450486e-08	13.7906464201579	9.8269585499744	No
ARSA	2.54056018658073	4.30848853371078	7.26676625818399	1.49590129209249e-10	2.43325740450486e-08	13.7865192496292	9.8250970626974	No
IL12RB1	1.5639704559484	4.29781298119687	7.26536426587327	1.50558296590183e-10	2.43325740450486e-08	13.7803073877476	9.82229530747732	No
EBI3	1.71495601626074	3.95440547695371	7.26470588010444	1.51015101153711e-10	2.43325740450486e-08	13.7773903436791	9.82097962211209	No
RCSD1	1.7167137135841	5.27082705249398	7.26240627059132	1.52621460863448e-10	2.44194337381516e-08	13.767202152163	9.81638439377791	No
PIK3AP1	1.85694518363361	6.32553605100938	7.25761524261851	1.56022906075881e-10	2.46733638656239e-08	13.7459782736172	9.80681163720914	No
CELSR3	-1.85473410254226	7.18093894001156	-7.25713875233776	1.56365286735816e-10	2.46733638656239e-08	13.7438676288744	9.80585965442438	No
ALOX5AP	2.22926081021993	6.49293830127702	7.24871427044255	1.62543453710929e-10	2.54005307830848e-08	13.7065559290881	9.78903051662907	No
LAIR1	1.61953920610067	5.38677882474059	7.24719003825899	1.63686897693033e-10	2.54005307830848e-08	13.6998061967827	9.78598608227009	No
ITGB2	2.29690498299937	6.02884914543377	7.24564953060529	1.64850671959428e-10	2.54005307830848e-08	13.6929847143421	9.78290927825891	No
CLEC7A	1.79449919045409	5.70172610783935	7.24490733204328	1.65414295746487e-10	2.54005307830848e-08	13.6896983196692	9.78142695974404	No
IL10RA	1.47898543080177	5.83235068649086	7.23733182955977	1.71277761479586e-10	2.61188724657199e-08	13.6561589277879	9.76629902170274	No
FERMT1	2.10586083326718	5.63130595428804	7.23594234391814	1.72375425800861e-10	2.61188724657199e-08	13.6500080452017	9.76352464802285	No
NLRP3	1.46307286836659	4.53348616274161	7.23345301349919	1.74359450240167e-10	2.6180823393787e-08	13.6389891074903	9.75855450899387	No
GPR34	2.20584554810011	6.83167523447529	7.23256483852524	1.75072813778384e-10	2.6180823393787e-08	13.6350578374178	9.75678128819809	No
ARPC1B	1.45452425395165	7.10935651399433	7.23052678318997	1.76720717332757e-10	2.62556494322953e-08	13.626037339501	9.75271253427432	No
ABCC3	3.43533572492865	4.89201113121653	7.22755557937485	1.79150781648445e-10	2.64449669942994e-08	13.6128877249263	9.74678129263398	No
SLCO2B1	1.56667042880388	6.90154620511601	7.22217513929511	1.83636088380789e-10	2.69332929625158e-08	13.5890786997443	9.73604196668325	No
PDE8B	1.77937747645666	7.17212979352021	7.2168879571806	1.88152302460235e-10	2.74199024222304e-08	13.5656862699437	9.72549046275652	No
PLCG2	1.27909347472159	5.45847628195511	7.21290224131971	1.91629616983975e-10	2.7749909092363e-08	13.5480545802881	9.71753736843759	No
AIF1	2.85773252557643	6.18945865083205	7.20845384977471	1.95586026706423e-10	2.80177625338357e-08	13.5283787673868	9.70866217583199	No
AEBP1	2.48552339407546	7.07324761222147	7.20746041682998	1.96480613725881e-10	2.80177625338357e-08	13.5239850635681	9.7066802939767	Yes
BEST3	2.42403258543482	5.34040397384684	7.2067167318945	1.97152961885819e-10	2.80177625338357e-08	13.520696023014	9.70519669401046	No
LY86	1.69072172944209	6.23523643302381	7.19928733294662	2.03996451400902e-10	2.8775584410931e-08	13.4878428398152	9.69037738723298	No
CASP1	1.55973804699946	6.0851463353934	7.1959618545009	2.07135631385359e-10	2.8775584410931e-08	13.4731399265568	9.6837451875237	No
CHI3L2	3.42767759260504	5.55328012756996	7.19530764492695	2.0775881653226e-10	2.8775584410931e-08	13.4702476587582	9.68244053726676	No
FCGBP	2.67425265877131	6.1970965841055	7.1950541053425	2.08000833029734e-10	2.8775584410931e-08	13.4691267737318	9.68193492571276	No
SRPX2	2.94876051918616	4.99161672335627	7.19424618088892	2.0877390787651e-10	2.8775584410931e-08	13.4655550434087	9.68032377948839	No
TRIM14	2.56910311703313	5.97276012741108	7.19226623210882	2.10680541472696e-10	2.87916427945674e-08	13.4568023351956	9.67637557412744	No
CDR1	-2.96504415667608	3.65014518474011	-7.19151634621628	2.11407167372698e-10	2.87916427945674e-08	13.4534874792966	9.67488029282024	No
SLC9A9	1.87993704793469	5.69490671819568	7.18857362141837	2.1428274674371e-10	2.88872430296696e-08	13.4404799938228	9.6690127953401	No
IL6R	1.63069590599285	5.6682783389372	7.18821661865296	2.1463423579737e-10	2.88872430296696e-08	13.438902047485	9.66830100356296	No
MFSD1	1.15590458565206	8.49176715330256	7.1868965541457	2.1593889384636e-10	2.88928765567527e-08	13.4330675416936	9.66566912764462	No
C1R	2.37541200802947	7.03644258488412	7.17936148184616	2.23538262154038e-10	2.97012596928234e-08	13.3997683049923	9.6506481297126	No
EHD4	1.81066442172792	6.22284276271301	7.17749359691246	2.25462812169415e-10	2.97012596928234e-08	13.3915149429863	9.64692508040009	No
HLA-DQB1	2.80758305371482	8.02674370809665	7.17709563920669	2.25874964447171e-10	2.97012596928234e-08	13.3897566075329	9.64613190278917	No
DRAM1	1.23094890705881	5.82983457366342	7.16504266381586	2.38718738727979e-10	3.10698232869623e-08	13.3365125581779	9.62211348879911	No
NAT1	1.21569427110208	5.10030051428464	7.16435956038948	2.39468000785575e-10	3.10698232869623e-08	13.3334955745213	9.62075251152172	No
SEMA5A	2.51324654003712	6.99735645746895	7.16355218081456	2.40356587490924e-10	3.10698232869623e-08	13.3299298018772	9.61914397059482	No
CAV2	2.54488568745027	6.8080186589034	7.15827359139661	2.46247345962031e-10	3.16524678405128e-08	13.3066193653235	9.60862844160296	No
C1QB	2.27781315862861	6.80216054378432	7.15463961528031	2.50385878524365e-10	3.18682318951988e-08	13.2905739509984	9.60139016848032	No
ARL11	1.59947193952044	3.96040666189067	7.15435612927327	2.5071161456013e-10	3.18682318951988e-08	13.2893223311195	9.60082554628696	No
HLA-G	1.97944128636195	7.90640292511332	7.14804968768854	2.58067768551583e-10	3.25096418951568e-08	13.2614817743469	9.5882662334038	No
IFI16	1.8415204429113	7.17520329977897	7.14633833331588	2.60100693109646e-10	3.25096418951568e-08	13.2539277941903	9.58485849050581	No
ISG20	1.93950599224395	4.3960060077497	7.14591255304695	2.60608944981197e-10	3.25096418951568e-08	13.252048451298	9.58401068191083	No
LINC00961	1.53888038418379	4.43632379133847	7.14521714167208	2.61441176079933e-10	3.25096418951568e-08	13.2489790462645	9.58262601149148	No
CSF2RB	1.41137565064981	4.70654054285767	7.14095570664063	2.66598987173441e-10	3.29718098731261e-08	13.2301714843011	9.57414150483147	No
PLEKHA2	2.42472431021093	7.2754952549482	7.13677479390413	2.71757521631311e-10	3.34290972845398e-08	13.2117218969212	9.5658184267899	No
ARHGEF6	1.74956813048948	7.71600073314139	7.13391084999506	2.75348226421261e-10	3.36896653503661e-08	13.1990853341231	9.56011771656036	No
KIF1C	1.71833743877208	5.54058633218684	7.12933793973023	2.81179487682352e-10	3.41587232577878e-08	13.1789108222233	9.55101636470234	No
BLNK	2.14552740077841	5.53614102142196	7.12857226294669	2.8216777516267e-10	3.41587232577878e-08	13.1755331544737	9.54949258614564	No
NEUROD6	-3.66885261203209	4.09135660846066	-7.12596519347747	2.8555875636075e-10	3.43872860291261e-08	13.164033112517	9.54430451810874	Yes
RP11-247L20.4	1.99421130930331	6.15747286837461	7.12330169833567	2.89064920932613e-10	3.46272533556973e-08	13.1522852139	9.53900460832847	No
PSMB9	1.89938148490571	5.93555060378603	7.11512388349835	3.00099349833666e-10	3.57618391885119e-08	13.1162218671952	9.5227349454747	No
TBC1D22A	0.909943227028247	6.49002968355859	7.10648107880298	3.12216006549039e-10	3.6857456586738e-08	13.0781188388558	9.50554483548973	No
DEGS1	1.13331085305268	9.27030031056933	7.10627193968988	3.12515147632306e-10	3.6857456586738e-08	13.0771969585056	9.5051289275241	No
CAPG	2.08357949828543	5.16202436960579	7.10390714521243	3.1591748590589e-10	3.70676516796245e-08	13.0667734577184	9.50042633540453	No
LINC00511	1.78662642298991	6.0692226003924	7.09356075922857	3.31240996199493e-10	3.86673162910428e-08	13.021178765096	9.47985591789746	No
ELF4	1.43477499371513	4.51631480785032	7.09085382313005	3.35370454962518e-10	3.89506396423472e-08	13.0092524540304	9.47447519996465	Yes
TMEM191A	-2.04342510918273	2.7292325356866	-7.08668033170136	3.41837524300359e-10	3.95012250302637e-08	12.9908669278779	9.46618026548277	No
AKR1C3	2.62857931157309	6.56851527876808	7.08440462581569	3.45415870909832e-10	3.97141463639043e-08	12.9808428551867	9.46165771167241	No
OLFM3	-4.02736269738379	4.90071458987027	-7.08175271036305	3.4963271681048e-10	3.99423012230871e-08	12.9691626454432	9.45638793511817	No
LOC100996457	1.46096441341307	4.27262717926022	7.07993092864062	3.52559131922124e-10	3.99423012230871e-08	12.9611393355602	9.45276803182505	No
LOC100506403	2.30218714245438	5.18603481320403	7.07988238004332	3.52637449609423e-10	3.99423012230871e-08	12.9609255296084	9.45267156811419	No
SLFN12	1.18174650040599	4.2828580074453	7.07635987668492	3.58366218619563e-10	4.0391227005003e-08	12.9454135393225	9.4456729358363	No
NLGN3	1.465855549281	6.10528780661016	7.07182004160216	3.65885979440406e-10	4.10366235764533e-08	12.9254243527792	9.43665423213222	No
C1RL	2.28762732705501	5.74930657556378	7.07064001380313	3.67866089026709e-10	4.10574444728346e-08	12.920229133691	9.4343102448608	No
INA	-2.81969777586614	7.40285658328358	-7.0683890764555	3.71672753586846e-10	4.12250966528152e-08	12.9103196975036	9.42983927479504	No
NEU4	2.09601673081498	5.26893674657981	7.06661485203623	3.7470076481419e-10	4.12250966528152e-08	12.902509474312	9.42631542045239	No
HLA-DRB1	3.06035393177931	8.0502986642089	7.06657234725104	3.74773605934683e-10	4.12250966528152e-08	12.9023223721209	9.42623100263099	No
CYP2U1	1.6207582957962	7.13274400423067	7.0629356704599	3.81058172437247e-10	4.15605921296295e-08	12.886315087044	9.41900871975746	No
ANO6	1.75177191245865	7.6877078027101	7.06240621430796	3.81981811945602e-10	4.15605921296295e-08	12.8839847907041	9.41795731551686	No
SERPINB1	1.616298152929	6.19200554651516	7.06018979245373	3.85872560316045e-10	4.15605921296295e-08	12.8742301208683	9.41355610333331	No
SIAH3	-3.09830253215268	3.52054074489553	-7.05884564505698	3.88251238943694e-10	4.15605921296295e-08	12.8683147798714	9.41088714972548	No
INPP5D	1.88358873322273	5.31032352941446	7.05878011944442	3.88367568108024e-10	4.15605921296295e-08	12.8680264210927	9.41075704441752	No
HLA-DOA	2.07931137332694	5.58294233418199	7.05858041505033	3.88722321492164e-10	4.15605921296295e-08	12.8671475854231	9.41036052028322	No
RNASE6	2.85392009220965	5.68544654820725	7.0484646282464	4.07119095079418e-10	4.33250460251957e-08	12.8226393413922	9.39027852745814	No
SCRT1	-2.22798656006595	4.43999271685537	-7.04547636157378	4.12717150108572e-10	4.37174462707598e-08	12.8094943852638	9.38434748401145	Yes
WDFY4	1.6915715818969	4.63680929664757	7.04202755388863	4.19272993830655e-10	4.41196706497676e-08	12.7943253149812	9.37750311042745	No
ENTPD1	1.25258186839327	6.32868353684178	7.04145517443435	4.20370987834324e-10	4.41196706497676e-08	12.7918079692834	9.37636726471383	No
C1orf162	1.86541418104654	5.82415468583997	7.03277238513004	4.37381500491981e-10	4.54577251548287e-08	12.7536270698158	9.35913958984927	No
CHST3	1.56582984131842	6.13906554025931	7.03246205128642	4.38001961338354e-10	4.54577251548287e-08	12.7522626563969	9.35852394475499	No
RRBP1	1.7319788073701	7.0804118245253	7.03192373904005	4.39080299790959e-10	4.54577251548287e-08	12.7498959494973	9.35745604794232	No
HLA-C	2.08012094187397	9.0018442082617	7.02401475601084	4.55230589392126e-10	4.69174589427561e-08	12.715129143972	9.34176856305003	No
DENND2D	2.10410197024536	4.19212948843353	7.02221638971848	4.58984384780341e-10	4.70922095236511e-08	12.7072251574817	9.33820208944986	No
ANXA2	1.56297538795254	8.65390792441509	7.0202380662296	4.63149305945649e-10	4.73073933930199e-08	12.6985308368169	9.33427898242595	No
CTSB	1.34071367958676	8.96798452557513	7.01912964791885	4.6549920797291e-10	4.73360972374231e-08	12.6936598411243	9.33208105361559	No
GPR183	2.501020463756	5.47086843502768	7.01781376902315	4.6830430394451e-10	4.74106304170371e-08	12.6878774045547	9.32947185082189	No
CD68	2.48335474269482	4.23094268364871	7.0127289177777	4.7930238275697e-10	4.82009385155129e-08	12.6655353710511	9.31939041199375	No
CD44	2.89533102336974	8.27200034613579	7.0108186276546	4.83500084396283e-10	4.82009385155129e-08	12.6571429266871	9.31560344577366	No
HTR7P1	1.30963971783597	5.34120398408238	7.00913024989918	4.87240514750023e-10	4.82009385155129e-08	12.6497258929547	9.31225660666251	No
SLC35F4	-3.20834693479696	3.35502522036064	-7.00852963472157	4.88578030446899e-10	4.82009385155129e-08	12.647087504215	9.31106606554554	No
ELTD1	1.74223783416132	6.26304544048764	7.00845976205359	4.88733866981213e-10	4.82009385155129e-08	12.6467805705754	9.31092756534375	No
TYROBP	1.9197618125144	7.02797336905206	7.00845218223823	4.88750775157298e-10	4.82009385155129e-08	12.6467472743368	9.31091254080575	No
MSR1	2.63623223010819	5.52203484056954	7.00508069637976	4.96329344294172e-10	4.87382635083719e-08	12.6319380927844	9.30423004741341	No
RP11-164P12.4	-2.20249810257208	2.7392738720057	-7.00307327921131	5.00896974006833e-10	4.88488515333743e-08	12.623121422854	9.30025159194016	No
LAPTM5	1.91193821929206	8.10754671648441	7.00271108677768	5.01725529298207e-10	4.88488515333743e-08	12.6215307258729	9.29953380020554	No
SNAP23	1.23353717386624	7.68246364816611	6.99858518431866	5.11260527877831e-10	4.94943731260747e-08	12.6034118496818	9.29135773589967	No
LRRK2	1.98614999346671	6.23615819834878	6.99797660397673	5.12682099251735e-10	4.94943731260747e-08	12.6007395052694	9.29015184607026	No
HLA-E	1.71801155618523	8.37441176891568	6.99523829092225	5.19127160480235e-10	4.9906006015915e-08	12.5887160069711	9.28472624845092	No
NR0B1	1.72063283594325	4.77342880191169	6.99424326490264	5.21488977564308e-10	4.99232962622233e-08	12.5843473061186	9.28275486659236	Yes
VAMP8	1.89790923618348	6.18582011465963	6.99110611775422	5.2900541429143e-10	5.0431849495783e-08	12.5705745886986	9.27653988300289	No
RAB29	1.6317880179951	6.65218633117814	6.98839325887831	5.35591896887992e-10	5.05043814455555e-08	12.558665871444	9.27116600216685	No
ARHGAP6	1.63096963581505	6.08499264826329	6.98832091297472	5.35768653232874e-10	5.05043814455555e-08	12.5583483088528	9.27102269969802	No
FCGR2C	1.90494085392983	4.68910430312846	6.98806747319885	5.36388316926135e-10	5.05043814455555e-08	12.5572358408036	9.27052069008548	No
APOL3	2.20408125364858	4.4052809901523	6.98674208908745	5.39640502485435e-10	5.06023553150276e-08	12.5514182680221	9.2678954619916	No
RNF144B	1.45849846659821	6.3381400824128	6.98522310533496	5.43391805912774e-10	5.06862301219027e-08	12.5447512705887	9.26488691482077	No
WIPF1	2.1199053471762	7.62469148657272	6.98458894392826	5.44965586100876e-10	5.06862301219027e-08	12.5419679731828	9.26363092201397	No
OLIG2	2.34218204443062	7.27785516978135	6.98313018573101	5.48602933958142e-10	5.08179559877015e-08	12.5355658174456	9.26074187409492	Yes
NR5A2	1.73174231341517	4.43973243057591	6.97967846450793	5.57305870648708e-10	5.1415960969526e-08	12.5204183865123	9.25390638207046	Yes
HGF	2.26912432653811	4.96026021056613	6.97124228332744	5.79157142260944e-10	5.32173309836562e-08	12.4834055070704	9.23720358349641	No
SMIM10	1.35574064791142	4.76489976374099	6.96933459202133	5.84215085127601e-10	5.33181720630426e-08	12.475037326843	9.23342723321818	No
HIATL1	0.904927570216529	7.58892437298064	6.96874647174733	5.857832143088e-10	5.33181720630426e-08	12.47245762956	9.23226307723876	No
SFT2D2	1.31702088448737	8.01751292696122	6.96799152084997	5.87802293808353e-10	5.33181720630426e-08	12.4691462394043	9.23076872349245	No
IL18BP	1.00586738294341	5.04420361484729	6.96733045906367	5.89575941081721e-10	5.33181720630426e-08	12.4662467458138	9.22946024711073	No
FBXO7	0.906551935428023	8.17903200705325	6.96638005216862	5.92135218596266e-10	5.33387944940258e-08	12.4620782772532	9.22757910749231	No
LTBR	1.8706233911113	4.9107388041078	6.96395046464946	5.98727884988988e-10	5.37211529746983e-08	12.4514228247647	9.2227705146707	No
CACNA1B	-3.23063509085982	6.16272331004536	-6.95888854302636	6.12698210161018e-10	5.4759902533141e-08	12.4292258662555	9.21275338834493	No
TMEM156	1.44738656875918	4.10286562557932	6.95743449605151	6.16770676631147e-10	5.49093894214811e-08	12.422850530378	9.20987628229823	No
RAB31	1.86739462649057	8.48365320559503	6.95471745105433	6.24452637188985e-10	5.53778152669922e-08	12.4109384614666	9.20450049594079	No
GBP3	2.79108855495961	6.16449652123738	6.94981536725465	6.38553312075469e-10	5.64096516613387e-08	12.3894498487952	9.19480283814426	No
CD69	2.64023681925392	4.51918545902818	6.94821875830308	6.43213754093297e-10	5.66028103602101e-08	12.3824518703646	9.19164467747018	No
NPC2	1.56171388428326	8.09442227122814	6.94229112323437	6.60813423331975e-10	5.79287782599065e-08	12.3564746151293	9.17992114362382	No
DTX3L	1.73937473530964	6.58891998746683	6.94134157970954	6.63676757794504e-10	5.79577260241918e-08	12.3523138836779	9.17804339124501	No
CSPG4	2.67353184242732	5.52328727527183	6.93792353579339	6.74086093228343e-10	5.86429270458725e-08	12.3373378720017	9.17128463250591	No
ZNF808	-1.74403098168503	4.93108234868918	-6.93585075517058	6.80477279379286e-10	5.89746975462048e-08	12.3282570283435	9.16718637098222	Yes
GOLPH3	0.772918148320741	8.83763908786622	6.93131088052563	6.9468625957703e-10	5.97709281157178e-08	12.3083703800168	9.15821129109094	No
SWAP70	1.60704306237244	7.27750633786161	6.93124668159052	6.94889286660006e-10	5.97709281157178e-08	12.3080891853253	9.15808438393187	No
CSF1R	1.52645896294875	6.24305694850416	6.9230091472261	7.21434581988389e-10	6.18218098722634e-08	12.2720141281886	9.14180304359963	No
LYZ	3.16543044050703	6.17514628078149	6.92151658663069	7.26350858733036e-10	6.20108494321338e-08	12.265478909634	9.13885354568603	No
A2M	1.63665664575312	9.00065239698544	6.9177187080422	7.39010898415812e-10	6.28571351515011e-08	12.2488514960777	9.13134915688671	No
GM2A	1.20966490463592	7.18706023305099	6.91294410304721	7.55237785257517e-10	6.39994093581185e-08	12.2279513767289	9.12191629000457	No
ITPRIPL2	2.03495823921721	6.82189896747815	6.91192922697933	7.58732208026693e-10	6.40582764562758e-08	12.2235094090417	9.1199114798329	No
RAC2	2.16707158608555	4.71344770260149	6.90968899698606	7.66502647774491e-10	6.44763991951483e-08	12.213704864366	9.11548634059843	No
C3AR1	1.98175177787428	6.29864861230957	6.90708168253073	7.75645798778478e-10	6.48814336844731e-08	12.2022948251478	9.11033655548614	No
PLAU	2.28027191791802	5.21598093985143	6.90670116209054	7.76989197095525e-10	6.48814336844731e-08	12.2006297020125	9.1095850193901	No
CHI3L1	4.81399790969994	6.516248949977	6.90421594361445	7.85820007613587e-10	6.52754346797995e-08	12.1897552198448	9.10467691789433	No
TLR5	1.499016890422	5.24795785501859	6.9037704567349	7.8741346029828e-10	6.52754346797995e-08	12.1878060306005	9.10379716551315	No
GMFG	1.82387639520396	5.54575726274302	6.90278896719249	7.90935447550077e-10	6.5330696895111e-08	12.1835117282411	9.10185896013924	No
PPT1	0.821122732523331	9.46994666608253	6.90156115447033	7.95363350778259e-10	6.54601203805992e-08	12.1781399230218	9.09943442456637	No
SALL1	2.22975253292787	5.99875832292633	6.89907434741813	8.04407078712397e-10	6.59671468134037e-08	12.1672606831956	9.09452411630478	Yes
TNFRSF10B	2.03620567150134	6.46009686361551	6.89504628938777	8.19272733660913e-10	6.69462862362918e-08	12.1496410629013	9.08657149872007	No
KCNJ3	-3.41998065230019	5.39220432397457	-6.89334178002651	8.25645021615969e-10	6.7105616442247e-08	12.1421860023514	9.08320663341759	No
C1S	2.50812661502932	7.21846792355074	6.89192391040932	8.30983145898408e-10	6.7105616442247e-08	12.1359850081211	9.08040778454025	No
RRM2B	1.32055539549349	7.50799147773676	6.89163987802923	8.32056605133044e-10	6.7105616442247e-08	12.134742845974	9.07984712748247	No
TNFRSF1A	1.5782410656386	6.59623170482605	6.89140262309213	8.32954329964954e-10	6.7105616442247e-08	12.1337052668519	9.07937880986325	No
NLRC5	1.64265345847158	5.21641235526007	6.88984900925947	8.38856679792369e-10	6.73386961575801e-08	12.126911139617	9.07631223284496	No
LILRB1	1.94856362723053	3.97116814525849	6.88909564695978	8.41733701969751e-10	6.73386961575801e-08	12.1236167522066	9.07482528386548	No
LOC730102	1.44929990594334	4.6081919081017	6.88684842841406	8.50373889218042e-10	6.77928731195429e-08	12.113790445727	9.0703900833185	No
OLR1	1.93491513780688	5.72511620143258	6.88572425946343	8.54729084648637e-10	6.78695844549572e-08	12.1088751734933	9.06817151765371	No
PTGS1	2.03210604576667	5.47026922870542	6.88507132685963	8.57268789662702e-10	6.78695844549572e-08	12.1060204171701	9.06688298721926	No
CYTIP	1.60899017616947	4.72150722920883	6.8795428840614	8.79074870155782e-10	6.93559759626355e-08	12.0818518892658	9.05597413481154	No
DEF6	1.60982293148865	4.65780349591206	6.87604331089987	8.93161798190016e-10	7.01466396488324e-08	12.0665556584246	9.04906986060069	No
LPAR5	1.92203383599419	5.7066582963572	6.87553459616481	8.95228093420413e-10	7.01466396488324e-08	12.0643323026905	9.0480662975409	No
MKL2	1.03026579183258	8.19627059546921	6.87378019187997	9.02390559183338e-10	7.04665392290606e-08	12.0566649632095	9.04460545692903	No
PLA2G4A	1.82285894798628	5.18294646321151	6.87230768754815	9.08445996702777e-10	7.04944006976181e-08	12.0502300367228	9.04170088457067	No
GOLT1A	-2.11885026074112	2.80641463751108	-6.87165184571274	9.11155995826685e-10	7.04944006976181e-08	12.047364093127	9.04040726262422	No
GPX1	1.16183860143599	9.19439404035059	6.87145027879259	9.11990498535619e-10	7.04944006976181e-08	12.0464832869908	9.04000968629335	No
EHD2	1.935494883675	5.07800657149935	6.87042104865173	9.16263422108715e-10	7.05862191846714e-08	12.041985872992	9.03797965043534	No
NMI	1.7675440792016	6.0451634410434	6.86749182435811	9.2853327335271e-10	7.12914137392953e-08	12.0291870935694	9.0322025290006	No
SNX10	1.60754251768663	7.98870923874561	6.86639533387061	9.33168015788962e-10	7.14076394690684e-08	12.0243965397121	9.03004015500946	No
SLC2A5	1.96005069878791	6.24095555249681	6.86561494642435	9.36480593516074e-10	7.14222532654926e-08	12.0209871647567	9.02850121798571	No
TMEM41A	0.850419880597318	6.63135792275885	6.86458239771619	9.40881470245747e-10	7.15194951469193e-08	12.0164763060822	9.02646508439478	No
C8orf46	2.35759629961516	6.64265747909828	6.86320964020595	9.46764141523345e-10	7.17283561524971e-08	12.0104794793705	9.02375819923625	No
GSTK1	1.1177542143854	6.75684017016756	6.8512146651879	9.99742657075802e-10	7.54921187917305e-08	11.9580941188367	9.00011177699506	No
NECAP2	0.942684977100032	6.72857629486637	6.84906989309847	1.00952065008834e-09	7.57793943382252e-08	11.9487299880275	8.9958847929881	No
KRT19	-3.4467876370522	2.96524473827275	-6.84892794574862	1.01017112207861e-09	7.57793943382252e-08	11.9481102709661	8.99560505089115	No
PTAFR	1.18813536881153	6.25680834869679	6.8458786606879	1.0242452254176e-09	7.65840874429895e-08	11.9347984941817	8.98959605186066	No
CLECL1	1.99772073000186	4.07184817657246	6.84472904277425	1.02960165741333e-09	7.67338303635733e-08	11.9297802194777	8.98733076699248	No
RGS18	2.40439009989668	4.80295711015255	6.83501056218451	1.0760072585009e-09	7.99319677743529e-08	11.8873668290152	8.96818479900768	No
LHFPL3	2.57776308693791	7.41659470697429	6.83402950227705	1.08080550706379e-09	8.00285760570215e-08	11.8830862245139	8.96625245110545	No
APOD	3.50269413473353	8.2423573408264	6.83306348010793	1.08555093665936e-09	8.0120662679891e-08	11.8788714016195	8.96434979359042	No
SERPINB8	1.57761214306318	4.65461292868526	6.83041650849874	1.09865987842915e-09	8.08144330550618e-08	11.867323334067	8.95913673504095	No
IL10RB	1.02081261454844	6.51036016731093	6.82974407245066	1.10201499620539e-09	8.08144330550618e-08	11.8643898657347	8.9578124955705	No
SULT4A1	-2.01851554879665	6.09875953607549	-6.82831597622244	1.10917421277236e-09	8.10795718473856e-08	11.8581601370956	8.95500023590345	No
FCER1A	1.82458850460723	4.66628218505118	6.8270542519285	1.11553774374438e-09	8.12850432384439e-08	11.8526564709323	8.95251573096275	No
FGF2	1.8419959070241	6.71059677306622	6.82110013077116	1.14605932527293e-09	8.32439281341097e-08	11.8266883409274	8.94079290071783	No
PRAM1	1.95314130875284	3.94820169579149	6.81823837172457	1.16102224152742e-09	8.40638888802129e-08	11.814209421907	8.93515946046806	No
LAYN	1.46005108903634	5.77397896777466	6.81687176695355	1.16823580432004e-09	8.43193539521846e-08	11.8082507590962	8.9324694875499	No
SUMF1	1.22799244549747	7.05025976967571	6.81472306496879	1.17966758715031e-09	8.48767119308144e-08	11.7988826830432	8.92824035320607	No
RTKN	2.1685637334608	5.83832765442573	6.80997186625847	1.2053407250708e-09	8.64520244188709e-08	11.7781710102938	8.9188901696025	No
BTN3A3	2.01736013711975	5.96787231032753	6.80692494975162	1.22209547834444e-09	8.72283300701371e-08	11.7648908890372	8.9128948627528	No
HLA-F	1.70522967164894	7.76820968455634	6.8066192711279	1.22378907135114e-09	8.72283300701371e-08	11.7635586682783	8.91229342944717	No
ADAP2	1.25574444050312	6.17698446901959	6.80343568541806	1.24156642092659e-09	8.82206202198768e-08	11.749684848985	8.90603004173948	No
POLD4	2.03215869847284	4.7354673706243	6.80185403427733	1.25049341416637e-09	8.8579843083983e-08	11.7427928226582	8.90291859117757	No
GALNT10	2.16921556244053	6.669544068632	6.80081142271898	1.25641278239511e-09	8.87244582135806e-08	11.7382499045091	8.90086765385947	No
MT1F	2.13699430595039	8.22562723486568	6.79962226346014	1.26319808099133e-09	8.89291449017897e-08	11.7330686837413	8.89852854276505	No
TLR4	1.51500150344736	5.4544629490664	6.79894212180148	1.26709526113504e-09	8.89298759962259e-08	11.7301053918143	8.89719073331697	No
LAMP1	0.800268897926009	9.99876057490946	6.79806797345978	1.27212159895929e-09	8.90096091259592e-08	11.7262969612281	8.89547137356735	No
SERPING1	2.04439436655008	7.68152699225675	6.79594304711968	1.28442245983122e-09	8.95962984174948e-08	11.7170398080117	8.89129210882379	No
TFEC	2.01999281876472	4.51395579181337	6.79406109098004	1.29541521843285e-09	9.00884504490684e-08	11.7088418344832	8.88759100519583	Yes
PHEX	1.50789466546612	5.20041913965366	6.7920327523537	1.30736745789567e-09	9.02659208077417e-08	11.7000069321498	8.88360232939934	No
RAB5A	0.709601812480346	9.59167911031366	6.79164898876104	1.30964110003434e-09	9.02659208077417e-08	11.6983354451345	8.88284770406188	No
NCF1	1.69652641061131	3.99542757828292	6.79162173826383	1.30980269703541e-09	9.02659208077417e-08	11.6982167562887	8.88279411964367	No
PYGL	2.3262216267495	6.38112746935185	6.78826408057927	1.32986580413111e-09	9.13733621577171e-08	11.6835936073856	8.87619218118764	No
FMO4	1.05274036113763	4.85302854577451	6.78738031319546	1.33519705574919e-09	9.1464995914795e-08	11.6797450002071	8.87445463399305	No
MS4A4A	2.60940522283137	5.98593757822596	6.78187308895988	1.36889953335241e-09	9.34937949943381e-08	11.6557655241833	8.86362842455538	No
BTN3A2	1.96627696334635	7.65681112251983	6.77919380477275	1.38559947240251e-09	9.43527259778853e-08	11.6441014468707	8.85836229069388	No
PRSS3	-1.95560041135229	4.69008168752302	-6.77692993292822	1.39986744153684e-09	9.47653045613469e-08	11.634246872596	8.85391308727513	No
HLA-DPB1	2.45514275000278	7.78860813646135	6.7769181631744	1.39994199920172e-09	9.47653045613469e-08	11.6341956416467	8.85388995714208	No
GIMAP7	1.88479071276662	5.85781524678119	6.77455649796665	1.41498231061628e-09	9.55008709938068e-08	11.6239163917005	8.84924898943281	No
ITGAL	1.16909422414142	4.49559637441773	6.76506938514991	1.47703220114489e-09	9.91700865720828e-08	11.5826337563546	8.83061003642326	No
DOCK8	2.37792035535912	5.99080025432587	6.76463015173205	1.47996940184385e-09	9.91700865720828e-08	11.580722862605	8.82974726348865	No
TWSG1	1.18567226763591	8.22144582373943	6.7642747764613	1.48235007026452e-09	9.91700865720828e-08	11.5791768217234	8.82904922170709	No
SULF2	2.35284989171461	7.69101260361203	6.76113685279019	1.50353650308756e-09	1.002587713362e-07	11.5655264773306	8.82288602356808	No
LOC101927204	1.56431420229304	5.54706230720831	6.76054034699558	1.50759776860056e-09	1.002587713362e-07	11.5629318135651	8.82171451402237	No
HLA-A	1.81944060195026	9.69531000403942	6.75992933646036	1.51176906079498e-09	1.002587713362e-07	11.5602741264449	8.8205145469847	No
CD63	1.03002590855051	9.82865526353629	6.75302398882771	1.55971357127247e-09	1.03139440782411e-07	11.5302430810773	8.80695514897704	No
ARHGAP31	1.30132148517876	6.24195900103591	6.75109194776546	1.57339565424152e-09	1.03744358988605e-07	11.5218423227347	8.80316205369754	No
MT1G	1.68572087062553	7.49885414042116	6.74982465091426	1.58243476732796e-09	1.04040538725471e-07	11.5163323370547	8.80067418385306	No
S100A10	2.5159298253177	8.00210263266777	6.74823331033619	1.59385806942506e-09	1.04491325582938e-07	11.509413893581	8.7975503544643	No
HTATIP2	2.0139202365754	6.28143794264682	6.74731773791898	1.60046742405742e-09	1.04513643817662e-07	11.505433606552	8.79575316106754	No
FBXO32	2.59211418069059	6.37414579811484	6.74692176232334	1.60333430856641e-09	1.04513643817662e-07	11.5037122225066	8.79497591418478	No
ARHGAP15	3.68835971356242	5.20119322005295	6.74542232644931	1.61423650280328e-09	1.04925372682213e-07	11.4971941466754	8.7920328361952	No
CD300A	1.58430321049966	5.67077297586575	6.74336297752867	1.62932957844763e-09	1.05382271873009e-07	11.4882428093751	8.78799105834115	No
MSRB3	1.72913792673632	7.08732120697882	6.74320713145845	1.63047745817506e-09	1.05382271873009e-07	11.4875654284593	8.78768520106401	No
CCR1	1.51329834326514	5.82025401587141	6.74172775065262	1.64141378401759e-09	1.05548110930579e-07	11.4811355664553	8.78478192384463	No
SPARC	1.37274399385958	9.93841204080871	6.74161240060551	1.64226955818558e-09	1.05548110930579e-07	11.480634235644	8.78455555731133	No
SLC32A1	-2.54843165189508	4.30351316585208	-6.73828432859929	1.66715161458251e-09	1.06847139892571e-07	11.4661709554177	8.77802490264206	No
SYK	2.54218069142613	5.57327244417695	6.73221454450149	1.71349765311892e-09	1.09057281237462e-07	11.4397980266594	8.76611648606236	No
LRMP	1.72085291658745	4.82715706379023	6.73187786656328	1.71610541572499e-09	1.09057281237462e-07	11.4383353814166	8.76545603812978	No
LAMP2	1.17961426938385	8.64963660168206	6.73143985584146	1.71950394576339e-09	1.09057281237462e-07	11.4364325438088	8.76459682326081	No
MR1	2.45104735164142	4.8720896701167	6.73128555792792	1.72070273281135e-09	1.09057281237462e-07	11.4357622404272	8.76429415154971	No
FAM57B	-2.08738069833781	5.29558138196501	-6.72888388231361	1.73946919947683e-09	1.0990217525539e-07	11.4253294278639	8.7595832568363	No
RNASET2	1.665053484987	7.98775373574041	6.72835356836033	1.74364028049417e-09	1.0990217525539e-07	11.4230259066461	8.75854310673724	No
HLA-DRA	3.36203384693084	7.5156629218849	6.72387767747212	1.77924166100734e-09	1.11606115074027e-07	11.4035861441563	8.7497650609581	No
HLA-B	1.89870236951156	8.93377003449613	6.72372984649377	1.78042972036801e-09	1.11606115074027e-07	11.4029441474331	8.74947516473545	No
PTPRE	1.46646709135628	6.91026810359456	6.71883013428063	1.82025470447591e-09	1.13790785897292e-07	11.3816681615625	8.73986783783423	No
IRF9	1.14216209558455	6.80430417952835	6.7158658954115	1.84477533041742e-09	1.15009426593871e-07	11.368798799	8.73405651768989	Yes
SIL1	1.6339038491051	6.0681881050481	6.71165173946399	1.8801998344943e-09	1.16820976053538e-07	11.3505057730375	8.72579598988207	No
PSMB8	2.04846728769476	5.3058454648314	6.71060577306906	1.88909620345765e-09	1.16820976053538e-07	11.3459659166817	8.72374592478493	No
KCNE4	1.62852226979867	5.33538254450872	6.71059941608878	1.88915039946718e-09	1.16820976053538e-07	11.3459383258294	8.72373346555166	No
CBLN1	-3.51656801356431	5.88042147499359	-6.70757821224555	1.91508259549859e-09	1.18105363301907e-07	11.3328264411639	8.7178124906271	No
ARHGEF33	-1.84118873945273	4.16516947949429	-6.7049915478361	1.93756500124702e-09	1.18807872467121e-07	11.3216018352412	8.71274371890714	No
INPPL1	1.29378026354911	5.89427215259436	6.70484420859657	1.93885346654993e-09	1.18807872467121e-07	11.3209625082449	8.71245501251673	No
GRM3	-2.5917360290227	5.59629444458057	-6.70447889441339	1.94205176148178e-09	1.18807872467121e-07	11.3193773734445	8.71173919902825	No
SELL	1.86059409805474	4.8861679936463	6.70326687618352	1.95270036562427e-09	1.19140758307955e-07	11.314118489636	8.709364392421	No
RNF157-AS1	1.73186599250492	4.47928864144165	6.70261228727759	1.9584755199383e-09	1.19175318872841e-07	11.3112783805804	8.70808185256756	No
ITGB4	1.85679227888767	5.32078974662649	6.7013213837416	1.9699142408379e-09	1.1955341599568e-07	11.3056776930412	8.70555268020469	No
VAV1	2.02703045710142	4.27193904721719	6.69755614345505	2.00365756646134e-09	1.21279590266231e-07	11.2893437409969	8.69817649922381	No
LOC100506558	2.39863476784899	7.5998855249895	6.69372754134225	2.03855587542067e-09	1.23066381080805e-07	11.2727377375423	8.69067738033431	No
CAPN2	0.920237672327682	9.67378136699199	6.69203142386369	2.05420809810098e-09	1.23684950748817e-07	11.2653819851032	8.68735556303713	No
HAR1A	-2.75420477838812	3.03343537846851	-6.68959353813144	2.07691432259254e-09	1.24723883729442e-07	11.2548102989372	8.68258141872381	No
SYNM	1.96136145582818	8.05133560378179	6.68747893564734	2.09681077764795e-09	1.25589085320903e-07	11.2456414405827	8.67844075977368	No
mir-223	1.42959187479796	3.01058757078302	6.68491333920494	2.12120434709501e-09	1.26718421570584e-07	11.2345182554027	8.67341749153017	No
HCP5	2.15471571081943	3.94795540851869	6.68406964017545	2.12928746272296e-09	1.2687004465391e-07	11.2308606652279	8.67176570303009	No
TRAF3IP2	1.97536346797597	6.27983529985091	6.68314474478232	2.13818354892347e-09	1.26960671202035e-07	11.2268512336798	8.66995501621655	No
TREM2	2.13475555264158	6.12041000691668	6.68220966503614	2.14721502286262e-09	1.26960671202035e-07	11.2227978228119	8.66812446298487	No
BPNT1	1.05626523385887	6.27452705402644	6.68218482977456	2.14745540888057e-09	1.26960671202035e-07	11.2226901685286	8.66807584536781	No
SOAT1	1.0207341790031	7.32347266057608	6.68009755353805	2.16775418756791e-09	1.27830453122561e-07	11.2136428099036	8.66398996615365	No
ADCY7	1.52343275905616	6.15443914990741	6.67579020293258	2.2102459785156e-09	1.30001100227345e-07	11.1949751728005	8.65555939094504	No
AEN	1.75192293122793	5.60822336203997	6.67232064069233	2.24507215643067e-09	1.31710899843933e-07	11.1799410761165	8.64876969624815	No
CD14	1.96912600403837	6.51371649977502	6.66816398792081	2.28751142931158e-09	1.33857446298335e-07	11.1619328376777	8.64063672734914	No
MIR600	-1.39941673954643	6.25097322661908	-6.66676300691647	2.30199369374691e-09	1.34133844330711e-07	11.1558640093941	8.63789587044327	No
CBFA2T3	-1.98860372374611	6.11697026227731	-6.66657348121754	2.30395982613503e-09	1.34133844330711e-07	11.1550430437472	8.63752509792243	No
IFI35	1.76840527080343	5.03784424725514	6.66571054627612	2.31293293010004e-09	1.34314480813931e-07	11.1513051709177	8.63583696061882	No
LOC154761	1.82405676928823	4.90258226542772	6.66479335479396	2.32250816461583e-09	1.34529080522558e-07	11.1473324426137	8.63404275059961	No
MAN2B2	1.39717970397105	6.24558939945616	6.66352430563841	2.33582148016888e-09	1.34958574409758e-07	11.1418359500016	8.63156035211623	No
ME1	1.48888343888118	6.92054355234541	6.65959588492055	2.37751472754043e-09	1.3702150369301e-07	11.1248232333374	8.6238767841404	No
CCND1	2.52818021060822	6.18212232815509	6.65669244465242	2.40880256136121e-09	1.38475885939559e-07	11.112251338823	8.61819879569504	No
CMAHP	1.38919270828159	5.02717128429623	6.65206347197616	2.45953041517375e-09	1.41037734083147e-07	11.0922113499829	8.60914780247629	No
CDK5R2	-2.07266835644755	5.54948361153766	-6.64888570520807	2.49496593059136e-09	1.42712051229826e-07	11.078456463775	8.6029353804042	No
HERC5	1.94565957816101	5.71412340146191	6.64589668046263	2.52875808045667e-09	1.44284251573188e-07	11.0655203793119	8.5970927164635	No
MIR3682	1.29925727140273	7.70984515737335	6.64491014726455	2.54001043463628e-09	1.4456576802109e-07	11.0612511917651	8.59516449924792	No
CNKSR3	1.55880027715073	6.28785646768972	6.640961071217	2.5855521482403e-09	1.4678913758942e-07	11.0441636521786	8.58744669847802	No
LOC101928916	2.61280366704723	6.07937532341126	6.64014374869337	2.59507823851944e-09	1.4678913758942e-07	11.0406275105493	8.58584954415654	No
TMED5	1.06755963370941	8.75976091657835	6.63937080659089	2.604119041728e-09	1.4678913758942e-07	11.0372835036526	8.58433916680741	No
PTPLAD2	1.69486569699241	5.36744906927485	6.63931804419173	2.60473731911296e-09	1.4678913758942e-07	11.0370552401728	8.58423606760896	No
PCED1B	1.75276186790638	3.94112011300801	6.63685772111053	2.63372976009797e-09	1.48058321648751e-07	11.026411880073	8.5794287888728	No
SAMD9	1.64526410282612	5.05412465984849	6.63295347804476	2.68039467098329e-09	1.50312328608083e-07	11.0095246139584	8.57180125417623	No
CARD6	1.65310888930044	5.58301482605182	6.62936914583789	2.72395638088273e-09	1.52381716368207e-07	10.9940237764692	8.56479985112548	No
PLLP	2.00830400076432	7.00408178247028	6.62743266704593	2.74778208615730e-09	1.53339644222631e-07	10.9856503382747	8.56101771212631	No
DIAPH2	1.81166766574523	6.04303717775657	6.62613908430283	2.76381270138933e-09	1.53544736573391e-07	10.9800572383879	8.55849139165574	No
SEMA3E	2.72822523540921	5.92762709020596	6.62555975249248	2.77102201639042e-09	1.53544736573391e-07	10.977552474717	8.55736002363715	No
RP5-1074L1.4	-1.58308345334762	6.90695606461676	-6.6251948485757	2.77557250604288e-09	1.53544736573391e-07	10.9759748331851	8.55664742314638	No
FCER1G	1.60475213766551	6.41089137361538	6.62497635534534	2.77830074044509e-09	1.53544736573391e-07	10.9750302028795	8.55622074533472	No
LILRA2	1.20776732280234	5.10960226619534	6.61958433545987	2.84647653044323e-09	1.56680277338799e-07	10.9517214839703	8.54569239265026	No
RBM43	1.76325448957775	5.46102905139643	6.61940811911149	2.84873231525089e-09	1.56680277338799e-07	10.950959832108	8.54534835787573	No
PTTG1IP	0.957758887865646	9.79336521265502	6.61859972122879	2.85910350675798e-09	1.56873592888783e-07	10.9474658115516	8.54377012180181	No
CLEC4A	1.47687634101702	5.54081622057753	6.616953635479	2.88033738100144e-09	1.57660572433763e-07	10.9403515841034	8.54055663928049	No
COL9A3	2.30500384701502	5.30898650455002	6.61613341644863	2.89097611023421e-09	1.57865234850021e-07	10.9368068799254	8.53895549713471	No
LST1	2.0781485570041	5.53835397559091	6.61420942033958	2.91608441982865e-09	1.58857170299237e-07	10.9284925672383	8.53519990746824	No
TNFSF12-TNFSF13	1.49316592736418	5.7897903641261	6.61262849313568	2.93687717278087e-09	1.59609856801013e-07	10.9216613475147	8.53211421633009	No
GRAMD2	1.92862737397932	4.837503824959	6.60209716812218	3.07918371993731e-09	1.66350156915455e-07	10.8761682615991	8.51156439808133	No
ARHGAP22	1.85792104356804	4.74181260178991	6.60202708762975	3.08015320323153e-09	1.66350156915455e-07	10.8758656046019	8.51142768166081	No
TIMP1	2.44593720586214	8.25890648580768	6.60167583331624	3.08501695981726e-09	1.66350156915455e-07	10.8743486558581	8.5107424440992	No
CDH7	-3.38918830792245	3.90186352380542	-6.60131773972188	3.08998324689984e-09	1.66350156915455e-07	10.8728021965549	8.51004387520257	No
ANXA1	2.5221204116462	7.14760055239604	6.60052329027918	3.10102949599228e-09	1.66389004612198e-07	10.8693713890773	8.50849410287401	No
ITM2C	1.98396004893396	8.44116393124709	6.60022053711376	3.10524934306856e-09	1.66389004612198e-07	10.8680639920836	8.50790352142266	No
LINC00341	1.62130282226947	6.37565829999553	6.59756545327078	3.14250096283505e-09	1.67991640256229e-07	10.856599190029	8.50272458057792	No
ADPRH	1.51880565453458	4.51925062660393	6.59666942067259	3.15517215918197e-09	1.68275848489705e-07	10.8527303967731	8.50097693887852	No
C11orf80	-2.29604319568315	6.24616844371439	-6.59553555567338	3.171279184562e-09	1.68741552890183e-07	10.8478349524461	8.49876552303835	No
DPYD	3.22309301481211	6.91398019360379	6.59486764436532	3.18080521913525e-09	1.68855738779152e-07	10.8449513793765	8.49746292468225	No
TNFRSF1B	1.31866986520496	5.71437798917305	6.59264540384775	3.21270416683027e-09	1.70154331798788e-07	10.8353579614624	8.49312926343955	No
GAB3	1.75665471354466	4.50887368086941	6.59016758826958	3.24864532078132e-09	1.71247224500646e-07	10.8246624227087	8.48829770128531	No
KLRC1	2.57447951433053	5.16268202174503	6.58994239897032	3.25193139830391e-09	1.71247224500646e-07	10.8236904513907	8.48785862471767	No
AIM1	2.23910296032417	5.19888188855812	6.58967806128097	3.25579294832958e-09	1.71247224500646e-07	10.8225495195042	8.48734322179793	No
ASAP3	1.65339599756471	6.05542996859027	6.58818514214556	3.27768748507644e-09	1.71303572509281e-07	10.8161060659715	8.48443245710382	No
MIR5193	0.957273165260348	5.27797311108314	6.58779915551741	3.2833718829944e-09	1.71303572509281e-07	10.814440218652	8.4836799251946	No
SV2B	-3.17509275725607	7.22987363832413	-6.58779151409405	3.28348451617031e-09	1.71303572509281e-07	10.8144072399837	8.48366502736105	No
EMR2	1.71581793317304	3.94390179270222	6.58756585417033	3.2868124270793e-09	1.71303572509281e-07	10.8134333478258	8.48322507967524	No
MATN3	1.39845015587884	4.35549773572699	6.58412465459465	3.33797709195324e-09	1.73574808781568e-07	10.7985832872149	8.47651664814582	No
ENDOD1	1.56229996182728	7.20370974024617	6.58283079116558	3.35741790381684e-09	1.74189844987141e-07	10.7930004161476	8.47399459797577	No
CPQ	1.55862062821215	6.40983401867365	6.5818077519699	3.37286879714510e-09	1.74595561263981e-07	10.7885863653203	8.47200055231336	No
PSAP	0.80979407271828	10.286253803837	6.57924058410616	3.41195122028485e-09	1.76219963702296e-07	10.7775109011294	8.46699718644723	No
CHST11	2.07291159050779	6.65008968001244	6.57499210118676	3.47761716593793e-09	1.79206938641126e-07	10.7591847839056	8.45871822908197	No
PRR35	-2.23932569354826	4.16343373700665	-6.57326099727196	3.50473104942062e-09	1.80198306540997e-07	10.7517186246577	8.45534530386969	No
C1QTNF1	1.52587858964434	5.3061184844367	6.57148481495959	3.53276851189887e-09	1.81189794678625e-07	10.7440586919949	8.4518848192022	No
MTM1	1.05941901732617	5.92814519465614	6.57103821463391	3.53985306911475e-09	1.81189794678625e-07	10.7421327944958	8.45101476413156	No
SERPINA1	1.89645158363459	5.10857932831437	6.56875196953162	3.5763413588786e-09	1.82648862257014e-07	10.7322743526696	8.44656103484203	No
ACSM5	1.55607079288755	5.19410503568704	6.56809754343084	3.58685432123228e-09	1.82777788128719e-07	10.7294526239476	8.44528626167634	No
IFNGR1	1.05211906112889	8.99632300941863	6.56712822832365	3.60248202677398e-09	1.83166197272419e-07	10.7252733332109	8.44339817725717	No
SMIM4	1.41131596576657	5.05300698622234	6.56128752280922	3.69808525155376e-09	1.87249364102892e-07	10.7000947478426	8.43202308131838	No
C3	2.87863024534701	7.89408534628062	6.56122289598689	3.69915701811657e-09	1.87249364102892e-07	10.699816189189	8.43189723379564	No
GBP1	2.56259195180646	6.552309028666	6.55724087594804	3.76579111566691e-09	1.90201546857525e-07	10.6826543189698	8.42414377349332	No
LILRB2	1.63844766680319	3.90111685083192	6.55489287986133	3.80563730144945e-09	1.91790708055426e-07	10.6725363884633	8.41957260477339	No
HHEX	1.18451256330943	5.23893173202162	6.5507411711376	3.87711701888255e-09	1.94668127952253e-07	10.654648774338	8.41149109094842	Yes
NEDD4	1.53817320159366	5.48581927591569	6.55035547244717	3.88382465118805e-09	1.94668127952253e-07	10.6529871776334	8.41074038606076	No
TAGAP	1.84384411763618	5.2260542443	6.5501009316301	3.88825762561974e-09	1.94668127952253e-07	10.6518906284881	8.41024496759392	No
MYLK4	1.70534802938332	3.99629568773724	6.54927049180106	3.90275506543565e-09	1.94967327286392e-07	10.6483132299462	8.4086287039244	No
CD99	1.41898051884348	8.85327506654862	6.54497449627507	3.97861124577077e-09	1.98323802403563e-07	10.6298091060767	8.40026849414458	No
PXDC1	1.28017622446654	7.0620372081913	6.54398712479307	3.99625088927159e-09	1.98770044231595e-07	10.6255567551145	8.39834725407823	No
BLM	1.31805188080996	6.93509812109325	6.54270561092023	4.01926094339553e-09	1.99480890205835e-07	10.6200379167475	8.39585379709288	No
CTBS	1.32413569346335	6.92738502819425	6.54044574794542	4.06015758415793e-09	2.01074470834488e-07	10.610306664553	8.39145711011687	No
WWTR1	2.23545956721302	8.35590722576335	6.53644072234761	4.13365064672273e-09	2.04190401056431e-07	10.5930631792751	8.38366623032405	No
CIITA	1.72220773689622	4.58017349646638	6.53604818687046	4.14092421722833e-09	2.04190401056431e-07	10.5913733156034	8.38290271741859	No
CD1D	1.89032384292199	3.94769671676055	6.53426999921147	4.17403251373696e-09	2.05380352503874e-07	10.5837186341921	8.37944417230901	No
CACNB3	-1.72755069434015	6.42099267635794	-6.53336874551034	4.19091297991697e-09	2.05768431288627e-07	10.5798392043605	8.37769135675962	No
LOXL3	1.51763592313769	5.89956547403902	6.53095052420409	4.23654082138713e-09	2.07563284782307e-07	10.5694308682863	8.37298860457216	No
LINC00152	1.82045045446834	6.11586781403666	6.53007644891907	4.25315386639437e-09	2.07900215665962e-07	10.5656690415466	8.37128890552551	No
LINC00839	2.81753639873786	4.68745730531729	6.52963383445634	4.26159095923672e-09	2.07900215665962e-07	10.5637641887686	8.37042823755741	No
PPP1R3B	1.49078534873161	5.69351142568473	6.52688741803817	4.31431452288015e-09	2.09615376016939e-07	10.5519455368352	8.36508819707026	No
GNS	1.01766489141663	8.5679785059601	6.52684821480499	4.31507177027878e-09	2.09615376016939e-07	10.5517768452199	8.36501197650107	No
RHOC	1.75957961789657	7.11183672261111	6.52613949965066	4.32878397773307e-09	2.09835969090111e-07	10.5487272985439	8.36363408654059	No
HLA-DQA1	3.54405646703044	5.42178632765821	6.52498573358468	4.35119932898504e-09	2.10476618704393e-07	10.5437629612077	8.36139102116708	No
LINC00886	1.54976842047422	4.19136969093545	6.52150941397526	4.41943403949964e-09	2.13235778275004e-07	10.5288070339175	8.35463334360566	No
PRR13	0.85628962727748	7.44907961038474	6.5211333312086	4.42687913813928e-09	2.13235778275004e-07	10.5271891940282	8.35390233488939	No
MVP	2.27702441331177	5.99471960492119	6.51569524258153	4.53593159762049e-09	2.1762656133032e-07	10.5037989054373	8.3433335032774	No
LOC729970	1.09017459300384	5.6892645151614	6.51509894942849	4.54804989156854e-09	2.1762656133032e-07	10.5012345167577	8.34217477979915	No
LINC01268	1.52841912282252	4.06549346962488	6.51503730732383	4.54930445208949e-09	2.1762656133032e-07	10.500969426137	8.3420549980045	No
MPEG1	1.75833044643663	5.15224738791052	6.51450720516809	4.56010741272498e-09	2.1762656133032e-07	10.4986897662136	8.34102492746619	No
KIAA0895L	-1.68424970711946	7.00645172904323	-6.5142385418992	4.56559219574097e-09	2.1762656133032e-07	10.4975344253477	8.34050288282583	No
SPRED1	1.52588416714155	7.51425108894825	6.51103362516357	4.63152645212386e-09	2.20310447452378e-07	10.4837534190415	8.3342758512113	No
POFUT1	1.13616634860505	5.54096612339537	6.50954953857948	4.6623766867005e-09	2.21317797908107e-07	10.477372657249	8.33139264150899	No
LRP10	1.42937682408947	7.10848510258584	6.50897211158348	4.67443474243444e-09	2.21430780345549e-07	10.474890164543	8.33027089882009	No
CDKL1	1.71572670349878	5.03289034895344	6.50652794898321	4.72581740141821e-09	2.23402277157952e-07	10.4643829370116	8.32552306287473	No
LCP1	1.09041679914988	5.58108435649643	6.50602559279725	4.73644727627772e-09	2.23443120992235e-07	10.4622235139441	8.32454729267719	No
SELPLG	1.6137095773904	5.91664705072409	6.50118262556012	4.84014588196922e-09	2.27865304072954e-07	10.4414083774068	8.31514154852512	No
PARP9	1.61109711638134	6.12208368945487	6.49995892342419	4.86670163452837e-09	2.28645037778253e-07	10.4361496912262	8.31276527846369	No
SLC15A3	2.09216716135048	4.64322706816389	6.49584258940705	4.9570934556644e-09	2.32414545626232e-07	10.4184627080712	8.30477289330047	No
HPGDS	1.45514104708923	5.35492688612148	6.49408776352006	4.99613143696786e-09	2.33765822654038e-07	10.4109237225836	8.30136614483773	No
CATSPERG	-2.31204208511338	2.88033831834712	-6.4932980739513	5.01379802838115e-09	2.34113671202777e-07	10.4075313200255	8.29983316477873	No
ACBD5	0.834051810031887	9.14108900276013	6.49260949791087	5.02925299089131e-09	2.34176811183731e-07	10.404573398335	8.29849651713618	No
TMEM8A	1.21212759711698	5.76324789599899	6.49232642206602	5.03562024048931e-09	2.34176811183731e-07	10.4033574169817	8.29794702949324	No
ZFP36L2	1.49024629548526	8.30103954060943	6.48996125809728	5.08913276355854e-09	2.36185309594766e-07	10.3931982925604	8.29335621925271	No
TMED1	1.23505174685212	5.96137638214184	6.48880046619039	5.1156014787889e-09	2.36933121122854e-07	10.3882127703912	8.29110329576185	No
LRP1	1.59366756451385	6.37524027457421	6.4869754405201	5.15749193051888e-09	2.38225657131884e-07	10.3803750022061	8.28756144285726	No
THBS2	2.13289344857852	6.71609756254183	6.48667881691139	5.16433242733454e-09	2.38225657131884e-07	10.37910118885	8.28698581003258	No
PRRX1	2.18002178574174	7.2863104853476	6.48527123710241	5.19691547807728e-09	2.39246330258366e-07	10.373056772916	8.28425434642577	Yes
LOC100505812	1.42436103886891	5.41253477072145	6.48325493940523	5.24394396138587e-09	2.40926582001021e-07	10.3643991587304	8.28034195797946	No
MOV10	1.49996833283188	4.50913072689746	6.48102977175428	5.29633303196899e-09	2.42845891325552e-07	10.3548457246938	8.2760247143918	No
VAMP3	0.999427090874974	8.68174890462488	6.47846528979355	5.35735344423683e-09	2.45152493608277e-07	10.3438368355412	8.27104970068367	No
OGFOD3	1.21316348512313	7.08517294912409	6.4766908012176	5.39998305876517e-09	2.46610004759575e-07	10.3362200968735	8.26760760267635	No
PAPSS2	1.54466722642144	6.90014736177985	6.4734864676995	5.47781461897994e-09	2.49666132434783e-07	10.3224676999679	8.26139266929205	No
CPT2	1.01337437147568	6.45093964816306	6.4703681215964	5.55462289913437e-09	2.52663562489452e-07	10.3090865068269	8.25534541978057	No
SRRM4	-2.56697925967584	6.5376662696049	-6.46984933231184	5.56750421924106e-09	2.52747016936975e-07	10.3068605276042	8.2543394451709	No
TMEM140	1.96951246182758	4.50994911264815	6.46479956305303	5.69444194761796e-09	2.57997686656433e-07	10.2851964768265	8.24454883013541	No
RIN2	1.81021196013804	8.42683552341408	6.46368274115837	5.72290020628959e-09	2.58774618023529e-07	10.2804059494714	8.24238382708403	No
SAR1B	1.02236771108006	7.84558743780783	6.46322674116588	5.73456016550781e-09	2.5879040746907e-07	10.2784500492791	8.24149988639709	No
RHOG	1.06613528510593	6.25199534561072	6.46259950089287	5.75063715992583e-09	2.58907798857982e-07	10.2757597307915	8.24028403362175	No
RMDN2	1.43058087244398	5.88135692485192	6.46224171299009	5.75982769832282e-09	2.58907798857982e-07	10.2742251688831	8.23959050803284	No
MBD2	1.22234668108624	7.30603623029788	6.46180329701196	5.77110915286586e-09	2.58907798857982e-07	10.2723448295037	8.23874071151026	Yes
TMEM154	1.47819144597726	4.43500981975363	6.46102928259761	5.79107971829222e-09	2.59295311065609e-07	10.2690252324574	8.23724045665597	No
POLR3GL	1.04327095119152	7.88570673411103	6.46014310632074	5.81402815906406e-09	2.59814383358175e-07	10.2652247574286	8.23552286914342	No
LOC100129034	1.26668001504723	6.69201598745235	6.45519275173871	5.94388736926815e-09	2.65099693974377e-07	10.243997751109	8.22592942861639	No
SMIM17	-1.91461078193501	6.35876167483659	-6.45402233761107	5.97500701177071e-09	2.65468232385115e-07	10.2389798349715	8.22366158072768	No
ITGAM	1.62900347593329	5.40371235270108	6.45400925551953	5.97535575517196e-09	2.65468232385115e-07	10.2389237498393	8.22363623298925	No
GARNL3	-1.41350700558187	6.7757124064959	-6.45092153989316	6.05823409079915e-09	2.6862867441373e-07	10.2256872536553	8.21765394949472	No
PDE7B	1.96505661164166	6.60528161848967	6.45003073103099	6.08235521742913e-09	2.69176571324523e-07	10.2218689051963	8.21592822009052	No
CYB5R3	1.02708604045363	9.14006714774088	6.44846210942725	6.12506116338527e-09	2.70543242120183e-07	10.2151456197133	8.2128895701817	No
C1QC	1.80233147596791	6.7808212418414	6.44727367166534	6.15761391711639e-09	2.71179241863344e-07	10.2100522082277	8.21058754487783	No
SAMSN1	2.05918414589218	6.21693454301065	6.44707164786205	6.16316458780327e-09	2.71179241863344e-07	10.209186405001	8.21019623424558	No
VNN1	1.7222732559125	3.66535431245903	6.44661251126492	6.17579793071073e-09	2.71213544442728e-07	10.2072187401951	8.20930692235706	No
MT2A	1.66391530952872	9.13997035332006	6.44465738765321	6.22988141036378e-09	2.72602173419649e-07	10.1988404343899	8.20552022032555	No
LPCAT2	1.92497845207399	5.74571837399753	6.44460823064767	6.23124723332502e-09	2.72602173419649e-07	10.1986297924729	8.20542501717106	No
GLI1	-2.7073949488573	3.58095741326929	-6.44368805697551	6.25686891181729e-09	2.72993280514556e-07	10.1946868699609	8.2036429438671	Yes
ETS1	1.74263997237145	7.26831060425093	6.44343081203681	6.26405036145725e-09	2.72993280514556e-07	10.193584615193	8.20314475931297	Yes
NRP2	2.21442431673014	5.78472306772126	6.4411836243454	6.32713230762773e-09	2.75046326047948e-07	10.1839563907814	8.19879308384781	No
LINC01094	2.11344897479376	5.83974906745164	6.44089776766153	6.3352016532897e-09	2.75046326047948e-07	10.1827316996347	8.19823955670522	No
NEDD4L	-2.47737387947878	6.97077388121586	-6.44004762585478	6.35926020521089e-09	2.7543492690518e-07	10.1790895586513	8.19659340439596	No
ZMYM6	1.11719581459412	6.5574632713061	6.43973151995927	6.36822886070105e-09	2.7543492690518e-07	10.177735352503	8.1959813373631	No
FCGR2B	1.7285541541413	4.52592677258415	6.435224976424	6.49745886249566e-09	2.80494073158303e-07	10.1584316267142	8.18725646147646	No
FLJ27354	1.58333522013292	3.49135829539614	6.434524836407	6.51776759672853e-09	2.80840908875986e-07	10.1554329928654	8.18590112918198	No
TMEM119	1.96836558574591	4.62432268102924	6.43373753244425	6.54067967255081e-09	2.81298403962336e-07	10.1520611751144	8.18437711976425	No
TOX2	1.75087889328724	5.11349467944184	6.42428642920043	6.82202222177117e-09	2.9284778317847e-07	10.111595413998	8.16608687027355	No
STAT6	1.20475972294484	5.68758388217104	6.42239856610254	6.87963833687073e-09	2.94312176368972e-07	10.1035147615674	8.16243439205952	Yes
HEXB	0.986780427768713	8.04803603439188	6.42232600199682	6.88186251562064e-09	2.94312176368972e-07	10.1032041802143	8.16229400787082	No
CCSER1	-2.35110512283829	4.29571045526793	-6.4213059470411	6.91320381993555e-09	2.95100939179338e-07	10.0988383724437	8.16032063875355	No
DKFZp667F0711	1.91881782471052	3.42023192080008	6.41829019591512	7.00669110044834e-09	2.9853462267832e-07	10.0859324109759	8.15448702855008	No
C11orf24	0.808106719243904	6.81488969995185	6.41779653689378	7.02211299973617e-09	2.98635586308483e-07	10.0838199837492	8.1535321861542	No
ATL3	1.16558168806287	7.75089451064723	6.41289506557979	7.17706793361915e-09	3.04005191725077e-07	10.0628489777082	8.14405294298932	No
SOX6	1.54697610464052	7.77385291964346	6.4126238061357	7.18574158570397e-09	3.04005191725077e-07	10.061688549511	8.14352840498842	Yes
CASC4	0.98388426696588	9.37821687338729	6.41254589814948	7.18823464699592e-09	3.04005191725077e-07	10.061355267885	8.14337775456915	No
SASH3	1.09355587506431	5.19791757744623	6.41140191543881	7.22494082964907e-09	3.04993812144596e-07	10.0564615964649	8.14116570531358	No
KCNE3	1.4671637761925	5.96729320533088	6.40689232420486	7.37145133700176e-09	3.10605536999264e-07	10.0371735850478	8.13244699713447	No
SPHKAP	-3.1142089078099	5.44701265242877	-6.40545094055351	7.41889667275392e-09	3.12030065942297e-07	10.0310096041669	8.12966067754625	No
TMEM255A	3.29443799072072	7.29314940843926	6.40474450138175	7.44226034335768e-09	3.12438379185365e-07	10.027988736654	8.12829514166385	No
P2RX7	1.79308650799941	6.22731676800876	6.40312489604489	7.49609963773333e-09	3.13717255573913e-07	10.0210634262442	8.12516464946417	No
ZNF599	0.96565883596228	5.55508322098755	6.40300363986538	7.50014592652667e-09	3.13717255573913e-07	10.0205449679664	8.12493028667913	Yes
TNFAIP6	2.09719022620452	4.78600604618261	6.4009809058688	7.5679634733467e-09	3.15976285164549e-07	10.0118968039336	8.1210209727165	No
PARVG	1.58761426015206	4.60039064078736	6.39773823803493	7.67794995881088e-09	3.19984508301626e-07	9.99803477919624	8.11475472273218	No
LIMS1	1.29095523979976	7.90946031869713	6.39283170226046	7.84738451700126e-09	3.26451195907252e-07	9.9770644774846	8.10527506670764	No
CD82	2.32744389193506	5.83314587205212	6.38793336620305	8.02022300171339e-09	3.33035757312527e-07	9.95613471464146	8.09581355602168	No
CEBPB	2.03404844403968	7.41421777338106	6.3860406365027	8.08801184402185e-09	3.35242230056558e-07	9.94804887347632	8.09215822143912	Yes
ELOVL5	0.821809133607145	9.51740595278322	6.38238953489139	8.22038191305559e-09	3.40112727252643e-07	9.9324534988455	8.08510800498068	No
SH3TC1	1.95247579856794	4.43330007748332	6.3815935946156	8.2495217501686e-09	3.40143594617465e-07	9.92905411351061	8.08357122809046	No
ZC3HAV1	1.87245502412164	7.15913449636188	6.38155708607874	8.2508607960093e-09	3.40143594617465e-07	9.92889819251268	8.08350074000095	No
CDKN2C	1.83203853766815	7.86894378127402	6.38034776554625	8.29533744841115e-09	3.41362087805121e-07	9.92373358853818	8.08116594249049	No
PPAPDC1A	2.16049289381364	7.3443911606601	6.37801836400754	8.38167781210891e-09	3.44295849804402e-07	9.91378644196306	8.07666903726411	No
PID1	1.86446071405916	6.78375037262635	6.37669851275406	8.43099245079337e-09	3.44992152793319e-07	9.90815089107771	8.07412129957055	No
ATOH7	-3.26082123940974	4.80349090277833	-6.37667015918788	8.43205498888437e-09	3.44992152793319e-07	9.90802983035476	8.07406656991009	Yes
WLS	2.0987577246576	7.95050518797881	6.37635527944614	8.44386387955676e-09	3.44992152793319e-07	9.90668540632493	8.07345877641055	No
SPATA19	1.68516284297843	4.64437142179115	6.37260182376589	8.58589465346083e-09	3.50169821160756e-07	9.89066125386601	8.06621444449638	No
ALG1	1.1770618390374	5.02331164513321	6.36972502170194	8.69634947661162e-09	3.54043551645683e-07	9.87838189187213	8.06066301575775	No
SLC35D2	1.28062625053422	6.58130763492263	6.36899164329216	8.72473153693079e-09	3.54568130666033e-07	9.87525184071851	8.0592479275577	No
C1QL1	1.94596863387388	5.85298127381392	6.36798041693637	8.76401668571944e-09	3.55533159165356e-07	9.87093614182573	8.05729680426184	No
GFOD2	-1.19564372863139	5.6422182031159	-6.36555653448531	8.85889555858359e-09	3.58746071469721e-07	9.86059249225113	8.05262041837375	No
CD81	1.12742606087374	9.64448086512525	6.36503948137543	8.87926578589272e-09	3.58935691132907e-07	9.85838620178064	8.05162294394192	No
COL8A1	2.75193842167281	6.05057043036187	6.36418065859523	8.91320302377474e-09	3.5967210790823e-07	9.85472170081871	8.049966201061	No
RHOH	2.22104422827255	3.92686579839465	6.36326722911122	8.94943883300452e-09	3.60498522005534e-07	9.85082438706937	8.04820419589864	No
BAALCOS	1.50731559459773	4.51197052474062	6.36237472087878	8.98498535859318e-09	3.612943145951e-07	9.8470165248564	8.04648262625533	No
ACTL6B	-2.57161164185833	5.69376461748313	-6.36074541881038	9.05023702824485e-09	3.63279689835513e-07	9.84006562915957	8.04334004635162	No
C18orf42	-2.98093175269227	4.47511138085167	-6.3597519362678	9.09025455368754e-09	3.64246977562821e-07	9.83582755691108	8.04142395509333	No
FILIP1	1.36022003269314	4.56772048573584	6.35576235745409	9.25272428887934e-09	3.70108971555174e-07	9.8188108269968	8.03373037867359	No
CD59	1.16641213677686	9.09374438762628	6.35448031106808	9.30554070046539e-09	3.71197571332368e-07	9.81334330874916	8.03125838702477	No
AX748417	-1.41171768692194	4.99596274621164	-6.35431466250292	9.31238662346063e-09	3.71197571332368e-07	9.81263689851167	8.03093900166434	No
SLC40A1	1.97743089359052	7.95318505294055	6.35317151346435	9.35976661023759e-09	3.72437321812584e-07	9.80776210069744	8.02873498044455	No
ABCC6	1.84447946364064	5.30121578785774	6.35271145480749	9.37890179820912e-09	3.72550821428862e-07	9.80580033154899	8.02784801139705	No
IFI30	1.93241935501314	6.14015963260547	6.35109385507799	9.44649005995654e-09	3.74209524678071e-07	9.79890300092216	8.02472952807815	No
ACSS3	1.68300696314381	5.70781164113264	6.35065610193498	9.46486335873949e-09	3.74209524678071e-07	9.79703655766518	8.023885651428	No
FGD3	1.41149374013919	4.5498998909523	6.35054040435834	9.46972529670469e-09	3.74209524678071e-07	9.7965432666657	8.02366261908075	No
HCST	1.14151404183933	5.4805297286817	6.34965083802678	9.50718993854893e-09	3.75042251368965e-07	9.7927505945858	8.02194782948967	No
SOCS3	2.69431500718878	6.46742876828926	6.34770115158231	9.58981545456659e-09	3.77427260477594e-07	9.78443874074031	8.01818975026777	No
METTL20	0.991798717078848	4.76812270345327	6.34744693658116	9.6006409789318e-09	3.77427260477594e-07	9.78335504335892	8.01769977067708	No
SCN9A	1.69842424333546	4.86875772060388	6.34687922073213	9.62486029568624e-09	3.77730366321271e-07	9.78093497260457	8.01660556553405	No
ZNF702P	-1.90053272130821	5.13393644195768	-6.34642064022509	9.6444678802018e-09	3.77851755306536e-07	9.77898018134089	8.01572172893945	No
RNF135	1.2845139791806	7.3170221897764	6.34446210331698	9.72865468041883e-09	3.80498494167492e-07	9.77063208018168	8.01194721166032	No
MPZL2	1.27701902369074	4.82202284054245	6.33965688232398	9.93829478605205e-09	3.88034444888858e-07	9.75015403714346	8.00268812551592	No
BAMBI	2.24368093968334	6.94356536781379	6.33820963181569	1.00023053353548e-08	3.89868391947049e-07	9.74398746333877	7.99989989209632	No
TRIM34	1.63292908144842	4.57167861004119	6.33691563078257	1.00598827814702e-08	3.91445778979658e-07	9.73847428580009	7.9974070796834	No
CALCRL	1.99643069384913	5.5460370137582	6.33642635897631	1.00817385106054e-08	3.91630181872076e-07	9.73638981339046	7.99646457101946	No
GABRA2	-3.33836486758011	5.4568091889901	-6.33570828292519	1.01138999216062e-08	3.92213610519236e-07	9.73333065536868	7.99508134808426	No
SLC12A5	-3.11311829944836	6.2082382896142	-6.33458258317095	1.01645223246947e-08	3.93509764448418e-07	9.72853517740867	7.99291302594121	No
REEP3	1.05538554459583	8.51961441240114	6.3329864171476	1.02367310594856e-08	3.95635822028769e-07	9.72173602644456	7.98983870639532	No
RP11-95O2.1	-2.27482124796926	4.27830381309852	-6.33217038521575	1.02738430520878e-08	3.96400554859644e-07	9.71826022650772	7.98826707304159	No
CD302	1.92635759627121	7.3971630854341	6.33069830862713	1.03411276817827e-08	3.97692877989905e-07	9.71199047264976	7.98543209961039	No
HIP1	1.64049878728158	7.81822101723131	6.33038103409285	1.03556863944218e-08	3.97692877989905e-07	9.71063922870981	7.98482110995929	No
LHX1	-3.92666067734595	5.10963855979838	-6.33029838304779	1.03594823112755e-08	3.97692877989905e-07	9.71028722918517	7.98466194680835	Yes
MT1H	1.94560783235614	8.07726169365379	6.32733638065757	1.04964298557901e-08	4.01691449972556e-07	9.69767353076456	7.97895839212857	No
ASCC3	1.34645079494096	6.39639465622309	6.32714940366482	1.05051344900706e-08	4.01691449972556e-07	9.69687735814339	7.97859838324645	No
ST6GAL1	1.72521137809865	7.72532088830521	6.32676139813754	1.05232206940086e-08	4.01691449972556e-07	9.69522520598091	7.97785132143996	No
RB1	0.94828910909189	8.52108530300975	6.32653331624236	1.05338666950845e-08	4.01691449972556e-07	9.69425403542016	7.9774121818923	No
COL9A2	1.51917027418344	5.99498154111593	6.32463444243463	1.06229131758312e-08	4.04170796612517e-07	9.68616912669925	7.97375636812323	No
TNFSF10	1.67180085244129	5.46831857102495	6.32439458052096	1.06342141416405e-08	4.04170796612517e-07	9.68514791806505	7.97329459852659	No
ZBTB47	1.10509617707577	6.72174221289142	6.32398215688211	1.06536730478345e-08	4.04238871201415e-07	9.68339206224671	7.97250063547499	Yes
SSR1	0.831336524403763	9.64984643834356	6.32345852307298	1.06784297682896e-08	4.04507405792164e-07	9.68116279740494	7.97149260433963	No
LPP-AS2	1.43216101011372	3.95269693164858	6.32240449725727	1.07284352743604e-08	4.05229138868409e-07	9.67667569316503	7.96946361459177	No
ITGAV	1.21194956041704	9.32529226628228	6.32231052761376	1.07329046396091e-08	4.05229138868409e-07	9.67627566681039	7.96928272926952	No
TCEAL4	0.556938001838566	9.48094774457916	6.31907418799749	1.08879589338103e-08	4.10406096220064e-07	9.66249993113659	7.96305352583312	No
TICAM2	1.0889326275932	6.30210964322529	6.31737546597409	1.09702292536458e-08	4.12827048229303e-07	9.65527018193755	7.95978429653167	No
SYT17	2.05479548075181	6.33842391245746	6.31456268946892	1.11078069795966e-08	4.17317937098802e-07	9.64330053344363	7.95437167559305	No
HES5	-2.39211039675038	4.20567738752088	-6.3134556460735	1.11624207848592e-08	4.18682274684554e-07	9.6385900747266	7.952241610103	Yes
ISOC2	1.27441325031582	5.86702175664365	6.31208452826137	1.12304301842212e-08	4.20543768600624e-07	9.63275638673756	7.94960360766951	No
DOC2A	-2.40460871008329	3.70681370271126	-6.3093887493262	1.13653409409778e-08	4.24900327989497e-07	9.62128797693961	7.94441753164474	No
STAT3	1.19796445092731	8.45569530908417	6.30891771285783	1.13890778799685e-08	4.25093151539445e-07	9.61928426685407	7.94351143727762	Yes
PLCB4	-2.53544187578707	6.724375108783	-6.30707726846677	1.14822939989873e-08	4.27780705445474e-07	9.61145583330818	7.93997133741064	No
MFSD5	0.853908744073472	6.22604006683361	6.30675927583143	1.14984761297625e-08	4.27780705445474e-07	9.61010331578173	7.93935971201921	No
FAM49B	0.909784587918029	8.06419965078825	6.30576582967861	1.15491763273037e-08	4.2896940644271e-07	9.60587804871098	7.93744898800236	No
IL27RA	1.60150679953333	5.01188004255218	6.30204762234628	1.17409022324569e-08	4.35383862364041e-07	9.59006608264142	7.93029852834209	No
HTRA1	1.931857678099	8.99164639317073	6.30122813282993	1.17835796061154e-08	4.36259387359096e-07	9.58658158498004	7.92872275988581	No
RP2	1.19901301706952	6.48239734191832	6.30067824701307	1.1812302467456e-08	4.36616285065257e-07	9.58424354178473	7.92766544095981	No
RP11-143K11.1	-2.20189293110819	6.30673847422165	-6.2985893024608	1.1922048910843e-08	4.39962063032401e-07	9.57536228143195	7.92364910078656	No
FTL	0.677061750708371	10.7481304648056	6.29708309245387	1.20018049446158e-08	4.42192104883752e-07	9.56895919821959	7.92075343574068	No
CDKN1A	1.69462290232035	6.81926735116732	6.2961892812668	1.20493825944761e-08	4.42633449916848e-07	9.56515975500974	7.91903520559381	No
SLC8A2	-2.68948366695832	4.8859619222069	-6.2953575429767	1.20938234884891e-08	4.42633449916848e-07	9.56162434584546	7.91743637428925	No
CHST14	1.04617367320095	6.25714095813035	6.29529269363696	1.20972952746081e-08	4.42633449916848e-07	9.56134870248469	7.91731171882548	No
AX747132	-1.64725454401661	6.59040972771835	-6.29472066761209	1.21279620540258e-08	4.42633449916848e-07	9.55891733870693	7.91621217053071	No
ASAP1	1.25081942627278	8.82344462966747	6.29434567110784	1.21481075954262e-08	4.42633449916848e-07	9.55732348029636	7.91549137020348	No
ID3	2.58801860125308	7.14347669682101	6.29424355216621	1.2153599349758e-08	4.42633449916848e-07	9.55688944708578	7.91529508451472	No
CPNE3	1.04720470285344	8.59846029683464	6.29406603877164	1.21631515077329e-08	4.42633449916848e-07	9.55613497296325	7.91495388352644	No
SCRG1	2.10954512317353	8.26377026550357	6.29346901067044	1.21953326024522e-08	4.42633449916848e-07	9.553597517244	7.91380635070573	No
VWA5A	2.32523536317481	6.41748546334456	6.29321589169982	1.22090016413612e-08	4.42633449916848e-07	9.55252175092559	7.91331984787943	No
GYPC	1.80497586585124	6.23995179537213	6.29289352012557	1.22264324101271e-08	4.42633449916848e-07	9.55115168044152	7.91270024865656	No
PCLO	-2.74680696684147	7.07020177099216	-6.29289063905059	1.2226588301899e-08	4.42633449916848e-07	9.55113943606343	7.91269471126818	No
ZNF469	1.73934588977044	5.9874852912521	6.29250210387069	1.22476295125366e-08	4.4269472866799e-07	9.54948820555599	7.91194795940112	Yes
PPM1M	1.42606961741577	4.90159975452572	6.28951695181781	1.24104890984018e-08	4.47700120435917e-07	9.53680286031058	7.90621110258255	No
CMYA5	1.32815782476396	5.91654052844993	6.2892484203502	1.24252437271332e-08	4.47700120435917e-07	9.53566184638025	7.90569508361589	No
RIMS4	-1.57431842363302	5.28539729259445	-6.28794314178243	1.24972103344489e-08	4.48992168516391e-07	9.53011585016397	7.90318692071727	No
ABHD15	2.22284975898604	4.31750057702475	6.28788636336335	1.2500350146195e-08	4.48992168516391e-07	9.52987461375035	7.9030778218375	No
CLPB	1.8928259703623	4.37165787103678	6.28719655150492	1.25385586371744e-08	4.49484113543838e-07	9.5269438486301	7.90175238470941	No
CYSLTR1	1.09788660949671	4.49376708591694	6.28693030306551	1.25533369123476e-08	4.49484113543838e-07	9.52581268447631	7.90124081521964	No
ZNF621	0.819997009309398	6.82805784635377	6.28603954166416	1.26029043680449e-08	4.50553831157606e-07	9.52202838346436	7.89952935919485	Yes
SLAMF8	1.86745152028607	3.74570337812325	6.28500231813114	1.26608656237918e-08	4.51919821329731e-07	9.51762209584747	7.89753660057581	No
MTUS2	-2.2759484865935	4.34997129394572	-6.28361441058322	1.27388357247492e-08	4.53994643897603e-07	9.5117264544766	7.89487026285018	No
RP11-134G8.8	1.36219339821381	5.35050670263623	6.2824493554134	1.28046525384993e-08	4.55630560001343e-07	9.50677781915167	7.89263220186246	No
DOCK1	1.4705335926291	5.88269089965737	6.28187072922746	1.28374653094126e-08	4.56088829626337e-07	9.5043201949507	7.89152071698384	No
GSTZ1	1.03286749865931	5.4410626731352	6.28015006249294	1.29355326616705e-08	4.58860445424838e-07	9.49701241108035	7.88821568312361	No
CCDC50	1.28202778901996	8.00487832358256	6.27927945388982	1.29854336060171e-08	4.59917524621783e-07	9.4933151527685	7.88654354395101	No
DUSP8	-1.74296124555841	6.47576388352375	-6.27713002021349	1.31094493054223e-08	4.63230073372602e-07	9.48418782906066	7.88241555153185	No
CTSC	2.23223240749938	6.84683598337566	6.27695751114053	1.31194531269863e-08	4.63230073372602e-07	9.48345533763284	7.8820842677715	No
RAMP1	1.50546464617817	7.23167382112937	6.2752902797898	1.32165256111678e-08	4.65938530020832e-07	9.47637647249429	7.87888269811913	No
SDR16C5	-2.05088040635773	3.35850492786354	-6.27479163437143	1.32456962452113e-08	4.66248507831439e-07	9.4742594147278	7.87792520856296	No
WAS	1.17906611545443	6.69178737266456	6.27355979487427	1.33180315127913e-08	4.680745944895e-07	9.46902975419809	7.87555996182558	No
IGFBP7	1.69884266512566	9.90436803601411	6.272913617557	1.33561318351396e-08	4.68693706116555e-07	9.46628661568707	7.87431930278096	No
TMEM176B	2.46686099909561	6.40561955815724	6.27053183492229	1.34975003654087e-08	4.72929262420446e-07	9.45617639853841	7.86974665209936	No
DNAJC3	0.96500900311543	7.98680392575387	6.27002212340799	1.35279453271187e-08	4.73271237132225e-07	9.45401294881283	7.86876816059797	No
MMP19	2.2412852320339	4.13983841620158	6.2673047417914	1.36914025999712e-08	4.77996880479547e-07	9.44248020136708	7.86355205878892	No
FCGRT	1.50342810115028	6.08816735534933	6.26708334749013	1.37048056640989e-08	4.77996880479547e-07	9.44154066857971	7.86312711843224	No
C15orf27	-1.88269147797194	5.18887308549256	-6.26612436416065	1.37630117200468e-08	4.79296359443944e-07	9.43747116128934	7.8612865202955	No
CELF4	-2.93318829904187	6.75908544986383	-6.26469314342246	1.38503350403523e-08	4.81604355202523e-07	9.43139810155527	7.8585397208655	No
ZCCHC24	1.75580056038673	8.0372846314279	6.26182463303666	1.40270031883034e-08	4.87007333760822e-07	9.41922773590652	7.85303510429617	No
SYNPO	1.75579945688376	5.66265258157501	6.26054492850269	1.41065350717711e-08	4.89026549154731e-07	9.41379892124564	7.85057964705384	No
DPH6-AS1	1.49176319427724	3.92412269245261	6.25721245114907	1.4315740599758e-08	4.95528207144422e-07	9.39966363078548	7.84418617959709	No
DLG2	-1.63641572481079	6.16650829235597	-6.25443475877559	1.4492457826094e-08	5.00887364140528e-07	9.38788363785318	7.83885795477788	No
CNDP2	0.85982186256413	8.43301744110725	6.25373454506886	1.45373445643662e-08	5.01680910456558e-07	9.38491438071751	7.83751491578535	No
CDS1	-1.76310544538179	6.15954245238099	-6.25192150915305	1.46542072248085e-08	5.04548275798466e-07	9.37722675888158	7.83403767140527	No
ZMAT3	1.68968273081804	8.05466281145193	6.25148236973943	1.46826521117642e-08	5.04548275798466e-07	9.37536484456379	7.833195491186	No
SS18L1	-1.17375186321807	8.18660107345451	-6.25142166040026	1.46865887972805e-08	5.04548275798466e-07	9.37510744578076	7.83307906456045	No
EGR2	3.15232492448535	5.95614621085997	6.24787081197843	1.49186660092303e-08	5.1175274106625e-07	9.36005394064809	7.8262700086818	Yes
TNFRSF21	1.58748735017926	8.31317558040267	6.24692195887169	1.49812923400498e-08	5.13131689731048e-07	9.35603188783629	7.82445072121975	No
FAM129A	1.6592722095927	6.13172030441825	6.24451469452553	1.51413445120584e-08	5.1783850887279e-07	9.34582883317522	7.81983555890186	No
ELF1	1.70528072812073	6.46552238646735	6.24370606822527	1.51954858464352e-08	5.1891450174095e-07	9.34240183656375	7.81828540963125	Yes
KAT2B	1.42759053154183	8.63402391699377	6.23786070215676	1.55925893568086e-08	5.31681735445277e-07	9.31763369916662	7.80708175844838	No
PTGER4	2.13394853414171	5.65690658084765	6.23719307015532	1.5638591975491e-08	5.3245682202267e-07	9.31480532885863	7.80580235132745	No
SYT2	-2.7012080879381	4.31353768056412	-6.23682898438233	1.56637354599922e-08	5.3252045664877e-07	9.31326295467914	7.80510466014486	No
TMEM185B	1.21999997229259	5.73002992147981	6.23627518504243	1.57020569987627e-08	5.33031252420905e-07	9.31091696106764	7.80404345047646	No
CAPN5	1.21849250126951	5.92390155535842	6.23416399390257	1.58489974908095e-08	5.365106940777e-07	9.30197427234187	7.79999820335027	No
DIRAS3	2.86838342227124	6.2037283162905	6.23412888811374	1.5851452325023e-08	5.365106940777e-07	9.30182557882455	7.79993094115297	No
MAP3K8	1.72497825033132	5.18039201657446	6.23344032411013	1.58996773735876e-08	5.36560116136228e-07	9.29890916990705	7.79861168802497	No
PMM2	1.41059714534382	4.87246273302327	6.2334383672856	1.58998146302606e-08	5.36560116136228e-07	9.29890088195538	7.79860793892006	No
UGDH	1.02966313106842	7.84727160875671	6.23114155580833	1.60617283927699e-08	5.41225840392601e-07	9.28917360136296	7.79420772237903	No
CSGALNACT1	1.59651615010892	6.64104052662711	6.23059381995161	1.61005809079772e-08	5.41376316650134e-07	9.28685406559302	7.79315845436705	No
APOA1BP	0.989161707466941	8.07709128024839	6.23036181500444	1.61170656746224e-08	5.41376316650134e-07	9.28587160029108	7.7927140243994	No
LOC101927609	1.45272117126044	4.65673097307303	6.23007906397308	1.6137178669379e-08	5.41376316650134e-07	9.28467425993955	7.79217239250275	No
RBBP7	0.615986288032293	9.05272884368244	6.22585511754688	1.64406097815398e-08	5.50319868195982e-07	9.26678985929282	7.78408207853279	No
CENPJ	-1.48030176655532	6.83332993034212	-6.22569985156761	1.64518701855792e-08	5.50319868195982e-07	9.26613253991039	7.78378472597474	No
EPB41	-1.50524643271265	7.86642830644237	-6.22484069332424	1.65143170251273e-08	5.51602297131258e-07	9.26249539719875	7.78213938251461	No
PTPN7	0.972339874417025	4.45520069938652	6.22380561133741	1.6589861649512e-08	5.53317834607631e-07	9.25811374664899	7.78015723574201	No
NEUROD1	-4.33542487814971	7.69270249555332	-6.22335449070315	1.66228930248088e-08	5.53612507143558e-07	9.25620417178297	7.77929338997604	Yes
FGF9	-3.62744177229821	6.25841552761136	-6.22260918035331	1.66776075463258e-08	5.54627413749904e-07	9.25304941519271	7.77786625009824	No
CBFB	0.943047717889204	8.21377767640281	6.22206527790302	1.67176485947967e-08	5.55152104280041e-07	9.25074726722129	7.776824807885	No
CPPED1	1.09251708852852	5.79359272260422	6.2215707157885	1.67541397131761e-08	5.55402877911219e-07	9.24865402357823	7.77587786728633	No
DGCR5	-1.8387102573285	5.15251130235784	-6.22130538467559	1.67737495033502e-08	5.55402877911219e-07	9.24753102968909	7.77536984695854	No
RGS10	1.702623797837	6.85676864381591	6.22077655012313	1.68129016471321e-08	5.55894782783789e-07	9.24529282977684	7.7743573275725	No
KIRREL3	-3.51840142754567	4.12206725605775	-6.21989694629658	1.68782229197132e-08	5.57225609773331e-07	9.24157021469733	7.77267328145388	No
GBAP1	1.10162021346399	6.60029491362121	6.2195794724666	1.69018607160267e-08	5.57225609773331e-07	9.24022666534162	7.77206548152718	No
TOR1AIP1	0.862310615618216	8.38171331736309	6.219153179837	1.6933652146188e-08	5.5747044763278e-07	9.2384226343629	7.77124936581999	No
PLAT	1.56897176020835	6.25558322123049	6.2182610904453	1.70003723228069e-08	5.58493204355498e-07	9.23464754140538	7.76954156709409	No
RAB10	0.651326797750782	9.74068398591337	6.21808545770893	1.70135386117038e-08	5.58493204355498e-07	9.2339043322366	7.76920534895606	No
S100A16	1.41464227056808	7.64035180898837	6.21561137531379	1.7200081571806e-08	5.63807831465505e-07	9.22343580061002	7.7644694934354	No
MGST2	0.970452443990072	7.01831415149073	6.21526377469648	1.72264515810839e-08	5.63864395100427e-07	9.22196512820748	7.76380417220157	No
FPR3	1.84050390216036	4.33171160071354	6.21334269385227	1.73729121746075e-08	5.6739525657953e-07	9.21383772305662	7.76012737583305	No
PTPN11	0.623970679863666	9.78999024608523	6.21319896272701	1.73839193558676e-08	5.6739525657953e-07	9.21322968527682	7.75985230137822	No
C8orf44-SGK3	1.29453045858496	7.04497754573704	6.21222201871212	1.74589181610833e-08	5.69031406731604e-07	9.20909697453707	7.75798267078098	No
STMN2	-3.41488020145558	8.80546653297228	-6.21165208991484	1.75028183937549e-08	5.69434096748078e-07	9.20668614756374	7.7568920133536	No
HLA-DRB6	1.74431155390474	5.93855316790936	6.21141582660325	1.75210491307101e-08	5.69434096748078e-07	9.20568676594619	7.75643989257224	No
SUCLG2	1.50327386416938	7.02973708362764	6.21014713401442	1.76192661877901e-08	5.71813915427855e-07	9.20032050105748	7.75401218316744	No
PHF11	1.51517422012066	6.9708170684591	6.20949386716437	1.76700513357321e-08	5.72649822325141e-07	9.19755749662514	7.7527621887619	No
TUNAR	-2.77466306726632	3.85968218003556	-6.20673191388476	1.78863687613677e-08	5.78347910993077e-07	9.18587694681116	7.74747781968815	No
SGSH	1.09792618679817	6.69962784846141	6.2066042541545	1.78964301128977e-08	5.78347910993077e-07	9.18533710859666	7.74723359119275	No
BHLHE22	-3.41801639866083	7.82022283306025	-6.20544120965775	1.79883518917624e-08	5.8049857726872e-07	9.18041909891275	7.74500862526488	Yes
MCL1	0.899835244796938	9.41332235063117	6.20427629044141	1.80808891954554e-08	5.82663020833831e-07	9.17549350267998	7.74278021527748	No
SPTSSA	0.97724249744358	7.82733832619448	6.2023847142997	1.82321521091609e-08	5.86711167732212e-07	9.16749612985669	7.73916206453382	No
G6PD	1.55586120001995	4.86003393626991	6.20089746647179	1.8351959190495e-08	5.89737115559728e-07	9.1612088444732	7.73631756518837	No
HNMT	1.53287323014741	7.57182884725024	6.20039891436696	1.83922943961634e-08	5.9020434191335e-07	9.15910135850364	7.7353640901508	No
FAM105A	1.2993941167529	5.67414999497027	6.19514872824576	1.88224104463459e-08	6.03160715703632e-07	9.13691150864895	7.72532476047766	No
FAM26F	2.06003201392077	5.97566598368514	6.19373519596464	1.89398998751282e-08	6.06076796004103e-07	9.13093842012384	7.72262232120361	No
HCN1	-3.31985038299497	4.82671228210545	-6.19092386983097	1.91757271232839e-08	6.12732400683422e-07	9.11906024973793	7.71724815907949	No
FMO3	1.54668613912172	4.07034827237632	6.19061931479684	1.92014480458922e-08	6.12732400683422e-07	9.11777359038771	7.71666601845129	No
EGR3	2.68693671048065	5.93699956815358	6.18769302724725	1.94503277277565e-08	6.19809886366391e-07	9.1054120459623	7.71107307664382	Yes
LPXN	0.851703772062046	6.20369805670883	6.18462938935401	1.97143021286257e-08	6.27348028794098e-07	9.09247261755934	7.70521859201461	No
FTH1P5	0.662310739451112	10.8430574344797	6.18311418241438	1.98461622570168e-08	6.306669339452e-07	9.08607394560398	7.70232346228827	No
LINC00969	-1.2879012355391	6.90619872796212	-6.1825488940699	1.98955789163879e-08	6.31360396126153e-07	9.08368689984105	7.7012434193457	No
PENK	-2.27732859164535	5.1107255962465	-6.18219375819809	1.99266864800773e-08	6.31471726681674e-07	9.08218730745729	7.70056491219051	No
NREP	-1.69769529273518	9.81461449738529	-6.18015056264031	2.01065921328852e-08	6.36291601660324e-07	9.07356035794612	7.69666153175532	No
CSF1	1.15061835532766	5.59844072131435	6.17931625499772	2.01805141313473e-08	6.37748844371858e-07	9.0700379805104	7.69506777360145	No
LMOD1	2.53160087256463	4.78745177064283	6.17670912070877	2.04132472730067e-08	6.44213927732955e-07	9.05903201887994	7.69008790363419	No
FAM153A	-2.57996653241771	5.21899227889417	-6.17157064557362	2.0879733201622e-08	6.57657242723653e-07	9.03734513053416	7.68027505498987	No
NSL1	0.667809272342159	8.52286733542218	6.17138344146454	2.08969253847719e-08	6.57657242723653e-07	9.03655516454358	7.67991760798726	No
UAP1L1	1.46701720950282	4.96983013801885	6.17081496177317	2.09492183147692e-08	6.57657242723653e-07	9.03415634248644	7.67883217737147	No
LILRA1	1.31206355407482	3.98361038076781	6.17074297374569	2.09558495105636e-08	6.57657242723653e-07	9.03385257944774	7.67869472899516	No
DPY19L4	1.35450781266	7.56210037784194	6.17044905692704	2.09829452442424e-08	6.57657242723653e-07	9.03261237215902	7.67813355267495	No
IGFLR1	0.902310784034548	5.22362572542948	6.16980031688258	2.10428740672994e-08	6.58633322380042e-07	9.02987503593885	7.67689494387548	No
SPSB1	1.37936062424514	4.96664959528228	6.16682171897819	2.13202049764903e-08	6.66402035330735e-07	9.01730832702291	7.67120862423596	No
CEBPD	1.71563302631063	7.93327196412489	6.16589712587646	2.14070235010233e-08	6.67848173614489e-07	9.01340792936201	7.66944371416029	Yes
LOC101928102	1.42498480181279	4.75727164774687	6.16563456459419	2.14317413548576e-08	6.67848173614489e-07	9.01230035405003	7.6689425405736	No
RAB13	1.52159109218734	8.2644500434965	6.16539797011662	2.14540387939969e-08	6.67848173614489e-07	9.01130233093325	7.66849093840534	No
ETV6	1.2931049191886	6.08743504199939	6.16496739723536	2.14946761744846e-08	6.68204063685065e-07	9.00948608829022	7.66766909331012	Yes
PDE1A	-3.28463033917819	5.91536994110204	-6.16339605468871	2.16436249003247e-08	6.71921489442916e-07	9.00285825400226	7.66467000131175	No
MIF4GD	0.994746830218783	7.0488108491395	6.16276763113834	2.17034784719341e-08	6.72866649644787e-07	9.00020777618009	7.66347065508697	No
NEK7	1.72238809592225	8.07304328705307	6.16219703577541	2.17579657815371e-08	6.73643108364774e-07	8.99780128586002	7.66238171058922	No
AGA	1.2790271726966	6.12035826723749	6.16167565847394	2.1807871220425e-08	6.74081719422184e-07	8.99560244616072	7.6613867260923	No
GLCE	-1.72695884789385	7.29666274156762	-6.16143384389316	2.18310556858321e-08	6.74081719422184e-07	8.9945826488915	7.66092526257552	No
RP11-111M22.4	-1.61206900508207	5.52274235185984	-6.16050326715747	2.19205038442688e-08	6.75931439294974e-07	8.9906582960458	7.6591494677848	No
SPCS2	0.588722603067472	9.81464283332729	6.16004804162742	2.19643923618422e-08	6.76373212973014e-07	8.98873863683312	7.65828080685571	No
SSTR2	-2.26991021115033	6.65352220580884	-6.15852311133806	2.21120446033288e-08	6.79967678668024e-07	8.98230848375077	7.65537109826754	No
IGFBP1	1.90958678441119	4.63645654792135	6.1582298084671	2.21405559706153e-08	6.79967678668024e-07	8.98107178602398	7.65481147776901	No
SYT13	-3.14056298592863	6.57580172350715	-6.15607646455849	2.23509923254003e-08	6.85446487293775e-07	8.97199299062717	7.65070319056879	No
GSDMB	-1.67934310212007	5.31767789480746	-6.15555864496734	2.24018902104178e-08	6.85446487293775e-07	8.96980996969485	7.64971533553547	No
RNASEL	1.51422658386473	6.21834347787907	6.15548815736069	2.24088274692196e-08	6.85446487293775e-07	8.96951281377635	7.64958086711376	No
TIMP3	2.05682060509683	8.33064697656393	6.1546780789825	2.24887062687209e-08	6.86971427808191e-07	8.9660978431009	7.64803552795773	No
RUNX2	3.1982162617061	5.70845867999012	6.15376640561995	2.25789391742725e-08	6.88808171076474e-07	8.96225479026583	7.64629646637838	Yes
C3orf70	1.2350595475453	8.71995739237286	6.14936004256479	2.30201222638562e-08	7.01332087079933e-07	8.94368330163647	7.63789237408689	No
CALY	-2.47170122827369	3.5726838023522	-6.14769883233356	2.31886490297e-08	7.05526981116405e-07	8.93668310362759	7.63472455261416	No
VAMP5	1.54816969488603	5.97994629416604	6.14577957004537	2.33848714542785e-08	7.1055226942084e-07	8.92859638446131	7.63106501304865	No
CKLF	1.29780391491861	6.8347116593267	6.14500905365624	2.34641081479625e-08	7.11445174797886e-07	8.92535011883821	7.62959594832468	No
TK2	1.07033895827952	6.71214788471415	6.14488929906956	2.34764469830596e-08	7.11445174797886e-07	8.92484559411438	7.62936763026989	No
LYRM5	0.983868853218865	8.27705440639414	6.1437256716714	2.35966745322301e-08	7.13484938355799e-07	8.91994343830141	7.62714919762587	No
TNFRSF10D	1.1571146918284	4.84146386903222	6.14316292579376	2.36550360247874e-08	7.13484938355799e-07	8.91757281553104	7.62607638621806	No
GPRIN2	-1.34528877806728	5.54455325975261	-6.14283352179272	2.3689264083184e-08	7.13484938355799e-07	8.91618520659957	7.62544843060592	No
MIR6716	1.16026971160943	6.32160262385925	6.142760527221	2.36968554944679e-08	7.13484938355799e-07	8.9158777219728	7.6253092798129	No
SNORA5B	1.66403686815657	5.13031969804005	6.14243749662448	2.37304794067545e-08	7.13484938355799e-07	8.91451699431475	7.62469348801085	No
PCTP	1.406728265284	5.55556845665906	6.14243385903043	2.37308583080753e-08	7.13484938355799e-07	8.91450167153988	7.62468655374559	No
TBXAS1	1.31003584714669	4.87551362045002	6.14065720469269	2.39166348068042e-08	7.18126777401154e-07	8.90701821328483	7.62129992784625	No
FRMD8	0.957031967526232	7.12924155031006	6.13895287912925	2.40961970064032e-08	7.22570101581265e-07	8.89984018090876	7.61805149474715	No
ITPR1	-2.01234558922779	6.53175471928866	-6.13673255006353	2.43321208971163e-08	7.28689693882225e-07	8.89049005051047	7.61382003435855	No
RAB32	1.28517162103775	6.25250117379931	6.13593549856515	2.44173675554561e-08	7.3028675773704e-07	8.88713386248351	7.61230115930041	No
ARRDC4	1.74203339124835	7.57213205550867	6.13554550857187	2.44591853011852e-08	7.30582453904854e-07	8.88549177060564	7.61155801275731	No
CUX2	-3.21528594992305	5.3492145358702	-6.13298077785019	2.47359620545246e-08	7.37886325694292e-07	8.87469370081221	7.60667119397794	Yes
FCGR1B	1.88118070569122	5.7872966505829	6.1317268182586	2.48724078946266e-08	7.40990485194083e-07	8.86941488345366	7.60428216870156	No
STRBP	-1.39837586106261	7.7361184651541	-6.13033224201855	2.50250271108902e-08	7.44567776719335e-07	8.8635445905776	7.60162544335499	No
MT1E	1.94824882352687	8.39945823497472	6.12936963677402	2.5130911226532e-08	7.46352756626937e-07	8.85949292083328	7.59979176395498	No
FGD2	1.27614784275486	6.54450343067339	6.12919415688285	2.51502611608116e-08	7.46352756626937e-07	8.85875434029034	7.59945750086211	No
MMP24	-2.40288778396924	5.30326651969992	-6.12492336481185	2.56257561536551e-08	7.58843201236859e-07	8.84078140259231	7.59132331077464	No
DUSP6	1.57587517083693	7.70540048501092	6.12481895655755	2.56374910208082e-08	7.58843201236859e-07	8.84034207698632	7.59112447872944	No
TMEM9B	0.826992322157777	8.40553943214901	6.12412207608284	2.5715952195111e-08	7.60182152744366e-07	8.83740983929855	7.58979739024523	No
FRMPD4	-2.35354948101182	5.00574585148455	-6.12214212788097	2.594016833535e-08	7.65820711629429e-07	8.82907957882096	7.58602720994522	No
SH3KBP1	1.07690369196228	7.49890049062776	6.11939189758168	2.62548183018493e-08	7.74111137559681e-07	8.81751020317994	7.58079098292929	No
FHIT	1.02135810916435	5.27069401317566	6.11827157549219	2.6384069803387e-08	7.76920871430496e-07	8.81279791955849	7.5786582127007	No
S100A11P1	1.384491816531	5.91620957756679	6.11726165781736	2.65011220201258e-08	7.79364616735833e-07	8.80855029947295	7.57673573825815	No
CCL5	1.91034166581147	4.71912555651553	6.11665035112558	2.65722229721188e-08	7.80452453917943e-07	8.80597933017257	7.57557211197509	No
CDKN2D	-1.43661082677025	5.59531602274549	-6.11552243060251	2.67039056428644e-08	7.83314565524023e-07	8.80123589817711	7.57342521522354	No
GRIA3	1.66542983061869	6.4741275844192	6.11348869984962	2.69429694703819e-08	7.89315161949216e-07	8.79268395560161	7.56955454099865	No
MTSS1L	1.51537322328209	6.27492296942706	6.11291937479627	2.7010270843028e-08	7.89514778072309e-07	8.79029010907053	7.5684710609424	No
SLC43A3	1.15558086855938	6.63904848932291	6.11284735060962	2.701879681952e-08	7.89514778072309e-07	8.7899872743493	7.56833399455446	No
TRPC3	-1.62372454316113	5.0284510007417	-6.11090356116873	2.72499016790727e-08	7.95252232674978e-07	8.78181488304797	7.56463506037131	No
CD300LF	1.59676689049328	3.90464984673797	6.10876545794734	2.75063626459343e-08	8.00682512481031e-07	8.77282667457444	7.56056683553692	No
NPC1	0.739491615571561	7.26564966238449	6.10839663103655	2.75508428971502e-08	8.00682512481031e-07	8.77127631306319	7.55986510969854	No
C21orf62	2.20452550771117	4.86563798758649	6.10834885836681	2.7556609435467e-08	8.00682512481031e-07	8.77107550357861	7.55977421905947	No
GTF3C6	0.85886059321066	9.04734845246558	6.10818867385542	2.75759536641194e-08	8.00682512481031e-07	8.77040218220537	7.5594694593446	No
SMAD2	0.954792689156003	8.40114114794181	6.10724502968573	2.769018246947e-08	8.02287269807793e-07	8.76643579491111	7.55767418238289	No
ABCA1	1.72677296162427	8.12239709613347	6.10715296107719	2.77013524103215e-08	8.02287269807793e-07	8.76604881863741	7.55749902768637	No
KMO	1.62104591133411	3.804617111513	6.1066252135725	2.77654655982418e-08	8.0312750049023e-07	8.76383067069908	7.55649503945949	No
PLSCR4	1.54358817080381	7.71253304348126	6.10521722137158	2.79372322836718e-08	8.06654018867374e-07	8.75791317158218	7.55381662125217	No
PPP2R2C	-3.85170375493913	6.18553206985809	-6.10504842276379	2.79578949721078e-08	8.06654018867374e-07	8.75720378114925	7.55349553093828	No
NAGA	0.876420124738919	6.22784901272103	6.10388339809016	2.81009178003134e-08	8.09166408793236e-07	8.7523078713685	7.55127949542936	No
FBXO41	-1.29090505580651	6.51112275876633	-6.10376329211527	2.81157034523874e-08	8.09166408793236e-07	8.75180315734584	7.55105104600952	No
RSU1	1.23825979675239	7.51525867241093	6.10257267445382	2.82626903765138e-08	8.11533010173542e-07	8.7468001032648	7.54878649924398	No
LINC-PINT	1.52409387402813	6.38728657034237	6.10252273003306	2.8268872775713e-08	8.11533010173542e-07	8.74659024168922	7.54869150870355	No
AHR	2.18460163008801	6.7260103567134	6.10207450828196	2.83244159283905e-08	8.12108566969393e-07	8.74470688717906	7.54783903686412	Yes
ERBB3	1.66635968080643	5.95261650692919	6.10166116903184	2.83757319158989e-08	8.12561634838256e-07	8.74297015027179	7.54705292758079	No
EMC7	0.706752121976503	8.59438002952093	6.09990513474484	2.85947679443689e-08	8.1781036320895e-07	8.73559228453872	7.54371342354078	No
PPM1H	-1.71417876720402	6.56178775589861	-6.09919640870977	2.86836415161771e-08	8.18916258495829e-07	8.73261484836537	7.5423657138833	No
CD4	1.67383501602565	4.94643105748237	6.0990262547666	2.87050192007716e-08	8.18916258495829e-07	8.73190003267738	7.54204215829692	No
NKAIN2	-3.00951843073793	4.77617355941284	-6.0986355671736	2.87541636499584e-08	8.19296717697444e-07	8.73025878544228	7.54129925986908	No
ANKRD32	-1.90513477426396	6.89433012715703	-6.09766389025147	2.88767508400899e-08	8.21366765233398e-07	8.72617702379736	7.53945167438507	No
TMEM127	0.754519198911862	6.93333123795666	6.09749103617898	2.88986121509128e-08	8.21366765233398e-07	8.72545093504686	7.53912301363353	No
TMEM135	1.02873432033289	7.17145106877365	6.09503488040257	2.92110190441347e-08	8.29216024478662e-07	8.71513449152017	7.53445329213549	No
SBK1	-1.88192343600656	7.39244946033147	-6.09450802385133	2.92784645635802e-08	8.30100705346612e-07	8.71292177582109	7.53345170251287	No
F8	1.11037179371559	6.56993057123921	6.09375078662465	2.93756714676971e-08	8.31825944530828e-07	8.70974162596098	7.5320121975242	No
TMEM198B	1.03052326014252	5.84605913995886	6.0915154995307	2.96644775900572e-08	8.3896569500681e-07	8.7003550350133	7.52776329545574	No
CMTM8	1.8706207313865	4.99392506869256	6.09009823068835	2.98490426163563e-08	8.43143327237323e-07	8.69440421685041	7.52506959395175	No
LINC01125	-1.95119346573007	3.65525803835636	-6.08843994707172	3.00664327927481e-08	8.48236722932276e-07	8.68744210509911	7.52191809535557	No
SLC44A2	1.17148693907392	6.77348024450679	6.08792713935125	3.01339742317197e-08	8.4909523450954e-07	8.68528928924417	7.520943587441	No
SPIRE2	-1.62832665974365	5.73089036463801	-6.08742753576843	3.01999205289217e-08	8.49906742560552e-07	8.68319197287914	7.51999419988709	No
LINC00948	-2.54160070675286	6.05043812378389	-6.08636395602559	3.03407847252086e-08	8.52761971375729e-07	8.67872732772505	7.51797319093819	No
SYT1	-3.22663033523283	7.619119091644	-6.08609944425976	3.03759181237421e-08	8.52761971375729e-07	8.67761701938297	7.51747058647844	No
DDX60	1.473384786572	5.94191579424244	6.08209052194598	3.09133379352587e-08	8.6678574994941e-07	8.66079154309681	7.50985409850847	No
CD58	1.46149735018855	6.2820072496653	6.08006051022049	3.11890400054029e-08	8.73445820469544e-07	8.65227320312244	7.50599799256483	No
SLC27A2	-2.01849659789467	4.62999511284735	-6.07932935951057	3.12889328673981e-08	8.75172107586882e-07	8.64920541618274	7.50460924854136	No
DENND1C	1.26174479945989	4.43120297339797	6.07853951051224	3.13972000298599e-08	8.76491406385791e-07	8.64589150137059	7.50310908013701	No
C1orf145	-2.06923227954687	3.51652093741763	-6.07842653242142	3.14127164876026e-08	8.76491406385791e-07	8.64541750063081	7.50289450535369	No
ZMPSTE24	0.766037056389511	8.43623033384991	6.07730929453004	3.15665663044388e-08	8.79166745817287e-07	8.64073030119922	7.50077265650301	No
SYTL2	1.27974783250202	7.03141396171612	6.07714560999963	3.15891689138619e-08	8.79166745817287e-07	8.6400436159874	7.50046179989009	No
B2M	0.893223236700446	10.6644199831961	6.07680661283926	3.16360306044738e-08	8.79166745817287e-07	8.63862148642923	7.4998180129973	No
HPS3	0.942817723966464	7.28998921824141	6.07661680486997	3.16622988878254e-08	8.79166745817287e-07	8.63782523499422	7.49945755573863	No
MMRN1	1.5114441275306	4.27507604928576	6.07549881422623	3.18174593007687e-08	8.82403100806837e-07	8.6331354184754	7.49733450274444	No
GNG10	1.00895672121527	8.65104095535321	6.07496982780197	3.18911359259874e-08	8.82403100806837e-07	8.63091650991928	7.49633001140608	No
IKBIP	1.64406780107426	5.60357358464291	6.07494532561345	3.18945526384289e-08	8.82403100806837e-07	8.63081373382988	7.49628348500198	No
FDXACB1	1.13299553240647	4.47305108975873	6.07397182461809	3.20305952814542e-08	8.85096642559989e-07	8.6267304479636	7.4944349899953	No
RP11-196G18.24	-2.09384772590244	6.77636245021217	-6.07296728068659	3.21715761849074e-08	8.87919979626878e-07	8.622517220506	7.49252766114842	No
CD97	1.78935446321189	4.5619368874422	6.07155657467878	3.2370593195575e-08	8.92336352186453e-07	8.61660093677279	7.48984934201836	No
GALR1	2.36829376059347	4.22687826702815	6.07012697821404	3.25735142073226e-08	8.9684958491401e-07	8.610605973479	7.48713538486411	No
CRISPLD2	2.12005745610843	6.41904932429799	6.06949430478132	3.2663717771799e-08	8.98252238724473e-07	8.60795305426805	7.48593438555505	No
PGPEP1	1.02942188704685	5.60373770201825	6.06876361408078	3.27682028557457e-08	9.00043795125404e-07	8.60488926376016	7.48454737647649	No
CYP4X1	-1.79780555016521	4.79281451437134	-6.06842412802275	3.2816859765995e-08	9.00299462165426e-07	8.60346584541871	7.48390297878409	No
CASP8	1.6714674979918	5.02025300363563	6.06749267420105	3.29507269405305e-08	9.02889380118966e-07	8.59956054655581	7.48213499980203	No
MAN2B1	1.28388783940756	6.35626111207269	6.06429839030946	3.34139090766377e-08	9.14485932623768e-07	8.58616966841533	7.47607271349377	No
DGKH	-1.62237972583408	6.43594604403569	-6.05942843724442	3.41324567221523e-08	9.33035376108537e-07	8.5657594360889	7.46683245176015	No
CTHRC1	2.260535980673	7.78905774227887	6.05816662582781	3.43211062951259e-08	9.37072687389594e-07	8.56047215942712	7.46443872169382	No
ERLEC1	0.625337660786904	8.85604111026871	6.05780623798309	3.43751753561319e-08	9.37430288615373e-07	8.55896213125822	7.46375507771423	No
RYR2	-2.50263911340675	4.60573120374281	-6.05705020815251	3.44888758348798e-08	9.39411284645296e-07	8.55579447360622	7.46232096123322	No
DCUN1D2	-1.20695239949091	6.17465029961796	-6.05563584657257	3.47025808898902e-08	9.4270433276441e-07	8.54986891358264	7.45963822478963	No
CFB	1.70119589204335	4.35670614280499	6.05546715374891	3.47281568080915e-08	9.4270433276441e-07	8.5491622000486	7.45931826619449	No
ELAVL2	-3.00431749035097	7.96457934530961	-6.05543271263521	3.47333807919754e-08	9.4270433276441e-07	8.54901791506176	7.45925294234889	No
APLNR	3.21519075975554	7.1424235405231	6.05406400026606	3.49416140126288e-08	9.4723237986842e-07	8.54328419473517	7.45665703808838	No
TGFBR2	1.45950125868761	7.35379798538778	6.05022185627065	3.55327530128773e-08	9.60215183415173e-07	8.52719164234515	7.44937114286297	No
SFT2D1	0.804355200267242	8.20193696972888	6.05020603363539	3.55352077096579e-08	9.60215183415173e-07	8.52712537859692	7.44934114168505	No
AXL	1.27426804028539	6.86905772985406	6.05013372638324	3.55464274629655e-08	9.60215183415173e-07	8.52682256330576	7.44920404081565	No
DDR1	1.19952072001831	8.46646729062976	6.04967994430581	3.56169196220056e-08	9.60984812442793e-07	8.52492220322737	7.44834364380073	No
LOC101929036	1.57531540303693	4.35285761632196	6.04894396077827	3.57315432683545e-08	9.62941943439282e-07	8.52184015131791	7.44694822593424	No
ADAM9	1.10805439864214	8.4249371629469	6.04852718797918	3.57966136363097e-08	9.63560611763255e-07	8.52009491182587	7.44615805571996	No
SYTL4	2.2788865345845	6.27948508207689	6.04472587783962	3.63955293397665e-08	9.78530800580326e-07	8.50417906766308	7.43895195982107	No
IPP	0.947912432267182	6.34124728423481	6.04404689414469	3.65035421970969e-08	9.79775746254274e-07	8.50133661863276	7.43766499083087	No
SPTLC1	0.627732885612566	8.96559693760387	6.04389669454223	3.65274786518748e-08	9.79775746254274e-07	8.50070785060732	7.43738030439276	No
RBPMS	1.53342980674459	5.65285886643748	6.04359394357951	3.65757734090282e-08	9.79922360185673e-07	8.49944048820503	7.43680648177895	No
KCNK9	-2.49148511087878	3.98441998045552	-6.04154490125762	3.69042957627881e-08	9.87567587196014e-07	8.49086353422509	7.43292307781145	No
DISP1	0.817695147504845	6.15794468379572	6.03876817323511	3.73541362396007e-08	9.98437660236057e-07	8.47924242881125	7.42766130157079	No
LACTB2	1.36152287158857	6.15090174948395	6.037967730478	3.74848122255101e-08	1.00076138123649e-06	8.47589282162259	7.42614466034485	No
KRTAP5-AS1	-1.34407144335835	5.02912566768934	-6.03514346505306	3.79494987648513e-08	1.01198663372937e-06	8.46407553183877	7.42079395587118	No
C10orf54	1.30718945030187	5.83370768823147	6.03405378136214	3.81303032634256e-08	1.01562437563117e-06	8.45951665911512	7.4187297406191	No
ZNF248	-1.05496123357255	7.25130120390355	-6.03293278241763	3.83171902350836e-08	1.01941547974269e-06	8.45482711177249	7.41660634484762	Yes
CYB5D2	1.03857434754763	6.50509626214553	6.03181388334049	3.85046279101353e-08	1.02189606688124e-06	8.45014669088778	7.41448706906176	No
SMAD3	1.56135855528322	6.36477793665504	6.03166118136634	3.85302785305457e-08	1.02189606688124e-06	8.44950795601943	7.41419785151537	Yes
LRRC4C	1.70493031296872	6.97649446603154	6.03157704416367	3.85444189562287e-08	1.02189606688124e-06	8.44915602245768	7.41403849678249	No
CHPT1	1.01426882539777	7.59738932462982	6.03017553750778	3.87807156876404e-08	1.02697080432085e-06	8.44329401027379	7.41138418039592	No
KCNJ6	-2.8690613994871	5.54709145847489	-6.02779242729873	3.91857969526141e-08	1.03649830552117e-06	8.43332752606191	7.40687131621511	No
AFF2	-2.29937029720757	6.01416588981878	-6.02715194052372	3.92953765537246e-08	1.03819655375198e-06	8.43064918987116	7.40565854517994	No
MILR1	1.38781106211954	4.06325170159167	6.02518759993315	3.96333397999092e-08	1.04591789460429e-06	8.42243556819392	7.40193932924148	No
TBC1D30	-1.81744478483927	6.83324778165725	-6.02471267636802	3.97154793708216e-08	1.04687807373779e-06	8.42044989881552	7.40104019109404	No
CYP26B1	-2.14843891785668	6.26848232122693	-6.02416197484509	3.98109351990428e-08	1.0481866482786e-06	8.41814747692753	7.39999762028043	No
CMTM6	0.831179012591268	8.57154219455641	6.0234953321226	3.9926790451345e-08	1.05002869600779e-06	8.41536042894312	7.39873559953001	No
FZD6	1.64810323625641	6.3159433229235	6.02256774226488	4.00885488448567e-08	1.05266385702516e-06	8.41148263615441	7.39697966438	No
SAT1	1.14437111673934	9.38403487497053	6.02239349476279	4.01190071383715e-08	1.05266385702516e-06	8.41075422015386	7.39664982339993	No
PNPLA5	1.49616886182782	3.68167004023898	6.02176824098534	4.02284888737958e-08	1.05432740599364e-06	8.40814050743599	7.39546628077942	No
PRKD1	1.86615802612332	6.71593714589726	6.02123875271831	4.03214324564539e-08	1.05555420435202e-06	8.40592720167538	7.39446404757238	No
SLC25A43	1.52833785110102	5.60884513665069	6.02086801118266	4.03866364878384e-08	1.05605284896199e-06	8.40437751646832	7.39376231458435	No
RP11-320H14.1	-3.53531217333194	5.04164811461268	-6.02030750714848	4.0485412413014e-08	1.05663138138966e-06	8.40203470301266	7.39270143233485	No
LMCD1	1.2703403110005	6.13679847414271	6.02021847499416	4.05011241905042e-08	1.05663138138966e-06	8.4016625713807	7.39253292189751	No
RIMS1	-2.15905683691034	6.2291472728073	-6.01816775679339	4.0864689649934e-08	1.06490216308712e-06	8.39309169626623	7.3886517950159	No
PQLC3	1.50762022729298	5.99197673266706	6.01582619412143	4.12837545133047e-08	1.07279052481326e-06	8.38330666404827	7.38422081307021	No
GPR146	1.40484769365069	5.09549630623454	6.01563178409871	4.13187376176054e-08	1.07279052481326e-06	8.38249432208227	7.38385295564426	No
SCN8A	-1.58988422680289	5.80173569272616	-6.01533212069627	4.13727178010153e-08	1.07279052481326e-06	8.38124219940266	7.38328594907754	No
C9orf24	-2.48765765629549	4.14769627662706	-6.01519109137376	4.13981463264874e-08	1.07279052481326e-06	8.38065292673897	7.38301910472937	No
LHFPL2	1.60147785897759	7.19593224332637	6.01501805224068	4.14293674903646e-08	1.07279052481326e-06	8.37992991272529	7.38269169710338	No
MITF	1.4419741520821	6.25234699999848	6.01473036293166	4.14813261944176e-08	1.07279052481326e-06	8.37872787106673	7.38214736728515	Yes
TNFSF13	1.59523014807318	5.67298814532511	6.01465132348901	4.14956125200933e-08	1.07279052481326e-06	8.37839762745883	7.38199782037333	No
CDKN2A	1.62308083417645	5.8477529506503	6.01341471491952	4.17197614858047e-08	1.07736810699234e-06	8.37323103766046	7.3796581831241	No
CAMK4	-2.65663874543374	7.1487878766499	-6.01314499315925	4.17688099163436e-08	1.07741868194582e-06	8.37210418752623	7.3791478985469	No
B4GALT4	1.1937793984195	6.32660249445989	6.01203153715729	4.19718925342342e-08	1.08068491188643e-06	8.36745257603727	7.37704144778531	No
TOR1AIP2	0.732117936604489	7.66409319661777	6.01193306890813	4.19898988927901e-08	1.08068491188643e-06	8.367041228184	7.37685517109572	No
CAMTA1	1.31050247127912	9.00721166933974	6.01088026265743	4.21828966536194e-08	1.08443221958968e-06	8.36264333191605	7.37486360104297	Yes
LOC100506127	-1.6076838079747	5.3587405717123	-6.01060394253396	4.22336957040811e-08	1.08451959338875e-06	8.36148910819412	7.3743409135156	No
SNCB	-2.52074016739055	4.80854385983407	-6.00996490469006	4.2351408435902e-08	1.08632312221237e-06	8.35881984782391	7.37313214222184	No
FUT1	-1.75644761422882	4.45255310469904	-6.00940981288582	4.24539205663713e-08	1.08773314956168e-06	8.35650132137377	7.37208219701677	No
PLA2G2A	2.22697985644862	5.08590768134993	6.00841488022708	4.26382733934626e-08	1.09099818595717e-06	8.35234586531703	7.3702003900714	No
RNF141	0.820055711555344	8.94676925628784	6.00820791721892	4.26767209978877e-08	1.09099818595717e-06	8.35148149371375	7.36980895633355	No
CNPY1	-3.40138886620736	5.8224967857468	-6.00689228439159	4.29219272548447e-08	1.09604207097193e-06	8.34598708947232	7.3673207858358	No
COL5A3	1.5763571669365	5.48628921365584	6.00345123847739	4.35698533765738e-08	1.11099840981418e-06	8.33161870175854	7.36081390157106	No
LINC01106	-1.65564527675161	4.27985003122791	-6.00315312570997	4.36264378671988e-08	1.11099840981418e-06	8.33037405996653	7.36025024604997	No
SPATA18	2.40847834900374	5.3709199132141	6.00301172196144	4.36533029031007e-08	1.11099840981418e-06	8.3297836979582	7.35998289105753	No
C10orf35	-1.59582697737247	6.52147220678764	-6.00257260078168	4.37368347463659e-08	1.11188753221872e-06	8.32795039808249	7.3591526502405	No
KCNK3	-2.31361314942899	5.4683176238195	-6.00192272838913	4.38607460399277e-08	1.11380007701836e-06	8.32523732472324	7.35792398555707	No
RARRES1	2.3155616458172	5.09428993423777	5.99927109769198	4.43699304463719e-08	1.12548116254212e-06	8.31416856569342	7.35291125207634	No
ZBTB46	-1.5145155681114	6.37331115441833	-5.99713791835836	4.4783784826033e-08	1.13270658472258e-06	8.30526540368625	7.34887920554036	Yes
DOLK	0.852890979775135	6.08752018230659	5.99707280582218	4.47964768721488e-08	1.13270658472258e-06	8.30499366604666	7.34875614080434	No
PRKCE	-1.39427357956123	6.08820798101593	-5.99660304915416	4.48881492323465e-08	1.13270658472258e-06	8.30303324020496	7.3478683004738	No
PRMT8	-2.57729089263075	5.36911004803324	-5.99657986928399	4.4892677537305e-08	1.13270658472258e-06	8.30293650571476	7.34782449116778	No
RBFOX2	-1.3671213498491	8.79240825548161	-5.99653056511502	4.49023108541686e-08	1.13270658472258e-06	8.3027307495082	7.34773130787443	No
L3MBTL4	2.44914879382231	5.602919370244	5.99480375532181	4.52409931218914e-08	1.13999330686e-06	8.29552485084576	7.34446787009001	Yes
GAD2	-2.81973886874512	4.70927318122384	-5.99447408679184	4.53059373212278e-08	1.14032349047888e-06	8.29414925320068	7.34384488017523	No
RNF180	1.75933939280247	6.8575394036025	5.99423155096234	4.5353775189501e-08	1.14032349047888e-06	8.29313725074534	7.34338655698912	No
SIPA1	1.11292357965592	5.22800912747977	5.99379675250093	4.54396597172264e-08	1.14122877533495e-06	8.29132305615906	7.34256492957442	No
CHGA	-2.770242841363	5.73978002939473	-5.99339609921346	4.55189415876131e-08	1.14196642930328e-06	8.28965137865738	7.34180784476771	No
TNFRSF10C	1.22590872783531	4.1669207526383	5.98858535181725	4.64816158313613e-08	1.16365835313136e-06	8.26958260162196	7.33271878306079	No
MCM9	0.974663810042243	5.82246112548588	5.98856711506113	4.64853030927476e-08	1.16365835313136e-06	8.26950653642745	7.3326843330157	No
LOC100128922	1.30833230263495	3.89640584977003	5.98799161686337	4.66018104335761e-08	1.16529991554122e-06	8.26710619098364	7.3315972110774	No
ASAH1	0.768650281369528	9.75218424464033	5.98737263659526	4.67274418896543e-08	1.16716579741844e-06	8.26452458916477	7.33042799393004	No
KIAA1045	-1.93388043540137	4.14865801315374	-5.98664657104102	4.68752335287109e-08	1.16867694020984e-06	8.26149649922162	7.32905655563803	No
C1QA	2.14624211978566	6.31677392727833	5.98657367272537	4.68900975136642e-08	1.16867694020984e-06	8.26119248154524	7.32891886409198	No
RP11-5C23.1	1.20031690206545	4.89982857660978	5.98503488975587	4.72049422623497e-08	1.17524382912139e-06	8.25477543318551	7.32601252922818	No
LINC01181	1.30335661147462	4.1521668392367	5.98445406258807	4.73243242109687e-08	1.17693536733366e-06	8.25235343353727	7.32491557902381	No
RER1	0.691518139920396	7.55442314325599	5.98318600947754	4.75859922981902e-08	1.18215798456307e-06	8.24706608759224	7.32252087002941	No
CCR2	1.50309839524835	4.12971053866353	5.98256683140236	4.77142800609787e-08	1.18405935769544e-06	8.2444844908006	7.32135162465898	No
L1CAM	-2.77588491645831	7.22083827957694	-5.9809063146596	4.80600089079513e-08	1.19134669969006e-06	8.23756167246954	7.31821615303537	No
MT1HL1	1.89051851664048	8.61248180778514	5.98062274163508	4.81192967724892e-08	1.19152544389021e-06	8.23637951237731	7.31768072817465	No
NFATC2	1.62542553311593	5.28911791916775	5.98035486211605	4.81753697512396e-08	1.19162428098201e-06	8.2352627960661	7.317174943402	Yes
ATP5S	1.13461986794377	6.95075807311691	5.97959867712748	4.83340034261422e-08	1.19423364020059e-06	8.23211057631383	7.31574723147244	No
GZMK	1.74149317684651	3.78194338690722	5.9793549011207	4.83852528175677e-08	1.19423364020059e-06	8.23109440992469	7.31528698537783	No
HOMER2	-1.81835498565907	5.5674527732596	-5.97906667417631	4.84459163116176e-08	1.19433323503583e-06	8.22989297378051	7.31474282538466	No
RAD51L3-RFFL	1.0040673925226	7.83810114264097	5.97883995088696	4.84936877337536e-08	1.19433323503583e-06	8.22894792387057	7.31431478842474	No
ERVH-6	1.74729710367661	5.53592818207378	5.9785112639068	4.8563025748284e-08	1.1947548700223e-06	8.2275778845949	7.31369426211308	No
PHLDA1	2.33653283554996	8.9438237115208	5.97821891714829	4.86247797458265e-08	1.19498921652472e-06	8.22635934471788	7.31314235287218	No
PRDM10	-0.90140607431069	6.81166560017043	-5.9773462879692	4.88095707285145e-08	1.19824353891461e-06	8.22272225337793	7.31149501186934	Yes
TNR	2.48112422661014	7.88079205649958	5.97444161513009	4.94296758467652e-08	1.21062156168861e-06	8.21061720343593	7.30601223757529	No
AGFG2	1.21731529573955	5.50787314712933	5.97431181464778	4.94575668859623e-08	1.21062156168861e-06	8.2100763228914	7.30576725299681	No
RNASE3	1.59298648518655	4.41533439849708	5.97424227473606	4.94725157420826e-08	1.21062156168861e-06	8.20978655098585	7.30563600463229	No
LINC01128	-1.37857113630926	7.15328878102313	-5.97194068252065	4.9969805640415e-08	1.22148413787681e-06	8.20019661150097	7.30129233976012	No
PAK1	-1.13645288114383	7.33911967104424	-5.97141719000521	5.00835992404348e-08	1.22201177452218e-06	8.19801560654765	7.30030446825426	No
COPZ2	1.6686181648537	5.15256447601458	5.97135006013591	5.00982099869671e-08	1.22201177452218e-06	8.19773593174797	7.30017779123197	No
GADD45A	2.14044258863051	7.9853891040533	5.97053819602097	5.02752443970206e-08	1.225024059429e-06	8.19435366374869	7.29864580954237	No
IFIT3	1.69518715307164	6.74577500173737	5.9682646089579	5.07743091314003e-08	1.23586829034727e-06	8.18488276740197	7.29435597717893	No
ARHGEF5	1.71496125640858	4.49471179543591	5.9673940143651	5.09666996195172e-08	1.23923282390495e-06	8.18125658713452	7.29271348851133	No
RP11-338N10.1	-1.83677600987574	4.96882328412501	-5.96673399671337	5.11130339678695e-08	1.23988861699247e-06	8.1785076390768	7.29146833942439	No
LOC728819	1.97080121765541	4.39724729796354	5.96660039837512	5.11427047873361e-08	1.23988861699247e-06	8.17795122206433	7.29121630714364	No
XRCC4	1.21107452866379	5.39656205998222	5.96634311258906	5.11998931583499e-08	1.23988861699247e-06	8.17687967955662	7.29073094528955	No
CNTN4	-2.18523292295182	6.54472725880215	-5.96629571854616	5.12104345742082e-08	1.23988861699247e-06	8.17668229512392	7.29064153870613	No
CD48	1.36799519524789	5.18971965183515	5.96500577696176	5.14981672174582e-08	1.24439623713611e-06	8.17131025113778	7.28820822691042	No
RAB11B-AS1	1.41248586337239	5.23766503143271	5.96497350472861	5.15053862136318e-08	1.24439623713611e-06	8.17117585737054	7.28814735191915	No
C10orf11	1.17995352123363	5.26578073768108	5.96332221201863	5.18760992429145e-08	1.25203074966021e-06	8.16429964232978	7.28503268757963	No
MCUR1	0.781681018994121	7.58245579744612	5.9629618592691	5.19573468835702e-08	1.25267028102854e-06	8.16279918491346	7.28435303356597	No
PARN	0.607460481307383	7.12134982678369	5.96186825221848	5.22046878493538e-08	1.25730869262444e-06	8.15824578531255	7.28229049669709	No
EFNA5	-2.04850528476088	5.5536967246607	-5.96122484196724	5.23507497587135e-08	1.25904755654827e-06	8.15556700623002	7.28107709404741	No
TRAM2-AS1	0.752088310246477	6.50707517208754	5.96106567896908	5.23869437864492e-08	1.25904755654827e-06	8.15490436381732	7.28077693721528	No
EPB41L2	1.75410428070276	7.80066335609979	5.96037767593625	5.25436811934749e-08	1.26148942886328e-06	8.15204008687369	7.27947950395176	No
DAZAP2	0.667260896606701	9.67808094039494	5.95968346115858	5.27023022155825e-08	1.26397135712005e-06	8.14915008471314	7.27817041291487	No
SPOCD1	2.37958471220024	4.42138186808622	5.95931391432833	5.27869323122055e-08	1.26467540450603e-06	8.14761172415958	7.27747357608567	No
BARHL1	-2.80579680826251	5.92039964447464	-5.95880917068252	5.29027403556723e-08	1.26501240158613e-06	8.14551062455872	7.27652183097952	Yes
EMR1	1.78482414057738	3.42420305512014	5.95877070389394	5.29115764124969e-08	1.26501240158613e-06	8.14535050156157	7.27644929919276	No
DDX58	0.797817811587164	6.42923120700067	5.95808807756225	5.30686220336107e-08	1.26744266401776e-06	8.142509050407	7.27516218900466	No
SOX10	1.87966094406141	6.17264660572687	5.95772982169569	5.31512264376721e-08	1.26809182574967e-06	8.14101785302221	7.27448670989951	Yes
STS	1.03984423923568	6.20140715443371	5.95717621323973	5.32791233195524e-08	1.26981910578267e-06	8.13871359504735	7.27344292987028	No
CALCOCO2	0.980651656059286	7.44211766321138	5.95408593962363	5.39986431374122e-08	1.28562846512382e-06	8.12585268854897	7.26761715286848	No
PRKG2	1.49828100200302	4.85267913119709	5.95194946928333	5.45016762090555e-08	1.2949493095983e-06	8.11696284013979	7.26359014071145	No
RBFOX3	-3.00921086939583	6.05258624891017	-5.95194247841469	5.45033297702431e-08	1.2949493095983e-06	8.11693375327196	7.26357696457348	No
SHANK2	-2.80004713074501	6.07319836257578	-5.95118270075252	5.46833361963672e-08	1.29689062620839e-06	8.11377263313609	7.26214499725941	No
HLA-J	1.31950245455636	6.91800808174616	5.95109047435489	5.47052263024062e-08	1.29689062620839e-06	8.11338892842778	7.26197118105467	No
ADARB1	-1.52258573969053	7.54705495973047	-5.95088054763617	5.47550850051271e-08	1.29689062620839e-06	8.1125155446278	7.26157554247653	No
TLR10	1.33954249473772	4.37154590770936	5.95058560119625	5.48252120154831e-08	1.29720873931153e-06	8.11128846398233	7.26101968017983	No
SNTG1	2.08475550500605	5.61598341684158	5.95002672083854	5.49583353074423e-08	1.29901519817591e-06	8.1089633932804	7.25996643056534	No
PNPO	0.950282419436894	6.70360044402009	5.94971364992184	5.50330468370733e-08	1.29943871169478e-06	8.10766098502209	7.25937644234243	No
M6PR	0.673044440748935	7.41909289814451	5.94887726566705	5.52331336168067e-08	1.30281865685829e-06	8.10418167399794	7.25780031665535	No
CTSL	0.802633704453616	7.67133194608685	5.94772618021905	5.55096786634612e-08	1.30695625307496e-06	8.09939354830904	7.25563128672128	No
RP4-635E18.8	-1.36675329109048	7.74165296161056	-5.94767173852594	5.55227918701424e-08	1.30695625307496e-06	8.09916709861078	7.25552870423706	No
TNFRSF11A	1.63081176272148	4.99254817961759	5.94573263734458	5.59918535745143e-08	1.31664296997419e-06	8.09110197455795	7.25187515522588	No
PCSK9	-2.98084373740855	4.37355944851202	-5.94474955576754	5.62311472164485e-08	1.32091236993054e-06	8.08701354225215	7.25002305601237	No
TENM3	-3.26299868507493	5.30024718355817	-5.94406368180325	5.63986936234185e-08	1.32257558673967e-06	8.08416129736526	7.24873095556828	No
SERPINB6	1.01097685266483	7.99120386564829	5.94398657558026	5.64175599937901e-08	1.32257558673967e-06	8.08384065522436	7.24858570060085	No
TMED7	0.997574889951616	8.05737778411077	5.94202377723308	5.68999179125427e-08	1.33251803668268e-06	8.07567903155468	7.24488836014545	No
PRRT2	-1.9888946118647	7.35132377158355	-5.94156627519328	5.70129318634367e-08	1.33379946936138e-06	8.0737768237248	7.24402662503038	No
CREM	1.25230471042146	7.05089799899465	5.94034758887398	5.73150571448608e-08	1.33949796473383e-06	8.06871004483876	7.24173127025084	Yes
RPL36AL	0.72704343020682	9.32479434887689	5.93871388273631	5.77225468021987e-08	1.34764476615746e-06	8.06191845365458	7.23865451545553	No
LRRCC1	1.60094311042421	6.1055401110938	5.93645019840365	5.82918921941301e-08	1.35800347557406e-06	8.05250919414623	7.23439184695999	No
LOC101060179	1.30140568734856	4.75145390737253	5.93626255701196	5.83393340132882e-08	1.35800347557406e-06	8.05172930709117	7.2340385329792	No
LOC101928429	1.23448659872794	3.97338379179737	5.93624295323049	5.83442926787282e-08	1.35800347557406e-06	8.05164782919048	7.23400162084164	No
SRGN	1.67713564682538	8.70197222578119	5.93564944152499	5.84946149002602e-08	1.36011868792475e-06	8.04918110763638	7.23288411386228	No
ANTXR1	1.53910882297516	8.3198165000755	5.93312782557198	5.91375464040585e-08	1.37289160287523e-06	8.03870202344435	7.22813669816099	No
DERA	1.05415040934775	7.9494707785566	5.9330248569643	5.91639475714586e-08	1.37289160287523e-06	8.03827415519007	7.22794285645836	No
CP	2.38581032020237	6.18176500224919	5.93075846481517	5.9748001105407e-08	1.38503978246374e-06	8.02885732151869	7.22367661964197	No
HRH1	2.09930737852949	5.00702477977018	5.92908916057525	6.01818139268356e-08	1.39368411198988e-06	8.02192232058344	7.22053472642407	No
ZIC4	-2.3405601632954	5.50574954562674	-5.92722155893162	6.06708390012612e-08	1.40358826728903e-06	8.01416445292742	7.21701999926893	Yes
LAPTM4A	0.711887514943436	10.1343044681873	5.92546868741749	6.11333836454753e-08	1.41286042202876e-06	8.00688407382872	7.21372156596565	No
LOH12CR2	0.909795737370898	5.88930426306171	5.92341899427302	6.16786616485408e-08	1.423330913176e-06	7.99837199241449	7.20986505851351	No
FBXW7	-1.08366362904899	7.65728701503573	-5.92329855451315	6.17108507810575e-08	1.423330913176e-06	7.99787186086238	7.20963846611241	No
CTNND1	1.1677710266711	7.50053805265231	5.92297404600818	6.17976624155927e-08	1.42389780067347e-06	7.99652434532752	7.20902795240648	No
C15orf52	1.44024926461512	5.5410494007318	5.9217333927695	6.21306694789013e-08	1.43013050068135e-06	7.99137283446321	7.20669396669228	No
CMKLR1	1.37047482314283	4.20251956575343	5.92049912149717	6.24637179460249e-08	1.43635162472869e-06	7.98624826169386	7.20437216939517	No
RAB9A	0.686959996658426	7.97450550527581	5.91869068333689	6.29548754565963e-08	1.44619231972583e-06	7.9787405949961	7.20097063089519	No
ITM2B	1.21411768460108	10.4390926462956	5.91811915952816	6.31108866812765e-08	1.44812978773785e-06	7.97636812973309	7.1998957181285	No
CD163	2.54361512161532	6.50182457677901	5.91777540225228	6.32049069369504e-08	1.44812978773785e-06	7.9749411964585	7.19924920379173	No
SGMS1	1.16736285831873	7.30009297973303	5.91759749284877	6.32536207085547e-08	1.44812978773785e-06	7.97420270951603	7.1989146099349	No
DIS3L2	-1.41648256314559	7.00050122370274	-5.91745601372893	6.32923858277032e-08	1.44812978773785e-06	7.97361544811028	7.1986485331408	No
HINT2	0.821960274801036	7.84221846990963	5.91680313802622	6.34715764991172e-08	1.45077889140839e-06	7.97090552067421	7.19742071459979	No
FYCO1	1.42135379317355	6.27337184817228	5.91631303314455	6.36064208680674e-08	1.45241008928282e-06	7.96887129571967	7.19649904147708	No
BVES	1.61860754327046	5.40264551700593	5.91597313441312	6.37001041831976e-08	1.4530990864522e-06	7.96746055567212	7.19585985736401	No
RP11-216L13.19	-1.45914917615629	4.65764234996664	-5.91430737959083	6.41611909925371e-08	1.46124332108372e-06	7.96054736847084	7.19272758305484	No
FAT2	-2.8709756422695	4.60266685478317	-5.91422219913727	6.41848574164833e-08	1.46124332108372e-06	7.96019387548559	7.19256741922323	No
SH3BGR	1.60329288859006	5.62320948012945	5.91368523542423	6.43342448326274e-08	1.46318839142198e-06	7.95796556137435	7.19155779250501	No
UNC13C	-3.85600091558527	5.65575333122626	-5.91287656363268	6.4559870193744e-08	1.46686179745071e-06	7.95460985868885	7.19003735149226	No
CAV1	1.94855011753984	7.27956567410415	5.91170135132059	6.48891534848559e-08	1.4728807854499e-06	7.94973347819498	7.18782789141767	No
TSPAN31	0.870011712906893	8.24173351796459	5.90997347093255	6.53762961972303e-08	1.48246744994314e-06	7.94256460160577	7.18457968740614	No
PHKA1	1.77967670070409	5.66774593040965	5.90869764225205	6.57383023885892e-08	1.48920035509992e-06	7.93727181464052	7.18218151523443	No
KCTD4	1.63548460670198	4.53561104165337	5.90655932576662	6.63494664781325e-08	1.50155864789285e-06	7.92840204346583	7.17816256498545	No
RCBTB1	1.12048971132973	8.07308302746613	5.905740341773	6.65850245169155e-08	1.50525374653178e-06	7.92500523469389	7.17662343600968	No
VAMP7	0.858665159916097	8.21657519040857	5.90553463345706	6.66443201589462e-08	1.50525374653178e-06	7.92415207167938	7.17623685793414	No
TMEM120B	-1.4340423019299	5.71785225189959	-5.9052077273208	6.67386582485476e-08	1.50589792971082e-06	7.92279627308699	7.17562252889353	No
ETV7	1.50144699869894	4.35663925371958	5.90393986089512	6.7105783504093e-08	1.51268997691985e-06	7.91753826256623	7.17324004859892	Yes
CMTM3	1.56326588834598	6.57401579613039	5.90370392724311	6.71743200367028e-08	1.51274452996039e-06	7.91655986569937	7.17279672096182	No
TMED10	0.693769830389205	9.5625363477537	5.9033644629533	6.7273052266489e-08	1.51347830467775e-06	7.91515216431786	7.17215886736073	No
FCF1	0.67058644547808	7.22331845666268	5.90246625488625	6.75349836791929e-08	1.51651379315716e-06	7.91142760728628	7.17047120075351	No
MICALL2	1.41261228993705	6.15136597959413	5.90244723849501	6.75405400011865e-08	1.51651379315716e-06	7.91134875543897	7.17043547140866	No
MAL2	-3.36248567476053	6.08474626109728	-5.90003264990869	6.8249720183823e-08	1.53081927840456e-06	7.90133746670076	7.16589912484209	No
LOC283588	-1.52749206834888	6.01019544683426	-5.8998235704281	6.83114721700636e-08	1.53081927840456e-06	7.90047066764672	7.16550635515055	No
SECTM1	1.52392204953957	4.25836687323236	5.8988639319282	6.85956099098156e-08	1.53568253888119e-06	7.8964923731648	7.16370367806805	No
TMEM200B	-1.23570108250103	5.51673650800934	-5.89813176472395	6.88131788080097e-08	1.5390474400071e-06	7.89345726739626	7.16232837956256	No
KLRB1	1.6064064372021	3.83603447728259	5.89590453647308	6.94792041532006e-08	1.55242596779808e-06	7.88422553325275	7.15814516480544	No
SNX18	0.946055670876918	7.8372932254285	5.89457825992187	6.98788234341922e-08	1.55983168797494e-06	7.87872887692565	7.15565441594354	No
C6orf89	0.942876483663383	7.62458531845998	5.89350225176524	7.02046975192934e-08	1.56475426825943e-06	7.87426981530255	7.15363382749338	No
C12orf66	1.45665424065604	6.03883550483433	5.8933987277398	7.02361290866449e-08	1.56475426825943e-06	7.8738408214273	7.15343943164972	No
UHMK1	0.650076027370905	8.73074008144805	5.89255532904698	7.04927156139903e-08	1.56894293117519e-06	7.87034597228638	7.15185575864118	No
ARFIP1	0.687142277411538	7.64006400158719	5.89221156846215	7.05975623171546e-08	1.56974949058941e-06	7.86892156727347	7.15121029456414	No
SLC25A30	0.933335026692784	6.36762094331507	5.89144319324516	7.08324719012647e-08	1.57344364767081e-06	7.86573785505298	7.14976760199172	No
MAML3	-1.4612901607386	7.57028914517292	-5.89103288017263	7.09582290390899e-08	1.57470832241938e-06	7.86403782017455	7.14899723207358	No
NOS1	1.87039422374627	5.53607320244052	5.89055152429622	7.1106040518925e-08	1.57645950297772e-06	7.86204349876319	7.14809350401559	No
MAP3K7CL	1.70444380324344	4.97602321516077	5.88942575344757	7.14529197926675e-08	1.58261646162268e-06	7.85737954383814	7.14598001986202	No
LOC439938	1.09348105517035	5.32938373445855	5.88904296903815	7.15712449618664e-08	1.58370414383704e-06	7.85579379078885	7.14526142828884	No
ARNT2	0.957284350893374	8.07776972952258	5.88858389280275	7.17134078139814e-08	1.58531668674772e-06	7.85389204147334	7.14439963937749	Yes
SNX1	0.818971164289388	7.94254027038927	5.88831901431531	7.17955596593668e-08	1.58560077703312e-06	7.85279479527179	7.14390241474192	No
SEC24A	0.811158921292428	7.92273062793446	5.88742590765513	7.20732398051672e-08	1.5901983864438e-06	7.84909529526151	7.14222595528367	No
STAT1	0.780711004977761	8.43650919616783	5.88467252950519	7.29359812440648e-08	1.60768328599634e-06	7.83769148946938	7.13705816988993	Yes
NUDT6	0.738480972121863	6.31181774042111	5.88404712330911	7.31333588530179e-08	1.61048243556983e-06	7.83510152127638	7.13588447993508	No
CDKL2	-1.73857012397524	5.35267886698664	-5.88255389446175	7.36067507933852e-08	1.61934851745447e-06	7.82891813784716	7.13308235281106	No
PTPN6	0.848728887165894	5.45646812129085	5.87903041770936	7.47357804934788e-08	1.64143019712139e-06	7.8143301861283	7.12647142562109	No
SRBD1	0.789707163884541	6.53292441208822	5.87897415897926	7.47539451661054e-08	1.64143019712139e-06	7.81409729233784	7.1263658823526	No
H2BFXP	-1.59076535945893	6.35568406671068	-5.87874702141175	7.48273269858592e-08	1.64146619504934e-06	7.81315702228501	7.12593976855521	No
NMT1	0.888212074024798	7.02663702314566	5.87595112670421	7.57364355450349e-08	1.65981766788352e-06	7.80158423391283	7.12069513834313	No
HCK	1.08622168425188	5.11466206088556	5.87528313646894	7.59552432040578e-08	1.66302006173095e-06	7.79881962265506	7.11944224134045	No
TSC22D1-AS1	-1.23391152894023	4.85318915918722	-5.87422049187435	7.63046080672192e-08	1.66907211527531e-06	7.79442192493089	7.11744923402761	No
MRPS28	1.01578186384941	8.06711804845425	5.87390165861195	7.64097389852405e-08	1.66977538489236e-06	7.79310251513923	7.11685128385897	No
UTRN	1.35439488861105	7.1454396966399	5.87329120232223	7.66114268550231e-08	1.67258534965928e-06	7.79057638134893	7.11570644903622	No
TMEM120A	0.811254474982284	6.78537327273429	5.87290740297098	7.67384981995353e-08	1.6727563413854e-06	7.78898823432975	7.11498670435632	No
OAS1	1.91354341439101	5.34539544109378	5.87282599234405	7.67654789534383e-08	1.6727563413854e-06	7.78865136582971	7.11483403609488	No
SDHD	0.92526833664855	8.38647025018614	5.8722134413275	7.69687877874247e-08	1.6755907369898e-06	7.78611675736909	7.11368535326614	No
CPED1	2.08555712888872	5.7018117507872	5.87175960070324	7.71197617645616e-08	1.67728151062088e-06	7.7842389304719	7.11283432070917	No
BTBD3	-1.19138551047662	8.64626292075156	-5.87134727749137	7.72571774670486e-08	1.67792178317405e-06	7.78253293990658	7.11206116252407	No
LOC100507073	-3.73733562120738	4.79772349608325	-5.87116926685462	7.73165779010888e-08	1.67792178317405e-06	7.78179643491183	7.11172737646919	No
S1PR2	1.37158707383551	4.74681085686015	5.87101165771266	7.73692080965305e-08	1.67792178317405e-06	7.78114434726302	7.11143184828996	No
ZFHX3	1.48668853739395	6.88523814808548	5.86805404795099	7.83634079692344e-08	1.69787383933341e-06	7.76890896908789	7.10588668510649	Yes
LOC642852	-1.1453094000302	6.97416002965426	-5.86776544276327	7.84610937236238e-08	1.69838204767882e-06	7.76771517186274	7.10534564223218	No
ABHD12B	2.22218781844116	3.94463851349399	5.86671055284466	7.881916942029e-08	1.70384348871484e-06	7.76335189444488	7.10336814594955	No
AR	1.45926345307788	5.5046069683782	5.86658370227728	7.88623363002191e-08	1.70384348871484e-06	7.76282723216214	7.10313036107888	Yes
GNPTG	0.803598544183198	6.99485956140415	5.86583685481411	7.91169588314524e-08	1.7064053315626e-06	7.7597383179963	7.10173041489044	No
NTN1	1.96956709345885	5.99995598304793	5.86579845477064	7.91300724120592e-08	1.7064053315626e-06	7.75957950226791	7.10165843684872	No
PMEPA1	1.42796929045798	7.92078522305846	5.8652087645039	7.93317201691609e-08	1.7091428978064e-06	7.75714070305975	7.10055312869788	No
PRKCA	1.56365937931918	8.21569207658071	5.86449053854057	7.95780050792678e-08	1.71283608298556e-06	7.7541704533367	7.09920695227087	No
MAP3K9	-1.79877948317452	6.36186218250298	-5.86120560170842	8.07140659468975e-08	1.73565585419644e-06	7.74058741446103	7.09305077468554	No
NCS1	-1.29336473465942	5.94877846866401	-5.86000448375804	8.1133435432288e-08	1.74299873024581e-06	7.7356216501835	7.09080013430567	No
KRCC1	0.870033403376324	8.23576672374422	5.85979186203628	8.12078953864524e-08	1.74299873024581e-06	7.73474265567838	7.09040174469878	No
GIMAP1-GIMAP5	0.819000575614453	5.93576367229347	5.85863144380706	8.16154603941922e-08	1.75010471773113e-06	7.72994563289887	7.08822756516899	No
C6orf120	1.07754962249575	7.67515755678817	5.85787677548866	8.18815972414316e-08	1.75382611300576e-06	7.72682614253234	7.08681369426583	No
LINC00271	1.32903872293756	4.27812641329551	5.85770494670113	8.19423127099284e-08	1.75382611300576e-06	7.72611589607095	7.08649178284094	No
APOC2	2.09268596375114	5.98253065602375	5.8568961973795	8.22286791509502e-08	1.75831044763901e-06	7.72277308477251	7.08497668580871	No
SVOP	-2.34832469024443	5.80764805729512	-5.8556567630576	8.26694585659605e-08	1.766085165256e-06	7.71765049420926	7.0826549067243	No
LINC01354	1.25793229942375	4.02464300615693	5.85521095509308	8.28285693419358e-08	1.76733440629005e-06	7.71580807790053	7.08181983993612	No
PLSCR1	1.6761111891121	7.02450900359568	5.85487611976651	8.29482717872149e-08	1.76733440629005e-06	7.71442432327286	7.08119265799519	Yes
GNPTAB	1.12144086955748	8.66659072419721	5.85479946425924	8.29756998161381e-08	1.76733440629005e-06	7.71410753814771	7.08104907606904	No
SNX6	0.658510630546949	8.72957313665232	5.85462848647067	8.30369093864425e-08	1.76733440629005e-06	7.71340096477788	7.08072882352972	No
PHLPP1	1.11154701605994	7.09342128578616	5.85407480615061	8.32354307033139e-08	1.76991324766898e-06	7.71111291540855	7.07969176885931	No
CD109	1.41588438544952	5.98839042894279	5.85379937138077	8.33343614761033e-08	1.77037157899094e-06	7.70997473219864	7.0791758878799	No
SSPN	1.51516790410487	7.44866788285041	5.85170192010361	8.4091532826175e-08	1.78479988039228e-06	7.70130813966463	7.07524773109857	No
RABL2A	-0.885452853064697	7.13779913881267	-5.85141812244506	8.41945015902811e-08	1.78532919034813e-06	7.70013559810978	7.07471626962828	No
SLC39A1	0.855589063024626	5.88172591313222	5.85056478142648	8.45048632213811e-08	1.7902511763937e-06	7.69661006864449	7.07311829685582	No
IRS2	1.06416544483313	9.12853885401558	5.85026925774687	8.46126081294611e-08	1.79087555411847e-06	7.6953891798236	7.07256491789397	No
DNAJC10	0.871857272208386	8.02940395859256	5.84807330779978	8.54174775832744e-08	1.80547973844644e-06	7.68631792351114	7.06845325763221	No
ABHD2	1.25076130930827	7.94854719464978	5.84795670253209	8.54604264308346e-08	1.80547973844644e-06	7.685836278448	7.06823494446878	No
KCNQ5	2.44040047580032	5.41258559889375	5.8464855500785	8.60041214009775e-08	1.81528994248558e-06	7.67975994147195	7.06548073644463	No
SP110	1.25370556614675	6.2315161433833	5.84614359644025	8.61309845332813e-08	1.81629209780781e-06	7.67834765401966	7.06484058848652	Yes
TEX26	1.28513291090412	4.409290013492	5.84509940635039	8.65195155331667e-08	1.82153082063667e-06	7.67403530608387	7.06288592106214	No
FUBP3	1.02114907156242	8.04411031340182	5.84504813752347	8.65386364524504e-08	1.82153082063667e-06	7.67382358188549	7.06278995205204	No
ERMAP	1.49693880836382	4.98095487228357	5.84368713958891	8.70477504035807e-08	1.8276716520302e-06	7.66820337224526	7.06024244798072	No
FANCG	-0.835604317375671	6.87534634072683	-5.84354532981982	8.71009671127176e-08	1.8276716520302e-06	7.66761780373948	7.05997702284096	No
LOC401220	-2.61001373615128	3.85802146619678	-5.84353638483632	8.71043249552581e-08	1.8276716520302e-06	7.66758086783421	7.0599602806115	No
PALD1	1.26962629017313	6.02737062209806	5.84337917849443	8.71633591936575e-08	1.8276716520302e-06	7.6669317303797	7.05966604080351	No
S100A4	2.09420648622156	5.66158656724247	5.84320241822096	8.72297833923503e-08	1.8276716520302e-06	7.6662018594788	7.05933520595618	No
NDRG1	1.71053771741322	8.28747089552408	5.84237427019535	8.75416550092054e-08	1.83252796579197e-06	7.66278243009112	7.05778524713836	No
CLIC4	1.27658192535621	9.19491025833225	5.84040935116306	8.82860220848984e-08	1.84642064470062e-06	7.65467008108128	7.05410805080444	No
HCN3	-1.31919900162936	5.85309609686293	-5.83876747211897	8.89127893069074e-08	1.85783070259547e-06	7.64789231384356	7.05103576517233	No
SRI	1.12655588839637	8.83468220522428	5.83851551907143	8.9009356259052e-08	1.858151524824e-06	7.64685230883249	7.05056433989319	No
TMEM100	2.13609676638873	6.42441844405669	5.83800180527447	8.92065692476453e-08	1.86057092469109e-06	7.64473187344259	7.04960316263114	No
GPR17	2.34537634350115	5.99501865842554	5.83761111079241	8.93568435143622e-08	1.86200781385119e-06	7.64311927248994	7.04887218085604	No
GNG12	1.44974011849325	7.91247398881606	5.83619514514667	8.99035632605754e-08	1.87169565732663e-06	7.63727522125668	7.04622309498826	No
SCPEP1	1.15384420355183	6.9381047290964	5.8348894965933	9.04106063871573e-08	1.88002854444785e-06	7.6318870067112	7.04378061791828	No
FOXO1	1.14246498282704	6.30194711925856	5.83474175872377	9.04681567935789e-08	1.88002854444785e-06	7.63127734685287	7.04350425794828	Yes
CREB3L1	1.63590381151073	4.7792032690621	5.83298630878584	9.11547486002241e-08	1.89257772048378e-06	7.62403374918202	7.04022070235561	Yes
TMEM14C	0.700976820488372	8.7293158202053	5.83219874796636	9.14644442615914e-08	1.89685512026634e-06	7.62078429807509	7.03874770005361	No
RAB7A	0.699654752222868	8.75152512450341	5.8320410629335	9.15265757331312e-08	1.89685512026634e-06	7.62013371686687	7.03845278551321	No
IGSF5	1.63371567878995	4.57040793046203	5.83083291572043	9.20039939884315e-08	1.90411117594226e-06	7.6151493567238	7.03619331907307	No
CGNL1	1.76396348617103	6.58693836308102	5.83073413651757	9.20431363895166e-08	1.90411117594226e-06	7.61474185024969	7.0360085910741	No
SBNO1	-0.844388372695475	7.51208238927231	-5.82936466508402	9.25874976596149e-08	1.91360285755168e-06	7.60909249530004	7.03344765331825	No
TMX1	0.793649749460791	8.79878110738589	5.82898518022628	9.27389019438803e-08	1.91360285755168e-06	7.60752714046943	7.03273805058532	No
PPP1R36	1.54353568361288	3.99884119382468	5.82881634764888	9.28063399413928e-08	1.91360285755168e-06	7.60683072892695	7.03242235451915	No
SH2D4A	1.25452868928336	4.52058237850648	5.82874087466189	9.28365022675859e-08	1.91360285755168e-06	7.60651941582404	7.03228123050072	No
MRO	2.2359125746187	6.17160980198189	5.82839436047247	9.29751085107131e-08	1.9147349079434e-06	7.60509012621278	7.03163330610611	No
SRPX	1.77766645152597	7.43827357707264	5.82722923725639	9.34426556775227e-08	1.92207138378601e-06	7.6002845303025	7.02945482723398	No
IMPACT	1.10201777261834	7.19904865637821	5.82708831092111	9.34993640801498e-08	1.92207138378601e-06	7.59970330171752	7.02919134289669	No
FANCC	-0.942712379332026	6.38608629626637	-5.82523060388378	9.4250075526847e-08	1.93576456737366e-06	7.59204203622892	7.02571829310223	No
FAM96A	0.779196497169548	8.47208712759518	5.82384912186865	9.48121857421358e-08	1.94556305809872e-06	7.58634541418277	7.02313584134904	No
ECHDC1	0.795537522001866	8.56053620061038	5.8233076902119	9.50333876133085e-08	1.94835475680331e-06	7.58411294510598	7.02212378935527	No
TMBIM4	0.801172266469005	8.96288822202332	5.82064889279777	9.61270343484699e-08	1.9674420312894e-06	7.57315128117108	7.01715445606473	No
BTBD1	0.555538477106582	9.31335933349453	5.82062632025385	9.61363719834593e-08	1.9674420312894e-06	7.5730582283926	7.01711227140328	No
MIR6748	0.764556918491148	6.74323902454065	5.81983933611634	9.64624843712467e-08	1.97235178053094e-06	7.56981407030102	7.01564155710593	No
PREX2	1.75631355949751	6.80737540151558	5.81913631032147	9.6754726740185e-08	1.97656084626378e-06	7.56691616818559	7.01432780928542	No
ACTN1	1.51917428941467	8.39529246972391	5.81849001703268	9.70241547213303e-08	1.98029675292064e-06	7.56425225089034	7.01312013216394	No
MED7	0.781859073223125	6.9999644635706	5.81792323685045	9.72610429356202e-08	1.98258663877282e-06	7.56191617720205	7.01206107777878	No
MT1X	1.69846464232572	8.62709910511839	5.81780710699536	9.73096501460613e-08	1.98258663877282e-06	7.56143754165586	7.01184408884401	No
PLCH1	-1.9381240895995	5.47141546228185	-5.81689255706188	9.76932800445513e-08	1.98863189272183e-06	7.55766831583653	7.01013530874737	No
TGFB1	1.97440251992108	4.53645974084363	5.81589710804231	9.81125373946191e-08	1.99539098274568e-06	7.55356595850588	7.00827549238158	No
DRP2	1.61367841023025	4.54174756731847	5.8142389591381	9.88148427845112e-08	2.00788952301032e-06	7.54673320255772	7.00517781598672	No
CARD16	1.38511792418752	5.29262625723341	5.81149278990158	9.9988877588025e-08	2.02994278546052e-06	7.53541884842521	7.00004830670795	No
MT1M	2.81277556039262	6.46471146227711	5.81084507125641	1.0026778364669e-07	2.03360229319614e-06	7.53275054662252	6.99883858474595	No
FCGR3B	1.29782740080614	5.27942618684848	5.81066166637128	1.00346896373184e-07	2.03360229319614e-06	7.53199502614828	6.99849605525267	No
EPHA7	-3.95581127412666	5.71916220308238	-5.80967218560713	1.00774775662579e-07	2.04046625412373e-06	7.52791912123395	6.99664815996839	No
ATP2B4	1.32835319464357	7.59723402915208	5.80840987543879	1.01323241996064e-07	2.04975753923073e-06	7.52271979645166	6.99429092272599	No
CD24	-2.9108380582832	8.19130501430163	-5.80682715402815	1.02015078523633e-07	2.06193020902891e-06	7.51620141074113	6.99133563181036	No
NAPB	-1.88181693111291	8.0353149854943	-5.80625603833729	1.02265863653446e-07	2.06517472232202e-06	7.51384947547599	6.99026930960158	No
RAB21	0.56634110788037	7.79510783553307	5.80589306375603	1.02425566338313e-07	2.06657580054727e-06	7.51235474599468	6.98959162603799	No
CCDC160	1.26092907927017	4.50996189834213	5.80479527676422	1.02910069620886e-07	2.07452193209328e-06	7.50783430106003	6.98754212798952	No
STXBP5	-1.64915078779663	6.32373335829653	-5.80419968009885	1.03173876788795e-07	2.07800906771798e-06	7.50538191771306	6.98643025040871	No
IFIH1	1.33309422011293	5.24967098118222	5.80242427326414	1.03964212367958e-07	2.09208546963842e-06	7.49807227484177	6.98311613229628	No
CALB1	-3.82436101894266	5.66897497201369	-5.80058828915243	1.04787781986256e-07	2.1068053179662e-06	7.49051422887067	6.97968935213553	No
BROX	0.674695404209092	8.56142410463921	5.7998776986113	1.05108253256263e-07	2.11139318218025e-06	7.48758927283381	6.97836318118465	No
PARVA	1.02159683610784	6.52743599159692	5.79921764222355	1.05406798137159e-07	2.1155329310335e-06	7.48487246421287	6.97713137870367	No
METTL7B	1.86684959347762	4.92870907515137	5.79894276613154	1.05531371198546e-07	2.11617683875788e-06	7.48374110628314	6.97661841891442	No
SCAMP2	0.729821142449802	6.72730026044446	5.79872244160874	1.05631326263673e-07	2.11632639659617e-06	7.48283429278696	6.97620726735227	No
CD164	0.696588845796474	8.69588039255394	5.79641539993317	1.06683579233394e-07	2.13413154000213e-06	7.4733398357353	6.97190242216067	No
ELL2	1.62681171292541	6.85087168775581	5.79636522832462	1.06706577000107e-07	2.13413154000213e-06	7.47313337618258	6.97180881143941	No
SLC38A6	0.983782471030646	5.9195253945989	5.79612601071405	1.06816297186042e-07	2.13446015687043e-06	7.47214899008798	6.971362481034	No
ADAM11	-2.43646877173561	4.74888089606528	-5.79357253676879	1.07994421437608e-07	2.15611898995852e-06	7.46164246737084	6.96659867785969	No
SURF1	1.03226180418419	7.9484224479442	5.79237942362315	1.08549276216719e-07	2.16396570421392e-06	7.45673396361221	6.96437306798232	No
TAGLN2	1.85521994971993	7.0961896081936	5.79232082212487	1.08576600893251e-07	2.16396570421392e-06	7.45649288641535	6.9642637585213	No
CATSPER2	-1.36790764240308	5.90120271847354	-5.79120140772918	1.09099862595178e-07	2.1725020506333e-06	7.45188799502	6.96217579637952	No
HRASLS	1.9105724425363	6.88051164466214	5.79035816184903	1.09495669737081e-07	2.17733182966821e-06	7.44841941899537	6.96060305567753	No
EHD3	1.15319034538667	7.06410591905884	5.79027935377918	1.09532733214515e-07	2.17733182966821e-06	7.44809526388688	6.96045607506984	No
KERA	-2.13169379209122	3.13005869028895	-5.78991040671477	1.09706413502455e-07	2.17889126817375e-06	7.44657772773942	6.95976798256834	No
STX1A	-1.61922783859068	5.68936309275166	-5.78779218415581	1.10708815856599e-07	2.19689306747528e-06	7.4378659537803	6.95581779442905	No
CTD-2297D10.2	-1.81867031337379	3.63240033514163	-5.78713940591786	1.11019541960142e-07	2.20115001737265e-06	7.43518149886486	6.95460056879477	No
ATP13A4	1.4416689818084	4.95997540279632	5.7855141401954	1.11796911368793e-07	2.21464357759132e-06	7.4284983957634	6.95157019460719	No
STEAP4	1.85509228873149	4.9488172398897	5.78463918113482	1.12217622655218e-07	2.22105467677455e-06	7.42490089198631	6.94993893611961	No
NDST3	-2.94254892148572	4.3617977271198	-5.78365277653059	1.12693789600515e-07	2.22707458959641e-06	7.42084544595104	6.94810001666501	No
CLIC2	1.20885103203699	5.04743694514887	5.78360593675538	1.12716449945482e-07	2.22707458959641e-06	7.42065287903051	6.94801269798038	No
STAT5A	1.13614737968062	5.79164115059893	5.78231124307206	1.13344580476866e-07	2.23563330669812e-06	7.41533042054709	6.94559924064784	Yes
IKZF2	1.16751902965469	5.79438325894555	5.78231028766474	1.1334504526966e-07	2.23563330669812e-06	7.41532649307665	6.94559745973753	Yes
LGALS3BP	1.33967034097071	7.91419383225946	5.7812153339287	1.13878960345015e-07	2.24422964056326e-06	7.41082556112114	6.94355650638708	No
GOLIM4	1.59910244921939	8.1647349147622	5.77993321245982	1.14507287650285e-07	2.254670173355e-06	7.40555572045947	6.94116687240194	No
LINC00836	1.78896641911947	3.48740121488935	5.77970165511055	1.14621129787019e-07	2.25497115178589e-06	7.40460401526576	6.94073531514323	No
HIF1A	0.615906035828951	10.0573338675131	5.77944562070635	1.14747135419485e-07	2.25551070309091e-06	7.40355172798438	6.94025814750782	Yes
PTP4A2	0.575320840182271	9.48020467245843	5.77921800543403	1.14859269225034e-07	2.25577689259122e-06	7.40261625859671	6.93983395117992	No
GRAMD1C	1.63544712853068	6.12051395149943	5.77889676674716	1.1501770977545e-07	2.25695128615977e-06	7.40129603601686	6.93923528429339	No
SCARA3	1.7210489272306	5.96944536931858	5.77783193231155	1.15544444503451e-07	2.26534437895368e-06	7.39692001900131	6.93725093101134	No
TMEM176A	2.45751430847683	6.01069178220722	5.77580997883976	1.16551172902679e-07	2.2831257157648e-06	7.38861160441089	6.93348335163634	No
NXPH2	-2.23312940943637	3.73285649597429	-5.77533452034295	1.16789153884541e-07	2.28583048834756e-06	7.38665807835742	6.93259748793264	No
LCTL	1.566060490828	3.37943086216958	5.77494793991078	1.16983001192064e-07	2.28766757886703e-06	7.3850697784608	6.9318772410302	No
CELF3	-1.84266085453959	6.43404635558903	-5.77184720138823	1.18549336894271e-07	2.31631838440727e-06	7.37233177691078	6.92610087090523	No
DIMT1	0.852409615593775	7.73822622202904	5.77149223876766	1.18729957258055e-07	2.31733357709423e-06	7.37087375933045	6.92543968854002	No
SULF1	2.47684397538179	6.76310254676981	5.77134715785592	1.18803858650854e-07	2.31733357709423e-06	7.37027784709211	6.92516945360096	No
LINC00599	-2.58867168451468	7.4176026454569	-5.77114598396223	1.18906407623181e-07	2.31735826781803e-06	7.36945154655744	6.92479474150907	No
AHCYL2	0.936622864985002	6.87828941904976	5.7703512141961	1.19312396335771e-07	2.32329159843612e-06	7.36618723508102	6.92331443159759	No
SLC1A6	-3.70161098889092	4.46619306998165	-5.76962097899466	1.19686621420056e-07	2.32859685211809e-06	7.36318815356551	6.92195439235189	No
FZD5	1.38294335635591	5.07863881745698	5.76604971735324	1.2153349506193e-07	2.36086127063233e-06	7.34852331424712	6.91530401247045	No
IL15	1.4333799005702	4.72849012410666	5.76601547901717	1.21551336398815e-07	2.36086127063233e-06	7.348382738732	6.91524026193426	No
WASIR1	-2.0782115940179	4.55247723452251	-5.7655531137889	1.21792523965071e-07	2.36242570452937e-06	7.34648439819552	6.9143793693416	No
SRCIN1	-2.28567020616686	6.40209609774915	-5.76546529158869	1.21838388607721e-07	2.36242570452937e-06	7.34612383257169	6.91421585346225	No
TSPAN3	0.58758001219404	9.99820979841728	5.7651568999048	1.21999579071355e-07	2.36354815338916e-06	7.34485770863987	6.91364166774577	No
CABLES2	-0.925867510766015	6.46048282315483	-5.76467498633094	1.22251886386918e-07	2.3661301939226e-06	7.34287923686614	6.91274443084558	No
ALDH9A1	0.742055525674737	9.15804061171259	5.76450751597569	1.22339686163044e-07	2.3661301939226e-06	7.3421917125342	6.91243263792873	No
ZDHHC12	1.71990725829906	3.92341652376989	5.76414139775128	1.22531847323899e-07	2.36784515774561e-06	7.34068869933949	6.91175101889578	No
TRAM1	0.932052328029475	8.78434882239875	5.76364522666649	1.22792742222054e-07	2.37088433927476e-06	7.33865185022328	6.91082730181099	No
SLC6A17	-2.22858264846992	4.30870448886532	-5.76254261120191	1.23374474143571e-07	2.38010789916096e-06	7.33412573662649	6.90877468540261	No
ANXA5	1.35447517563235	8.70494244413914	5.76177609967594	1.23780477084766e-07	2.38467545421626e-06	7.33097951285561	6.90734784774692	No
SPTLC2	1.08421082928076	6.58071097158192	5.76158512929769	1.23881833957538e-07	2.38467545421626e-06	7.33019568386589	6.90699237393405	No
PBXIP1	1.56286931761547	7.0869340606262	5.76150589289973	1.2392391237164e-07	2.38467545421626e-06	7.3298704650731	6.90684488402715	No
SETD9	1.38804479116958	5.82725015500703	5.76102784670082	1.24178076892581e-07	2.38755831874138e-06	7.32790840774311	6.9059550702221	No
PLEK	1.2285471490939	5.35081050370439	5.76024322314422	1.24596352761531e-07	2.39358904381514e-06	7.32468820973612	6.90449467034719	No
ZNF793	-0.955623161766915	6.14010960017735	-5.75921752087389	1.25145236830321e-07	2.4021166264075e-06	7.32047887929865	6.90258567548184	Yes
PDRG1	-0.856600819769751	6.98274029965535	-5.75870715070984	1.25419236990627e-07	2.40388238443518e-06	7.31838451650799	6.90163584565737	No
ARRB1	-1.48575355457358	6.86370100816398	-5.75865483151713	1.25447358698234e-07	2.40388238443518e-06	7.31816982321133	6.90153847834983	No
ATP10B	1.28274030522924	6.12283212433564	5.7581760200152	1.25705009555193e-07	2.40649259634712e-06	7.31620504581336	6.9006474146066	No
GNA12	0.952400845625678	7.81878238398425	5.75801099456284	1.25793931172691e-07	2.40649259634712e-06	7.31552788908461	6.90034031057429	No
TOR3A	0.791057178229939	6.54932301647749	5.75635043860836	1.26692149972374e-07	2.42165112060812e-06	7.30871451929017	6.89725029379295	No
MSN	1.69776009047145	8.00044107826245	5.75584002427504	1.26969506310803e-07	2.42492679832318e-06	7.30662042693142	6.89630056905277	No
STAM2	1.02278717477248	7.57469694904836	5.75420708946279	1.27860853267524e-07	2.4388712116715e-06	7.29992147638834	6.89326240166861	No
CIB1	0.868226774473559	6.90401532926279	5.75411222245081	1.27912825786967e-07	2.4388712116715e-06	7.29953231935636	6.8930859067392	No
SLC39A9	0.515591864148007	7.92737035282985	5.75337110276601	1.28319561403817e-07	2.44403339994637e-06	7.2964922441402	6.89170713347565	No
TCP11L1	0.939053340876604	4.79098546233948	5.75322988219295	1.28397209210469e-07	2.44403339994637e-06	7.2959129761797	6.89144441581285	No
FCGR1A	1.57812657443774	5.94864879020453	5.75298973426821	1.28529356755686e-07	2.44451511435585e-06	7.29492793557379	6.89099766594461	No
SAMD14	-1.15434428465423	6.11631209870122	-5.75191082304425	1.29124708294381e-07	2.45379844333508e-06	7.29050266929716	6.88899064658585	No
KCTD18	0.804015777007508	7.05940185509649	5.75061909699542	1.29841062338152e-07	2.4653639056406e-06	7.28520499468459	6.88658793984148	No
PFKFB2	1.45836861147851	5.95309147890089	5.7496786139967	1.30365085535582e-07	2.47326132425714e-06	7.281348175985	6.88483870607003	No
TRIM56	1.23941190781419	5.66514785159547	5.74933242277442	1.3055850163644e-07	2.47342410820076e-06	7.27992855232647	6.88419484277189	No
BMP8B	1.45572154911875	5.67039413109089	5.74927631720005	1.30589874244166e-07	2.47342410820076e-06	7.27969848412856	6.88409049634096	No
LGALS3	1.50969685784653	8.44113819916408	5.74904308455148	1.30720370690755e-07	2.47384787543795e-06	7.27874209379914	6.88365672925779	No
AAED1	1.12967206492293	5.86938962497601	5.74741233765552	1.31636384520448e-07	2.4882182019787e-06	7.27205554824755	6.88062405439636	No
SUMF2	1.02451339715673	6.96633697247602	5.74730444182674	1.31697213400184e-07	2.4882182019787e-06	7.27161317244458	6.88042341423887	No
ANGPT2	2.00876295203023	5.81555938363913	5.74630352463748	1.3226282449447e-07	2.49684275943357e-06	7.26750955707292	6.87856220710259	No
DGKD	-0.980105699265366	7.08326881200825	-5.74585504818091	1.32517029997573e-07	2.49957926326831e-06	7.26567096940984	6.87772830618971	No
BCL2L13	0.799051793791934	7.23128842623604	5.74535772669799	1.32799483930894e-07	2.50284365102048e-06	7.26363220815319	6.8768036126668	No
AFAP1L2	1.28637125524274	5.69052221962247	5.74472962622058	1.33157060394779e-07	2.50558984975679e-06	7.2610574302196	6.87563580099223	No
EMP1	2.25326050679022	7.81409963976601	5.74471707436064	1.3316421579127e-07	2.50558984975679e-06	7.26100597751506	6.87561246414692	No
COL20A1	1.50558455754664	5.43803833487011	5.74374670343408	1.33718538469056e-07	2.51395247343632e-06	7.25702837174344	6.87380837885103	No
CEBPA	1.87764881728288	5.46057785470177	5.74271016922512	1.34313164483022e-07	2.52305845925414e-06	7.25277988184862	6.87188141858862	Yes
POLB	-1.10846184073557	8.22832328452016	-5.74199843466713	1.34722969100422e-07	2.52868050288569e-06	7.24986285629946	6.87055835451336	No
RNF41	-1.01157330884462	6.5835946973475	-5.74029768096508	1.35707222435402e-07	2.54506659780493e-06	7.24289299908723	6.86739703826236	No
IRAK1	1.04280412532949	7.79385491493924	5.73797655560988	1.37061918602877e-07	2.56836748372959e-06	7.2333822488814	6.86308319318979	No
KCNMA1	1.46431376587147	7.60387843434338	5.73690628983721	1.37691039016356e-07	2.57804498583815e-06	7.22899742775748	6.86109432286859	No
GPRIN3	-1.65771285506212	6.49841692758672	-5.73594036007643	1.38261267317183e-07	2.58660490287583e-06	7.22504037187383	6.85929946664687	No
PCP2	-2.24629339878075	3.95209381331925	-5.73525449739804	1.38667570222226e-07	2.5920866067684e-06	7.2222308233844	6.85802509422815	No
RTN4R	-1.78107659271314	4.74088456452686	-5.73442164387896	1.39162529443063e-07	2.59921524380186e-06	7.21881934285312	6.85647768603841	No
PZP	0.99391641398585	4.42663522998004	5.73395579197532	1.39440139599603e-07	2.60227601471363e-06	7.21691124481434	6.85561219110671	No
NACC2	1.6461745274275	7.7609074107638	5.73193425893098	1.40651134975937e-07	2.62273673043964e-06	7.20863196561679	6.85185675897124	Yes
FKBP9	1.01471865644944	7.42095975797401	5.73159213440827	1.40857105121851e-07	2.62443857099996e-06	7.20723090544548	6.85122124141951	No
STAC	-1.96515282537753	4.38915877928042	-5.73029532530393	1.41640523931518e-07	2.63688786619457e-06	7.20192057550567	6.84881247544579	No
CST4	1.28862013692165	4.98663243333918	5.72923409783157	1.4228481254776e-07	2.64672887080712e-06	7.19757532429153	6.8468414539474	No
HCRTR2	-1.95576406542551	3.14256960811442	-5.72864386871584	1.42644397030161e-07	2.65126222912274e-06	7.19515875266009	6.84574528244835	No
ATP6AP2	0.560946982701322	9.93200905649328	5.72792509546339	1.430835016021e-07	2.65726502975329e-06	7.19221603053407	6.8444104401483	No
CACNA2D2	-1.75787341800267	6.82135078928218	-5.72747668965097	1.43358109658175e-07	2.66020563583054e-06	7.19038029874235	6.84357773431725	No
CPAMD8	-1.52263900976497	4.55529211147207	-5.72702138243069	1.43637474653121e-07	2.66322967590228e-06	7.18851637755157	6.84273223898077	No
ANKRD23	-1.38432538499496	5.10025002245602	-5.72648852341361	1.4396510362745e-07	2.66714297246645e-06	7.18633505978908	6.84174276581218	No
KANK1	1.41779176424476	8.42883628199211	5.72591202224057	1.44320393926133e-07	2.67156198465204e-06	7.18397518802096	6.84067229438284	No
KIAA1033	0.863953756193082	8.20927890015062	5.72319640487378	1.46005628283415e-07	2.70057297908208e-06	7.17286037585535	6.83563040253531	No
VCPKMT	-0.94203913516269	7.09979348285344	-5.72244135791929	1.4647761800123e-07	2.70711462024891e-06	7.1697704372783	6.83422873108575	No
CCNYL1	1.33598997622052	6.39999547183489	5.72215410798506	1.46657575511397e-07	2.70825288757123e-06	7.16859494847711	6.83369549887624	No
GJA9-MYCBP	0.954274985676687	6.0241451851289	5.72053024871213	1.47678994583981e-07	2.7249156420012e-06	7.16195025178567	6.83068127303617	No
CX3CR1	2.02118676749591	7.12077412269498	5.71877222596359	1.48792692349443e-07	2.74165971264127e-06	7.15475750156605	6.82741839775684	No
ERBB2IP	0.976696587701324	9.0568370970364	5.71871967722726	1.48826108527118e-07	2.74165971264127e-06	7.15454251931065	6.82732087393383	No
RP4-740C4.7	-1.26589358595571	5.74181633392712	-5.7179725854901	1.49301989607602e-07	2.74666069452563e-06	7.15148618434665	6.82593440480113	No
HIGD1A	0.720619991005327	9.64723531492731	5.7179166638303	1.49337670628929e-07	2.74666069452563e-06	7.15125741718176	6.82583062708632	No
PKNOX2	1.02414991366965	6.2230450715595	5.71668484882123	1.50125765370317e-07	2.75871334898549e-06	7.1462184948402	6.82354476546575	Yes
FTX	-1.9506245567345	6.63883016951722	-5.71651597355805	1.50234127309262e-07	2.75871334898549e-06	7.14552772262493	6.82323140142934	No
GFRA1	2.16723787012675	6.1939272973375	5.7159653604826	1.50587972995897e-07	2.75931875250508e-06	7.14327554134958	6.82220971253169	No
SFI1	-1.31340398058454	6.08267514145059	-5.7159094072518	1.50623976599269e-07	2.75931875250508e-06	7.14304668030588	6.82210589084488	No
BRSK2	-1.80772410714547	5.47908073955792	-5.7157441452344	1.50730365352643e-07	2.75931875250508e-06	7.14237072798146	6.82179924817202	No
LOC101926951	2.04220039747913	5.13418356298541	5.71571444215573	1.50749494782839e-07	2.75931875250508e-06	7.14224923778654	6.82174413466637	No
SKIL	1.01721217689381	8.30404420139427	5.71524520898478	1.51052008184381e-07	2.762645841134e-06	7.14033003818489	6.82087349655689	Yes
LOC286161	-0.875057289543824	6.55909094121828	-5.71439935589338	1.51598836473483e-07	2.77043241095311e-06	7.13687060908351	6.81930413191693	No
LOC102725017	-1.15094411930189	6.1333696941944	-5.71283844754521	1.52613051144028e-07	2.78674110947754e-06	7.13048728764146	6.81640832485121	No
SETD7	1.0828992103482	8.68120120740642	5.71216721425125	1.5305124043099e-07	2.79239712675198e-06	7.12774252044637	6.81516314623554	No
CCDC25	0.868206188702237	6.68065018844369	5.71199037683292	1.53166887852873e-07	2.79239712675198e-06	7.12701943100763	6.81483511183836	No
RNF2	-0.890037122940725	5.61690487558866	-5.71096259886427	1.5384073327784e-07	2.80244902658994e-06	7.12281703456895	6.81292865871133	No
DENND2A	1.12046390554131	6.77664771638444	5.70912489666941	1.55052867091183e-07	2.82228289502488e-06	7.11530383499121	6.809520198789	No
SCP2	0.808695599213727	9.14813241478021	5.70800043519946	1.55799179994597e-07	2.83294019192168e-06	7.11070714944552	6.80743483244496	No
GLRA2	-2.05749952767958	3.34049113991616	-5.70786996716763	1.5588600094534e-07	2.83294019192168e-06	7.11017383504115	6.8071928840746	No
SUB1	0.715844885662947	9.91378501857925	5.70672712272622	1.56648552308269e-07	2.84367959571144e-06	7.10550245723007	6.8050736143631	No
IL1R1	1.92694321409229	6.10569655404588	5.70661206977816	1.56725523172733e-07	2.84367959571144e-06	7.10503220101082	6.80486027174805	No
PPFIBP1	1.52353515199636	5.81500095844191	5.70480650010761	1.57938339746817e-07	2.86341459065544e-06	7.09765283841013	6.80151243161728	No
FMO5	1.05043651238154	4.77104509161959	5.70339763662779	1.58891092116004e-07	2.87840711608407e-06	7.09189552866987	6.79890044988706	No
DGCR9	-1.84686886157307	5.00465515770765	-5.70167308446921	1.60065027505066e-07	2.89737961180056e-06	7.08484901309101	6.79570354641109	No
RDH11	0.653235783185486	9.14126006899895	5.70085212400448	1.60626863570562e-07	2.90225551763195e-06	7.08149490105354	6.79418182067114	No
LACC1	1.18202596984315	5.49333699432995	5.70075238940316	1.60695250353293e-07	2.90225551763195e-06	7.08108744037405	6.79399695942732	No
ATP8B4	1.22771682560203	4.497789047016	5.70072368746075	1.60714936225511e-07	2.90225551763195e-06	7.08097018061996	6.79394375970906	No
DHRS7	0.811769514388201	8.27230535571798	5.69973486297569	1.61394593952357e-07	2.91223052809932e-06	7.07693056729458	6.79211101642919	No
NCF4	1.04593661674695	4.45250803865314	5.6993773021325	1.61641054701653e-07	2.91437929990056e-06	7.0754699114625	6.79144832446539	No
MAPK8	-1.30008144586237	7.82246684558589	-5.69831926766333	1.62372510306961e-07	2.92526223293171e-06	7.07114801908742	6.78948749499967	No
LOC100289019	-1.39786012818102	5.57430714403997	-5.69728195046282	1.63092803124684e-07	2.93592709322798e-06	7.06691109729297	6.78756520286038	No
PKNOX1	-1.10325269629854	7.33934725553233	-5.69616020219078	1.63875259664654e-07	2.94769334994284e-06	7.06232970033317	6.7854866071503	Yes
CCDC102A	1.49828782053188	3.82202416722447	5.69416040196244	1.65279353764107e-07	2.96991278538715e-06	7.05416318972242	6.78178139389579	No
UFL1	0.929225163889483	7.86612623653116	5.6940316687876	1.65370143731784e-07	2.96991278538715e-06	7.05363753022936	6.78154289613146	No
SYN2	-2.00604213828195	6.47161669175014	-5.6933981560592	1.65817648006067e-07	2.97561395010103e-06	7.05105076794392	6.78036924927565	No
PRSS3P2	-1.7662760578146	4.28786644791514	-5.69236754044804	1.66548205787798e-07	2.98638162102259e-06	7.04684282526426	6.77846004157176	No
PCYT1A	0.763077220349936	7.33792213582382	5.69170500928553	1.67019515190184e-07	2.9924874765477e-06	7.04413792764607	6.77723278128208	No
LIPH	1.21206689372972	4.28026315968004	5.69031831234915	1.68010228798154e-07	3.00788265641766e-06	7.03847694958178	6.77466427675412	No
SMIM7	0.684286466198426	7.79221054358943	5.68971167659701	1.68445449305235e-07	3.0133165598935e-06	7.03600064397268	6.77354071735322	No
PTPRJ	1.15405859990514	7.33565908487469	5.68913179202238	1.68862513926195e-07	3.01841743643074e-06	7.0336336467872	6.77246674949281	No
SAMD4A	1.80352638183313	7.73043611431333	5.68809155241778	1.69613221206269e-07	3.02946955597145e-06	7.02938782093945	6.77054029787451	No
GRAMD3	1.43768565320824	7.24520624981035	5.6878353834725	1.6979859305919e-07	3.03041482776464e-06	7.02834229853048	6.77006591261481	No
DHRS7B	0.929585898916312	6.40794174920819	5.6869593260947	1.70434042391051e-07	3.03938494926519e-06	7.02476693455259	6.76844365519156	No
COL9A1	2.09692349411937	4.9962726011476	5.68671282702766	1.70613261961096e-07	3.04021139693915e-06	7.02376096695736	6.76798721365696	No
CCP110	-0.765215283845857	7.91012911514989	-5.68589783397494	1.71207130892285e-07	3.04841957573189e-06	7.02043510171659	6.76647815062455	No
CLEC2B	1.42044239716332	6.48226164883464	5.68424980972995	1.72414230345117e-07	3.06752534237658e-06	7.01371040622322	6.7634268921928	No
RTN2	-1.04517933490656	6.62195475636864	-5.68323161620719	1.73164186901294e-07	3.07847443380078e-06	7.00955614143969	6.76154192201489	No
PPP3CB-AS1	0.893264159479485	4.42426640481137	5.6817815605982	1.74237773748099e-07	3.09515548397244e-06	7.00364043458114	6.75885768657299	No
LOC100507634	1.09608110319969	4.40043785024178	5.68153647654046	1.74419873607273e-07	3.09598658505384e-06	7.00264064572799	6.75840403255573	No
POC1B	0.87072894712002	6.72674370125486	5.68073098763882	1.75019678925403e-07	3.10422500295599e-06	6.9993548923871	6.75691311720959	No
AIDA	0.55191288929993	9.37536466405591	5.67982388955973	1.75697575465655e-07	3.11383464496839e-06	6.99565490223848	6.75523423149931	No
CH25H	2.05047587752079	5.84256493496151	5.67934150560711	1.76059123591834e-07	3.11782720416498e-06	6.99368739847148	6.75434146435738	No
GPX3	2.6880309590765	7.30765399353947	5.67785494611692	1.77177911013676e-07	3.13484826244426e-06	6.98762462199052	6.75159042309705	No
SASH1	1.26369261211379	8.41122044417929	5.67766377744489	1.77322291220999e-07	3.13484826244426e-06	6.98684501187204	6.75123666572028	No
ATP2B2	-1.83305304143464	7.39887546352335	-5.67751952361199	1.77431315553554e-07	3.13484826244426e-06	6.98625673415037	6.75096972739121	No
LHX4-AS1	-1.05427733319816	5.63560308323287	-5.67712815206946	1.7772743888298e-07	3.13765725435384e-06	6.98466072574031	6.75024551740833	No
ABI3BP	2.07162404277188	5.75390893855841	5.67693478803537	1.77873923145483e-07	3.13782217545771e-06	6.98387220760845	6.74988771613262	No
FAM89A	1.4949817832255	7.12212329162138	5.674745248852	1.7954092868572e-07	3.1647892514093e-06	6.97494433137329	6.74583653273372	No
NMB	1.52955254181744	6.87151958035972	5.67354084270153	1.80464441938381e-07	3.17861926986156e-06	6.97003400207282	6.74360835714465	No
KRT222	-3.15720188621933	5.0910783993614	-5.67300634351202	1.80875779409714e-07	3.18341371761097e-06	6.96785501287048	6.74261958445558	No
SRPK1	-0.824052010459326	7.9879539216629	-5.67281906408674	1.81020123028644e-07	3.18350531506178e-06	6.96709155373882	6.74227314427706	No
RMDN1	0.765667853248323	6.9528155444117	5.67246262392551	1.81295158444606e-07	3.18589341414178e-06	6.9656385287295	6.74161379374711	No
CORO1B	0.901618750439589	6.51683875945202	5.67089076330879	1.8251294224351e-07	3.20483201729203e-06	6.95923133862398	6.73870633369711	No
MLEC	0.822197730103455	7.90456372046563	5.66977117242716	1.83385235051808e-07	3.21767958434461e-06	6.95466816480111	6.73663563373501	No
CECR1	1.49660753298295	6.39523079696962	5.66954800108978	1.83559601036089e-07	3.21827101280131e-06	6.95375862196751	6.73622289490859	No
HILS1	1.43582547625137	3.29161194788793	5.66865555879683	1.84258505710841e-07	3.22805100357124e-06	6.95012160075043	6.73457245517572	No
RP11-61L19.3	0.984229356951939	5.10428347030508	5.66796811535793	1.84798651370157e-07	3.23503683500321e-06	6.94732019718076	6.73330120251329	No
VAPA	0.457294418185877	9.86428759833643	5.66629445691972	1.86120213838282e-07	3.25568080475527e-06	6.94050049847208	6.73020645716643	No
TMEM200C	1.53590122867757	6.31243715298847	5.66440515305452	1.87623221622112e-07	3.27946471406717e-06	6.93280318386431	6.726713411169	No
RP11-174G6.5	-1.30608611318395	5.64991551704875	-5.66321141263298	1.8857902903763e-07	3.2936551025809e-06	6.92794029261368	6.7245066047038	No
PSD4	1.2041596326117	4.28446786902835	5.66228698045815	1.89322493265191e-07	3.30411796026512e-06	6.92417478583891	6.72279778476508	No
CCDC64	-2.39794769390172	5.1835083519603	-5.66030888502211	1.90923047393237e-07	3.32951168015035e-06	6.91611829573815	6.71914164231593	No
AX746627	-1.47880599087996	5.01980285860443	-5.6596223606057	1.91481644605532e-07	3.33670984659144e-06	6.9133224775229	6.71787285108752	No
SUSD1	1.53157272281828	6.07239068480118	5.65766485319281	1.93083225915054e-07	3.36100937179222e-06	6.90535151105225	6.71425545386928	No
RP11-121C2.2	-0.973900890634473	6.41743432347031	-5.65755937232179	1.93169900520401e-07	3.36100937179222e-06	6.90492202817547	6.7140605438433	No
RAB20	1.50875077291744	5.63401631136749	5.65709489673836	1.93552019642491e-07	3.36509894332842e-06	6.90303088136293	6.71320229262189	No
PAXIP1OS	1.24246495699221	4.57215969959305	5.6558474647745	1.94581950108967e-07	3.38043661237142e-06	6.8979522135109	6.71089744840294	No
CDC26	0.738895481894772	7.66610899312405	5.65494436392503	1.95330946971279e-07	3.39050033298487e-06	6.89427573334813	6.70922894445346	No
ITGAX	1.1573404937198	4.42533210580151	5.65479198625987	1.9545760223807e-07	3.39050033298487e-06	6.89365543711918	6.70894743320904	No
TLR6	1.31498488453079	3.87724147866479	5.65453979209109	1.95667401693683e-07	3.39156829602384e-06	6.89262882613111	6.70848152203639	No
RIMS3	-1.7561365068883	6.95705674169142	-5.65390944092829	1.96192757258809e-07	3.39810014086415e-06	6.89006293489178	6.70731702927306	No
INMT	2.175051549612	4.80315203872873	5.65261476679392	1.97276133947845e-07	3.4142798371609e-06	6.88479326961891	6.70492545160382	No
CPLX1	-2.65158447788711	5.89211537511399	-5.65166186569689	1.98077271576681e-07	3.4255540239414e-06	6.88091505634476	6.70316535482553	No
HSD17B8	1.007766118693	6.24905212324335	5.65047820148716	1.99076874556475e-07	3.44024085336264e-06	6.87609806826749	6.70097918615954	No
ZC2HC1A	-1.24651799774581	7.8451409957813	-5.64971064210277	1.99727726083983e-07	3.44888330022757e-06	6.87297468405119	6.69956164244298	No
ATRAID	0.847184458212885	8.59156132499231	5.64874340799247	2.00550870895303e-07	3.46048561544837e-06	6.86903904632167	6.69777544774764	No
SHF	-1.42623684869486	6.32731336236017	-5.647893555447	2.01276872063204e-07	3.47039550324499e-06	6.86558127916786	6.6962061253219	No
GZMA	1.55678002209531	4.20055628409269	5.64611428452625	2.02805221001114e-07	3.49411404857342e-06	6.85834277440924	6.69292086875297	No
SLC44A1	1.14097251950331	8.12094315639196	5.645888199835	2.03000237037907e-07	3.49484230506194e-06	6.85742308050555	6.69250345497253	No
PYDC1	-1.4857750920333	3.87479816798754	-5.6456389495777	2.03215448845151e-07	3.49591689441885e-06	6.85640917015874	6.69204327919734	No
RHOQ	1.15211587327565	8.12037088042794	5.64529734718064	2.03510765212224e-07	3.49836687306963e-06	6.85501961868131	6.69141261273553	No
RNASE4	1.81813594218913	6.18477234365858	5.642518361705	2.05928933362803e-07	3.53727777427998e-06	6.84371681823334	6.68628262998701	No
LOC101927933	0.954598125536355	6.03380556545069	5.64084845483475	2.0739558415456e-07	3.55979817363566e-06	6.83692611016054	6.68320049480196	No
GLS	0.995576472581004	7.31315427830629	5.64036996095751	2.07817726290123e-07	3.56436999813944e-06	6.83498047237125	6.68231741105387	No
C10orf90	1.46281134181435	4.58982203072549	5.63971018086559	2.08401190142729e-07	3.57169979810161e-06	6.83229781569512	6.68109980518564	No
CAST	1.31474747263415	7.75653474935621	5.6395041505646	2.08583718751993e-07	3.57215230916586e-06	6.83146012829539	6.68071959395418	No
KIF13B	1.01057009680513	6.07761989373744	5.6383608126005	2.09599496225181e-07	3.58686348065232e-06	6.82681174297368	6.67860976551888	No
CTGF	2.23207480228509	7.73884826320435	5.6369399700686	2.10868594740994e-07	3.60588449004032e-06	6.821035719106	6.6759880961557	No
CNTNAP4	-2.01355724702904	5.28454311035902	-5.63626157382176	2.1147720008471e-07	3.61359099173873e-06	6.81827812689853	6.67473644819983	No
ARMC10	0.884888505609564	7.2849559519031	5.63592468071185	2.11780076090526e-07	3.61431601998447e-06	6.81690875594272	6.67411489999318	No
ST18	-3.74945970054175	7.26793758613862	-5.63586300826936	2.11835567430034e-07	3.61431601998447e-06	6.81665807967925	6.67400111957431	Yes
ZNF394	0.853425434158046	6.25464280676753	5.63518592574533	2.12445730009929e-07	3.62202556082501e-06	6.81390606440057	6.67275199346014	Yes
RUSC1-AS1	-1.35111111137133	6.29016436634239	-5.63451368114111	2.13053241579391e-07	3.62967845669133e-06	6.81117386038031	6.67151185367506	No
FAM120AOS	0.651272231888093	7.20007676286808	5.63399043826991	2.13527280754829e-07	3.63206388247972e-06	6.80904734586576	6.67054663059495	No
WASF2	1.01976094164957	7.65858119615169	5.6338752080808	2.13631814347998e-07	3.63206388247972e-06	6.80857905012161	6.67033407108673	No
ANKRD55	1.29840276754492	4.87983546979231	5.63383368815183	2.13669492387138e-07	3.63206388247972e-06	6.80841031409661	6.67025748173738	No
ANKRD35	1.29083046967565	5.91854515997497	5.63314494402523	2.14295459765612e-07	3.64000008866905e-06	6.80561135580217	6.66898703016969	No
MIR6513	1.67105498539021	6.91686809333266	5.63269001900241	2.14709907897657e-07	3.64433434176438e-06	6.8037626897686	6.66814791436209	No
HIBADH	0.888395531600012	7.11538371532846	5.63241658227116	2.14959394572114e-07	3.64586430527055e-06	6.80265156501116	6.66764356975297	No
ZNF226	0.816321037962523	7.07683317027019	5.63091095472228	2.16338257749261e-07	3.66653284244674e-06	6.79653380303759	6.66486667214584	Yes
PCDHGA1	1.11876549424191	8.83875304470715	5.63069654476594	2.16535321486938e-07	3.66715629579656e-06	6.79566265885583	6.66447125092416	No
IL4R	1.43237126372961	5.04686387051386	5.6275744779764	2.19424872811588e-07	3.71334400142687e-06	6.78297944903568	6.65871414470769	No
LOC692247	-1.504947562746	4.59500751224056	-5.62607372689892	2.20827308655651e-07	3.73431546344516e-06	6.77688386843212	6.65594722050311	No
GORAB	0.868262574320191	7.09948014109593	5.62318861670141	2.23548202622083e-07	3.7771153669988e-06	6.76516751985736	6.6506288176074	No
PEAK1	0.925875720611339	7.61405015327503	5.62304086069034	2.2368843191798e-07	3.7771153669988e-06	6.76456756017114	6.65035647492926	No
CGB1	-2.24943361087519	3.13863320200009	-5.62256745086408	2.24138308605993e-07	3.78038967872124e-06	6.76264533913797	6.64948390966603	No
IL6ST	1.02060619614075	9.48172460477399	5.62248915614438	2.2421279694164e-07	3.78038967872124e-06	6.76232744033772	6.64933960368335	No
RP11-395B7.7	1.36900786015356	5.58743515504973	5.62230315469397	2.24389853284062e-07	3.78058898611144e-06	6.76157222965138	6.64899678539436	No
SNX7	1.69224663290507	6.97547214206639	5.62140650463879	2.25245311531881e-07	3.79220951276633e-06	6.75793177312649	6.64734424006932	No
GRIK3	1.61969698689605	6.13878886653844	5.62111174020452	2.25527233933199e-07	3.79416405322911e-06	6.7567350680925	6.64680100663413	No
FERMT3	1.37513952424263	4.51952568476613	5.62064936798122	2.25970160651761e-07	3.79882239214716e-06	6.75485795460423	6.64594890563078	No
C1orf198	1.20298221899317	7.96333490118033	5.62014127641557	2.26457869775553e-07	3.80422618242632e-06	6.75279531286193	6.64501258228635	No
GRHL1	-1.76934488124586	5.9471644009919	-5.6198516566737	2.2673633392493e-07	3.80610955260631e-06	6.75161961420847	6.64447887970271	Yes
PAK7	-2.22680314984195	6.61718637135538	-5.61931650484918	2.27251758313976e-07	3.81196497816992e-06	6.74944726102689	6.64349274782831	No
LOC728554	-1.09482689368616	7.15638572505635	-5.61778536785683	2.28732820803064e-07	3.83399775822279e-06	6.74323240179833	6.64067151413846	No
COL8A2	1.58179568277468	5.25740948839301	5.6160789178927	2.30394640645306e-07	3.85902589894919e-06	6.73630685473085	6.63752762752852	No
LSM11	-1.20935724541809	7.36911430246729	-5.6149806705159	2.31470433622663e-07	3.87420886707135e-06	6.73185017393477	6.63550447477376	No
TRPV2	1.2817581713184	4.32786194393611	5.61316176607776	2.33263016355351e-07	3.90135805132342e-06	6.72446994123335	6.63215411275368	No
PRX	-1.9985552485612	4.35045621278959	-5.61264258761748	2.33777179437672e-07	3.90497406562432e-06	6.72236356574134	6.63119788550955	No
ITGB1	1.03194776904463	9.55396386845847	5.61257081311344	2.33848348147006e-07	3.90497406562432e-06	6.72207237407032	6.63106569350478	No
RPS6KA5	-1.1002132240883	7.7460010374457	-5.61242677534319	2.33991234439289e-07	3.90497406562432e-06	6.72148801290353	6.63080041141871	No
MPP5	0.937744826827398	7.79948144499487	5.61157680875354	2.34836154601691e-07	3.91621808840139e-06	6.71803983749161	6.62923503972743	No
ARL6IP5	0.786939034312877	9.50789104059878	5.6109346201973	2.35476517841902e-07	3.92388738175778e-06	6.71543474085894	6.62805239503257	No
SERPINE2	1.41671794530988	8.88522181132426	5.610646555572	2.35764320839936e-07	3.92388738175778e-06	6.71426622434732	6.62752191779375	No
RAP2C	0.787002830588833	7.56220653122523	5.61060032683022	2.35810539769097e-07	3.92388738175778e-06	6.71407870282488	6.62743678761556	No
BAALC	1.32119226756084	8.36681051999829	5.60992708872215	2.36484644767758e-07	3.93224467462667e-06	6.71134787017034	6.62619705327344	No
RP11-356B19.11	-1.26396858709987	5.04913500773455	-5.60871716049024	2.37700893535739e-07	3.94959799861852e-06	6.70644045405657	6.62396918572276	No
LEPROT	0.744189183707119	8.68686404921191	5.60720351294493	2.39231105191182e-07	3.97213910506114e-06	6.70030184318697	6.62118235338499	No
NNT-AS1	0.765151182359892	7.58808765428971	5.60603380836854	2.40420236126414e-07	3.98898839925479e-06	6.69555861215709	6.61902898064531	No
RGS8	-1.5547040520915	6.24198729568792	-5.60571063193343	2.40749802537699e-07	3.99156194352359e-06	6.6942481892606	6.61843406041038	No
LOC101929497	1.3134654911804	4.9289028329497	5.60526481142252	2.41205166625228e-07	3.99605344851762e-06	6.69244052288861	6.61761339382544	No
NOL12	0.997826045834943	6.22424872205196	5.60510362511314	2.41370011619378e-07	3.99605344851762e-06	6.69178697760403	6.61731668865974	No
GSE1	-1.34635093912927	7.96345524193033	-5.60469612828993	2.41787251820385e-07	4.00006675462791e-06	6.69013478096066	6.61656660095255	No
PCDHA9	-1.63143656874917	6.14308677540369	-5.6034945433588	2.43021697035897e-07	4.01758412440847e-06	6.68526327088387	6.61435495075431	No
ATP2B3	-3.09379802665194	5.09902846840508	-5.60323086611453	2.4329341257498e-07	4.01912421471901e-06	6.68419432446932	6.61386964988984	No
HDAC7	1.33333436433393	5.23063139667076	5.60306336174384	2.43466178391633e-07	4.01912421471901e-06	6.683515274367	6.61356136117658	No
RAP1GAP2	-2.13414787316895	6.51575602077814	-5.60198323562047	2.44583130429854e-07	4.03465178387531e-06	6.67913674642985	6.61157350074978	No
PCDH1	1.26947755680201	4.26902027824935	5.60160521074291	2.44975231852701e-07	4.03820843284567e-06	6.67760443058052	6.61087782262916	No
SLC26A2	1.17870779690404	8.07525505262885	5.60129069020881	2.453019348519e-07	4.03854294083205e-06	6.67632956414667	6.61029902622415	No
IQCK	0.953046304392108	7.08518855112987	5.60124585258069	2.45348544045304e-07	4.03854294083205e-06	6.67614782354315	6.61021651487877	No
ITCH	0.81894017349868	6.29433337122852	5.60025680792778	2.46378882208625e-07	4.05005687059318e-06	6.67213909202639	6.60839651945121	No
P2RX5-TAX1BP3	1.10244716963852	8.18234887299434	5.60023460451292	2.46402061357767e-07	4.05005687059318e-06	6.67204910229048	6.60835566325859	No
ANXA7	0.93127034846169	8.24420531512275	5.59971492223782	2.46945193533385e-07	4.05607037189078e-06	6.66994289296549	6.60739942239671	No
MAST1	-1.8308015354637	4.66723859172718	-5.59948059367165	2.47190480432186e-07	4.05617223573189e-06	6.66899321680897	6.60696825840271	No
HOOK1	-2.2981181815283	5.6182938143567	-5.59937035630639	2.47305955806205e-07	4.05617223573189e-06	6.6685464580944	6.60676542450961	No
RNF130	1.55326751725199	8.37505697377627	5.59914160575478	2.47545744729462e-07	4.05719673310178e-06	6.66761941405742	6.60634453471887	No
KCNQ1	1.55571610126474	4.97952852208603	5.59800140241084	2.48744379795392e-07	4.07392370058595e-06	6.66299883594342	6.60424672305027	No
TJP1	1.06322246557591	9.59088996333262	5.59726524854721	2.49521286457652e-07	4.08372463100935e-06	6.66001586234856	6.60289239915177	No
ANKRD13D	-1.28522412725207	6.17180292673437	-5.59515960405986	2.5175668312412e-07	4.11736448168682e-06	6.65148455561951	6.59901899185517	No
CDC14A	1.44865067365779	4.54315448660117	5.59463028607214	2.52321705758465e-07	4.12201659357665e-06	6.64934018182205	6.59804538806485	No
CREB3L2	1.65494282290165	7.20486779456233	5.59455567185306	2.5240145312941e-07	4.12201659357665e-06	6.64903791203808	6.59790814909404	Yes
PMP2	2.19670845050905	8.98577423915281	5.59417796896539	2.52805520512078e-07	4.12408499477538e-06	6.6475078274993	6.59721344660106	No
SGK494	-1.79472333796535	6.90734243575009	-5.59410038049047	2.52888603482074e-07	4.12408499477538e-06	6.64719352034443	6.59707074185516	No
CBFA2T2	-1.51243861729815	7.96858373536187	-5.59204614213655	2.55098097850396e-07	4.15715418719164e-06	6.63887262449558	6.59329277971305	No
LOC283713	-1.16565433649302	5.80587217741698	-5.59168463144676	2.55488888556468e-07	4.16055926702633e-06	6.6374084341328	6.59262798297955	No
PRTFDC1	1.04129546334866	8.47777107794113	5.59043054578978	2.5684911137043e-07	4.17671129206357e-06	6.63232947257627	6.59032193248037	No
SLC10A7	0.800261834521927	5.84320016635502	5.59027586663089	2.57017373585671e-07	4.17671129206357e-06	6.63170306858744	6.59003751870231	No
MPP3	-2.82966545450826	6.18586630090635	-5.59026574556202	2.57028387203912e-07	4.17671129206357e-06	6.63166208158419	6.5900189088664	No
KIFC2	-1.35905918138618	5.93681199030701	-5.59004429733567	2.57269480430304e-07	4.17766196752687e-06	6.63076529752516	6.58961173056719	No
TCEA3	1.69391396931227	6.67857638651804	5.58735933368038	2.60210366839577e-07	4.22175146655599e-06	6.61989347275644	6.58467540503986	No
CDH12	-2.96645253634107	3.82515784593945	-5.58722928977422	2.60353641578256e-07	4.22175146655599e-06	6.61936696594389	6.58443634344909	No
RELN	-3.77725053354263	8.24877186662491	-5.58556389832747	2.62195337538286e-07	4.24860433631443e-06	6.61262481645099	6.58137503537438	No
PLCD3	1.25947373366616	4.47523173395975	5.58505574516431	2.62759829613308e-07	4.2547380761164e-06	6.61056779889414	6.58044102842258	No
ASGR1	-1.70313704075871	4.91659834031774	-5.58411730704023	2.63805452310905e-07	4.26803492192399e-06	6.60676920164213	6.57871623273177	No
YIPF4	1.0252931764168	6.59068120158202	5.58398420904616	2.63954082802555e-07	4.26803492192399e-06	6.60623047304169	6.57847161600852	No
THEMIS2	1.02108990002791	5.19997571334449	5.58337120011641	2.64639692296824e-07	4.27609898287524e-06	6.60374932869779	6.57734501709229	No
RASSF7	-0.875563942654491	5.99352887021558	-5.58261107560235	2.65492270627187e-07	4.28422069722457e-06	6.60067290959699	6.57594811817131	No
ERLIN2	0.741743800016394	7.51531867395022	5.58237108948667	2.65762006196381e-07	4.28422069722457e-06	6.59970166402921	6.57550710645827	No
STK32A	1.2500126825985	6.65556577090267	5.58232274551986	2.65816375605333e-07	4.28422069722457e-06	6.59950601392828	6.57541826787798	No
NUDT22	0.96611022361262	5.89945291330029	5.58225612314074	2.65891319495581e-07	4.28422069722457e-06	6.59923639158367	6.57529584076812	No
DENND3	1.37598271192865	5.28902422517763	5.58082466374534	2.67506599606221e-07	4.30721393313888e-06	6.59344359789859	6.57266549911113	No
PSTPIP1	1.25660671156758	4.31515619275687	5.58042390144686	2.67960550257816e-07	4.31148902243238e-06	6.59182192521582	6.57192913905496	No
TRAM2	1.25794110428878	6.60599935305967	5.57956134788069	2.68940148702102e-07	4.32420983998883e-06	6.58833180914051	6.57034435933036	No
RAB3B	-2.61986399808454	4.34670396236121	-5.57696895962345	2.71905535850717e-07	4.36679252822117e-06	6.57784382207821	6.56558195032002	No
PLOD2	1.59607005570649	7.61574928396246	5.57691269442193	2.71970251429859e-07	4.36679252822117e-06	6.57761621558499	6.56547859723939	No
SEC11A	0.792661532581065	9.42282381790581	5.57599965047651	2.73022541227338e-07	4.38061412572334e-06	6.57392287703157	6.56380149535296	No
TM4SF1	2.01419612086385	8.21412893658429	5.57576376437989	2.73295051102162e-07	4.38191364346003e-06	6.57296874332922	6.56336823255352	No
SNRNP27	0.550074664872356	8.46197083784409	5.57516007782999	2.73993683704405e-07	4.39003885375125e-06	6.57052698108331	6.56225944872684	No
RP3-368A4.6	-1.42945286084424	6.64492123012148	-5.57394088867235	2.75409976522928e-07	4.40964329100391e-06	6.56559603392768	6.5600203317974	No
SLC26A10	-1.7370656947705	5.42345714250579	-5.57213014750742	2.77526736711435e-07	4.43960068801987e-06	6.5582735001765	6.55669517093087	No
KCTD21	0.95589429224027	6.18645131625896	5.57200886870292	2.77669081492851e-07	4.43960068801987e-06	6.557783094708	6.55647247633403	No
SPCS1	0.67541262159398	9.32324164450178	5.57170325043671	2.78028103395569e-07	4.44223673581748e-06	6.556547312169	6.55591130288501	No
APOBEC3G	1.77146534612126	5.33132278174043	5.57147296863919	2.78298925739502e-07	4.44323163111799e-06	6.55561617695096	6.555488470081	No
NFE2L2	0.998409863165609	9.07437345362904	5.5713201712746	2.78478765691573e-07	4.44323163111799e-06	6.55499835669989	6.55520791465384	Yes
S100A11	1.83437577238191	6.15583829537637	5.57102740503468	2.78823665623388e-07	4.44563447349347e-06	6.55381460863084	6.55467036754153	No
ALDH4A1	1.20764857988715	5.66053687309789	5.56821144109431	2.8216257503782e-07	4.4957379643909e-06	6.54243022241587	6.54950058991693	No
MURC	-1.3175047227576	5.20835023354159	-5.56719438592655	2.833781326431e-07	4.51196358724713e-06	6.53831912047239	6.54763366586995	No
MARCH11	-2.10732299452591	4.45670075114263	-5.56695551196637	2.83664373540038e-07	4.51338029665931e-06	6.53735360333165	6.54719520543272	No
NINJ1	1.15657214193722	6.24319156659806	5.56657672004168	2.84118859400562e-07	4.51747012028134e-06	6.53582258357789	6.54649993747822	No
IFITM2	1.45672440620726	8.171417237553	5.56609169225398	2.8470185454153e-07	4.52359613327097e-06	6.53386224457156	6.54560970385926	No
MAB21L1	-3.13765711157119	8.37694306233587	-5.56431954044271	2.86841956899486e-07	4.55443717825138e-06	6.52670039970674	6.54235732330688	No
GRID1	1.19807369186517	6.67060393984941	5.56379828539537	2.87474441407333e-07	4.56131429916766e-06	6.52459403769156	6.54140076123237	No
PLEKHB1	2.41056106024288	7.54229881221946	5.56346203542562	2.8788316958256e-07	4.56463404022798e-06	6.5232353189471	6.54078372439278	No
CHL1-AS2	1.60961082222525	5.79034502188618	5.56304115809059	2.88395570799442e-07	4.56759695369347e-06	6.52153469133283	6.54001141382824	No
ZCCHC12	-1.59271631470638	6.66629885015505	-5.56298065816815	2.88469300615693e-07	4.56759695369347e-06	6.5212902358165	6.53990039839253	No
PROS1	1.61852184471954	7.0881528419221	5.56258029561567	2.88957679759788e-07	4.56926452407631e-06	6.51967256490007	6.53916575860208	No
RBM47	1.56805405118285	5.38712151701208	5.56256690498001	2.88974028249057e-07	4.56926452407631e-06	6.51961846076318	6.53914118802192	No
NXPH4	-1.6023998306365	4.75116010514644	-5.56209897697574	2.89545887606909e-07	4.57514496439646e-06	6.51772786077404	6.53828259893061	No
ZFYVE27	-0.930289742624316	6.36314539968869	-5.56115495718573	2.90702968418e-07	4.58599041795446e-06	6.51391389944873	6.53655053355129	No
ATP1A3	-2.36780263221073	5.19747570821274	-5.56114810373653	2.90711385241697e-07	4.58599041795446e-06	6.51388621172485	6.53653795945482	No
RP11-416N2.4	-2.0130162513802	5.35720756263268	-5.561048635478	2.90833570649122e-07	4.58599041795446e-06	6.51348436479302	6.53635546471058	No
TNNI3K	0.940974374371431	4.9265335236305	5.56036865528012	2.91670200708112e-07	4.5960152838854e-06	6.51073736666579	6.53510793950741	No
TANC1	1.18871076258537	8.59561836612075	5.56017706490174	2.91906355066998e-07	4.59657082170193e-06	6.50996340386791	6.53475644992296	No
LUC7L2	0.716742209226916	7.38710646438615	5.55918230246984	2.93135521469989e-07	4.61275153454838e-06	6.50594508515362	6.53293155159337	No
OLIG1	2.04726406718751	8.32820460107846	5.55880377355242	2.9360458016736e-07	4.61695724689292e-06	6.50441611395521	6.53223717380401	Yes
CHAD	1.81239253495378	4.57355295289431	5.5567138444992	2.96207641528512e-07	4.65469150973377e-06	6.49597524320341	6.52840374179436	No
BMP7	1.94834549579535	6.95142317365359	5.55441038715873	2.99102918046686e-07	4.69696277618955e-06	6.48667366688102	6.52417934997306	No
BGN	1.69672464029097	6.82905717615264	5.55266275972413	3.0131808175824e-07	4.72850323088377e-06	6.47961777343169	6.52097480602262	No
LOC101060321	-1.43934638079358	6.58617634606362	-5.54849385148481	3.06667543181122e-07	4.80915242493768e-06	6.46279031921436	6.51333218607569	No
SCAI	-1.01885986975112	7.49313476865556	-5.5481781502084	3.07076422541196e-07	4.8122661285908e-06	6.46151625543419	6.51275352759257	No
MRPL50	0.916622032454029	7.23191818291641	5.54777081622156	3.07604770721714e-07	4.81724651205531e-06	6.45987244258849	6.51200693323326	No
ZBED9	-2.60566596894116	4.90391824157175	-5.54714639937617	3.0841642809688e-07	4.82665381317143e-06	6.45735269161565	6.51086249689279	Yes
SPINT2	-1.61964154027799	5.81084321536162	-5.54693829089323	3.08687407936533e-07	4.82759254517285e-06	6.45651292676525	6.5104810860191	No
CDC42SE1	0.724739169590356	7.8041167396847	5.54612933777353	3.09742975261156e-07	4.83821652185965e-06	6.45324875645766	6.508998534314	No
LOC100996747	0.886198574886549	10.2895084992382	5.54609362985217	3.09789650547395e-07	4.83821652185965e-06	6.45310467811737	6.50893309524446	No
ZNF663P	-2.48685822462462	3.81440460687655	-5.54460829921911	3.11737317998636e-07	4.86531366699098e-06	6.44711187993322	6.50621120532413	No
ASCL1	1.76771606145232	6.74573086993028	5.54437375664907	3.12045963582864e-07	4.86681093849757e-06	6.44616564939059	6.50578143078868	Yes
ADORA1	1.02154245123123	5.86372196285157	5.54410266250224	3.12403082976463e-07	4.86906167472853e-06	6.44507197954418	6.50528468890146	No
MARK3	-0.801611850196796	7.6974362350155	-5.5431509420389	3.1365998964572e-07	4.88241699491179e-06	6.44123266859998	6.50354087621552	No
CREG1	0.87374582470433	8.59599111074082	5.54313071532914	3.13686756229035e-07	4.88241699491179e-06	6.44115107587105	6.50350381671209	No
FAM114A1	1.333400734956	7.31571160616538	5.5425034896033	3.14517896058163e-07	4.89202546690059e-06	6.43862097224365	6.50235463817361	No
PARP6	-0.852050080874283	8.24562839381654	-5.54202684387865	3.15150947256819e-07	4.89854189757881e-06	6.43669836719477	6.50148138316698	No
GRAP	1.20614268065179	3.3279749884283	5.54146311558686	3.15901271163689e-07	4.90687106872044e-06	6.43442460371256	6.500448626522	No
SH3GL3	-2.81900158542779	6.60462433151361	-5.54129801261062	3.16121355588135e-07	4.90695835539791e-06	6.4337586913146	6.50014616439198	No
IRF2	0.828139809707492	6.07908107065272	5.54023636998893	3.17540140058816e-07	4.92563959630217e-06	6.42947697170965	6.49820136799664	Yes
SNRK-AS1	-1.50572165226898	4.99203470179738	-5.53983975961054	3.1807177478728e-07	4.93054350076759e-06	6.42787749687445	6.49747486782442	No
TUBB7P	-1.63416899550621	3.1508831432204	-5.5395303743381	3.18487095695496e-07	4.9336389637867e-06	6.42662982576034	6.49690815950374	No
RP1-93H18.6	0.948786225097276	4.36976405466152	5.53916668960403	3.18975989486931e-07	4.93786917419553e-06	6.42516322029129	6.49624200667883	No
HDAC1	1.48304609819956	7.18686240213422	5.53893849443061	3.19283123655095e-07	4.93928185884285e-06	6.424243016742	6.49582403635303	No
ELOVL4	-1.5687624268166	7.04766080900227	-5.53697340523133	3.21940036551341e-07	4.97701894344235e-06	6.4163194675301	6.49222501097481	No
SIRPB2	1.46000232072449	3.95572644553634	5.53646402763319	3.22632279631163e-07	4.98152102767676e-06	6.41426579010205	6.49129218324474	No
PALLD	1.41365537328061	8.34570021133586	5.53643872573722	3.22666702929063e-07	4.98152102767676e-06	6.41416378175633	6.49124584860376	No
GPR123	1.25441678087201	4.92201177343977	5.53516497008094	3.24404319326766e-07	5.0034579896589e-06	6.40902872710349	6.48891337194765	No
F2RL1	1.8115120006504	4.76656107290282	5.53507676531178	3.2452498499361e-07	5.0034579896589e-06	6.40867315624141	6.48875186149183	No
LINC00998	1.04827314349352	7.03072830658702	5.53406133398066	3.25917290691823e-07	5.01903229469362e-06	6.40457994164649	6.48689259856262	No
BCL7A	-1.19161131005221	6.52189819537377	-5.53402016482917	3.25973863195573e-07	5.01903229469362e-06	6.40441399572507	6.48681722056087	No
BATF3	1.19331912930708	5.38094628236032	5.53282938856246	3.276143449256e-07	5.04089859576175e-06	6.39961442561102	6.48463709047194	Yes
SMIM3	1.31974236410343	6.64751020734499	5.5317091609789	3.29165033151891e-07	5.05503930646057e-06	6.39509964953968	6.48258630564612	No
CLMP	-2.45913467171324	4.83693503902139	-5.53158267078552	3.29340580845381e-07	5.05503930646057e-06	6.3945898915699	6.48235475288551	No
PSMB1	0.543581372509309	9.8618250697383	5.53143896511536	3.2954013234357e-07	5.05503930646057e-06	6.39401076147601	6.48209168822013	No
NTF3	-2.52714922738069	5.8176177097247	-5.53141147473929	3.29578319349621e-07	5.05503930646057e-06	6.39389997677744	6.48204136522892	No
SLC30A1	1.13652901480371	7.92427271826891	5.53124536453576	3.29809156246093e-07	5.05503930646057e-06	6.39323056727903	6.48173729152972	No
GABRA1	-3.31702319058105	5.72864295435682	-5.53120951936328	3.29858989709162e-07	5.05503930646057e-06	6.39308611561728	6.48167167551295	No
MECOM	1.3688318273283	5.53614295536397	5.53094746024797	3.3022353995185e-07	5.05723868413543e-06	6.39203006267326	6.48119197133125	Yes
PIK3R3	-1.17592158682388	7.94850174542649	-5.5302283163731	3.31225973886131e-07	5.06919751338775e-06	6.38913215687351	6.47987561429923	No
LIF	1.55298251376289	4.54069969960804	5.52962745900798	3.32065815558642e-07	5.07865364972041e-06	6.38671104017748	6.47877583044915	No
WNT11	-2.45669092731863	3.03229854267668	-5.52793462753093	3.34443210748912e-07	5.11138932546222e-06	6.37989054219981	6.47567761586985	No
PCDH15	1.51872538223294	3.27360105646117	5.52778579653182	3.34653024892588e-07	5.11138932546222e-06	6.37929094162711	6.47540524510177	No
RAD51B	0.835657634926938	4.21020827354482	5.52684060577252	3.35988524961677e-07	5.12836387666656e-06	6.37548319474774	6.47367555484505	No
GAB2	0.737289980655741	7.15050438001149	5.52622284037466	3.3686421796574e-07	5.13830220470409e-06	6.37299466092583	6.47254511773759	No
MOCOS	1.19735632065897	3.90463098456933	5.5254334676059	3.37986428832525e-07	5.15198500445581e-06	6.36981503288198	6.47110073759653	No
SUOX	0.698002580554542	6.42487719570545	5.52455861965565	3.39234443616049e-07	5.1654801431751e-06	6.36629135464966	6.46950005879457	No
PTPN22	1.2395364019777	3.56300603350139	5.52449646634348	3.39323280384274e-07	5.1654801431751e-06	6.36604102588427	6.4693863431383	No
HSD17B12	0.693272360217287	9.14309786600749	5.52399571304291	3.40039849223468e-07	5.17294664244212e-06	6.36402423915747	6.46847018506434	No
RALGPS1	-1.60830492535638	7.3206329971191	-5.52165868281866	3.4340379080866e-07	5.22065032139677e-06	6.3546129655101	6.46419491500447	No
ENO2	-1.44671773184785	8.52766099888556	-5.52103546524328	3.44306359687146e-07	5.23089608873964e-06	6.35210356834238	6.46305495536235	No
BSN	-1.34660724239983	5.24871239563164	-5.5203706803686	3.45271695084933e-07	5.24208121004862e-06	6.34942694553304	6.4618390230762	No
FLJ37035	1.27441698223252	4.11630231670786	5.51957286576062	3.46433711465665e-07	5.25623562223767e-06	6.34621490405144	6.4603798534008	No
CAPZA1	0.585289392012694	9.14570128812291	5.51890358496871	3.47411479034352e-07	5.26757762777069e-06	6.34352051350005	6.45915583586326	No
LOC732360	-0.976456083038968	6.8016872528184	-5.51840470355174	3.48142068102808e-07	5.27515928357103e-06	6.34151221609639	6.45824349512699	No
EFCAB14	0.661648459922072	8.55525100723622	5.51659636935684	3.50802955130632e-07	5.31196003533346e-06	6.33423329623828	6.4549367568353	No
ADRB2	1.41226247205385	4.87715480447442	5.51636630052613	3.51142920026482e-07	5.31359127659121e-06	6.3333073015363	6.45451608368918	No
CUTC	0.575967279924304	6.69721234578938	5.51617626414337	3.51423974223721e-07	5.31412370262591e-06	6.33254244543544	6.45416861416141	No
TFAP2B	-2.39871208570299	4.33694768867172	-5.51602852458256	3.51642626126557e-07	5.31412370262591e-06	6.33194783358213	6.45389848522092	Yes
USB1	0.82570657982829	5.61510408816193	5.5157325187998	3.52081111298531e-07	5.31723816931378e-06	6.3307565126282	6.45335727364854	No
ARHGEF26	1.456950970919	7.31526181163719	5.51446486499505	3.53965016663133e-07	5.34216331217182e-06	6.32565498269538	6.4510396583723	No
LOC101928198	1.49165087000004	7.42648933970862	5.5138952556205	3.54814752263291e-07	5.34808308501902e-06	6.32336283266924	6.44999833164372	No
VRK2	1.16239278670178	6.29425097750965	5.51382372586139	3.54921600815466e-07	5.34808308501902e-06	6.32307499949098	6.4498675683349	No
TAPBPL	1.0184528868466	5.01740980486672	5.51373211760266	3.55058488030765e-07	5.34808308501902e-06	6.32270637370565	6.44970010064413	No
TNIP2	0.749075982905066	6.18741078686221	5.51310464073915	3.55997500374216e-07	5.35869921615925e-06	6.32018152395872	6.44855305140211	No
KDSR	0.719315915488515	7.9584574664032	5.51251141275204	3.56887501278569e-07	5.36631972562383e-06	6.31779460905255	6.44746866140494	No
LGR6	-1.55033361492312	4.97758810430845	-5.51245460549406	3.56972841888088e-07	5.36631972562383e-06	6.31756604541518	6.44736482329058	No
FNDC3A	0.984957976987346	8.70131877002799	5.51184636786212	3.57887843719012e-07	5.37654226151739e-06	6.31511887436483	6.44625305292437	No
MYD88	0.760437869445538	7.12352653185343	5.51017933619236	3.60407460000243e-07	5.41003501454406e-06	6.30841242131652	6.44320622822735	No
SARAF	0.511140648342777	10.3666319916093	5.51005888776371	3.60590183443168e-07	5.41003501454406e-06	6.30792789522793	6.44298610050461	No
SFRP1	-3.04717227376247	6.33548355104109	-5.50887061490123	3.62397705502582e-07	5.43359076140175e-06	6.30314811392708	6.44081456069368	No
UNC50	0.667330770265086	7.91949627335109	5.50748291605301	3.64519841262953e-07	5.46182971060665e-06	6.29756676133519	6.43827882752023	No
CYB5R1	0.73047519027399	7.17795928374379	5.50697544362168	3.65298934568242e-07	5.46992121918938e-06	6.29552586175637	6.43735159445057	No
HSPB8	1.90169966624151	7.47881831001569	5.50558084642388	3.67448407336579e-07	5.49850854143946e-06	6.28991767102843	6.4348036306804	No
EVI5	0.936803629429232	7.23950487173243	5.50468298035144	3.68838839783232e-07	5.51570761715055e-06	6.2863073725417	6.43316335276107	No
TXNDC12	0.867831021535223	8.11126140200124	5.50436052413782	3.69339453768142e-07	5.51958635023847e-06	6.28501085111762	6.43257429744357	No
HHIP-AS1	-1.29390086488211	5.17198017881546	-5.50322378382811	3.71109571062314e-07	5.54241970359383e-06	6.28044056727253	6.43049784488068	No
NLRC4	1.83223541394455	3.44902038386222	5.50278769854104	3.71790845135054e-07	5.54897230051536e-06	6.27868739659626	6.42970130836799	No
CNBP	0.622212060451982	9.75642174241078	5.50139120836607	3.73980781776436e-07	5.57801844005532e-06	6.27307360005088	6.42715071486608	No
MAGT1	1.19193182750515	7.67483347507438	5.50118422441065	3.74306443716874e-07	5.57923871807301e-06	6.27224159545601	6.42677269640523	No
CROCCP3	-1.7390665134416	4.57720987758636	-5.49913853538603	3.77540072377096e-07	5.62377399478382e-06	6.26401941790262	6.42303694525699	No
ARHGAP18	1.64452109055946	6.88499289920565	5.49878004386581	3.7810955793958e-07	5.62859250856056e-06	6.2625786916026	6.42238234430381	No
PKD1P1	-1.84931084687339	5.97383701726214	-5.49811369273973	3.79170338160535e-07	5.64071348316842e-06	6.25990083883515	6.42116564411102	No
FAM27E2	-1.01456582032076	6.04663015246559	-5.49708641897281	3.8081140476976e-07	5.66144570573886e-06	6.25577285217311	6.41929005357957	No
ROBO2	-3.21722219544484	4.81529468671395	-5.49658380619057	3.8161686487583e-07	5.66973627815518e-06	6.25375329023384	6.41837244067479	No
MAZ	-1.06950873709474	6.97619829558723	-5.49549024948697	3.83375120936945e-07	5.69216273006963e-06	6.24935954095119	6.41637607400981	Yes
SGCB	0.729889661831372	8.87551776347919	5.49511498391495	3.83980315567324e-07	5.69745111555148e-06	6.24785187418264	6.41569103880854	No
MPZL1	0.873626389111801	7.14479682247851	5.4940547605266	3.85695219994064e-07	5.71918770801308e-06	6.2435925832595	6.41375574340791	No
ANXA3	-1.75055022815085	4.36009866158151	-5.4932276670313	3.87038255627634e-07	5.7353855497152e-06	6.24027012607969	6.41224610633286	No
IL15RA	1.50244864371611	4.68986000625751	5.4925940583702	3.88070214157205e-07	5.74695566337661e-06	6.2377250622053	6.41108968970932	No
KIAA1644	-2.08373146501552	5.40014613361106	-5.49125281464995	3.90263614603816e-07	5.77569954859982e-06	6.2323380434903	6.40864193735158	No
TOMM40	-0.725519434050098	6.40632913353988	-5.48993199808308	3.92435498460988e-07	5.79964622594668e-06	6.22703367532616	6.40623171462434	No
PCGF3	-0.900907428660832	7.8492969171916	-5.48986329285239	3.92548797852196e-07	5.79964622594668e-06	6.22675777320656	6.40610634829287	No
CYFIP1	1.09815446894967	9.00370649663625	5.48980670861642	3.92642133041583e-07	5.79964622594668e-06	6.22653054703382	6.40600309962731	No
MYO6	0.954380188057622	8.12314919829877	5.48892146283249	3.94105176901911e-07	5.81750093388112e-06	6.22297579598909	6.4043878602748	No
SLC11A1	1.38180333835608	4.77913233058978	5.48773993194493	3.96066229088594e-07	5.84267912414379e-06	6.21823171794518	6.40223218649177	No
AP3B1	0.871280701217944	6.62845002837288	5.48748489151534	3.96490788801736e-07	5.84517348439672e-06	6.21720774389295	6.40176689767562	No
FHL3	1.26174249808724	4.54124451182479	5.48479613864311	4.00993954678509e-07	5.90559656351819e-06	6.20641390820107	6.39686217468544	No
TM2D2	0.811062084643198	7.81317987310005	5.48472983030793	4.01105640721472e-07	5.90559656351819e-06	6.20614774896953	6.39674123052151	No
MYL12A	0.595090907300714	9.36548393232309	5.48345314309359	4.03261983043895e-07	5.93352679874233e-06	6.20102346963371	6.39441271856388	No
CRHR1-IT1	-0.89173720799347	6.43264674273209	-5.48207878992771	4.05595999914621e-07	5.96070751563514e-06	6.19550781556927	6.39190633677032	No
LILRB4	0.989576080710191	4.7202158165894	5.48205864205291	4.05630314765905e-07	5.96070751563514e-06	6.19542696151415	6.39186959548049	No
AK026905	-1.78024075023619	4.56944720721845	-5.48075486881316	4.07856903600463e-07	5.98958020178343e-06	6.19019517725163	6.38949218219779	No
ZC3H12D	1.40965968256301	4.6052978494353	5.48048052116283	4.08326960736382e-07	5.99263685801695e-06	6.18909434931853	6.38899194382798	No
NFIA-AS2	1.35987702986816	4.61571097459886	5.47993869195021	4.09256873210612e-07	6.00243414042231e-06	6.18692032040848	6.38800401815334	No
CDC14B	1.12605105166342	7.13308518512327	5.47965726682204	4.09740687796415e-07	6.00568029262138e-06	6.18579117378926	6.38749090788458	No
JARID2	-0.968092138298226	7.70630554247464	-5.47848001840964	4.11770657090195e-07	6.0312534341007e-06	6.18106806198307	6.38534460458018	No
LAS1L	-0.905494330088097	6.77065602672773	-5.47834006651599	4.12012636254344e-07	6.0312534341007e-06	6.18050660797665	6.38508946413342	No
MAPK8IP2	-0.853205173633725	5.88838111740219	-5.47800171273794	4.1259823223034e-07	6.03596390884282e-06	6.17914924042742	6.38447263708573	No
LINC00959	0.789276829343927	4.81075754969068	5.47636262091708	4.15446624421399e-07	6.0737500107103e-06	6.17257428819604	6.38148476540163	No
TMEM151B	-2.11665600165731	6.72891315789887	-5.47431931150827	4.19024492331267e-07	6.1221458394249e-06	6.1643791874755	6.37776059141689	No
LPP	0.829524671226043	8.21569262497826	5.47259552823405	4.22066363870897e-07	6.16265373667271e-06	6.15746673732826	6.37461925710248	No
TGFA	1.77836525438847	6.21358283313436	5.47165215084651	4.23740256447324e-07	6.18314863999666e-06	6.15368418767208	6.37290027491231	No
BNIP2	0.641212769121824	7.93360809232541	5.46960059140721	4.27402982739458e-07	6.23261965906871e-06	6.14545935828544	6.36916245132785	No
DSERG1	-1.43115550252514	6.77670962445788	-5.46943192441012	4.27705488537438e-07	6.23305832976852e-06	6.14478322691466	6.36885517661663	No
CHRNA3	-2.90367744816875	4.54775050691835	-5.46913486876032	4.28238771454567e-07	6.23685747350763e-06	6.14359245107433	6.36831401554109	No
MESDC2	0.622771911681283	8.14514672379708	5.46870301832074	4.29015205740793e-07	6.24419078075658e-06	6.14186139224739	6.3675273146864	No
OLFML3	1.63198216774886	6.67187755804165	5.46820788595244	4.29907115935923e-07	6.25319441361342e-06	6.13987674966291	6.36662536626674	No
TAP1	1.23227534469306	6.53128683196148	5.46804079962546	4.30208508453981e-07	6.25360271501085e-06	6.13920703560611	6.36632100459925	No
RASGRP1	-2.96453749617941	5.93360385154156	-5.46669815923533	4.32637919145235e-07	6.28492418415427e-06	6.13382582811624	6.36387541889177	No
EHHADH	1.03819969686097	5.21838566832377	5.46596417187858	4.33971701685965e-07	6.30029983158304e-06	6.13088432419881	6.36253858892601	No
PEX12	0.79817103829239	7.25166750013105	5.4650757901969	4.3559144310558e-07	6.31816404574381e-06	6.12732432562228	6.36092066024898	No
USP3	-0.695844153434606	7.65134805733721	-5.46498654009906	4.35754495812226e-07	6.31816404574381e-06	6.12696669024549	6.36075812344604	No
C8orf48	1.20130698023852	4.9350264473875	5.46467187534723	4.36329840750945e-07	6.32056882952183e-06	6.12570581464622	6.36018508444544	No
LOC101927069	1.4177145370716	3.13069447528254	5.46459372599125	4.36472847493203e-07	6.32056882952183e-06	6.12539267206422	6.36004276811111	No
CASP4	1.15200122060417	4.84299151284723	5.46440680319914	4.36815087037138e-07	6.32152384023384e-06	6.12464368558511	6.35970237006563	No
SPAG5	-1.22995798482159	6.2712014308187	-5.46348018806866	4.3851553108201e-07	6.34212095521896e-06	6.12093098377718	6.35801502044214	No
DAB2	1.32922903138719	6.96002523274616	5.46329952964943	4.3884781555917e-07	6.34291725836628e-06	6.12020716813294	6.35768605907784	No
VASN	0.808102185335677	5.22754381771641	5.46274872645866	4.39862431707798e-07	6.35356845800153e-06	6.11800042195899	6.35668312917734	No
TMEM14B	0.490567943362398	9.87371540541928	5.46238189443786	4.40539437178323e-07	6.35770411660707e-06	6.11653079934423	6.35601520738296	No
HOMER3	-1.22758547552295	6.97352745534463	-5.46229254530847	4.40704489901172e-07	6.35770411660707e-06	6.11617285105733	6.35585252487159	No
HCG26	1.29533049521397	4.12473116725798	5.46202605768073	4.41197127176302e-07	6.36080042205028e-06	6.11510527141076	6.35536732410025	No
SYPL1	0.954057200256319	7.36593107331481	5.46173437888451	4.41736952959092e-07	6.36457272273554e-06	6.1139368014874	6.35483626885357	No
TTC28-AS1	-0.854939566925545	6.14209447464398	-5.46133245410697	4.42481878835488e-07	6.37129351023031e-06	6.11232673303569	6.35410451046424	No
UST	1.47929804877413	7.03996105164352	5.46017046106935	4.44642451653245e-07	6.39837691435612e-06	6.10767222807458	6.35198907596311	No
LURAP1L	-1.67781454490182	5.59428634764831	-5.45984331282821	4.45252605664574e-07	6.40291576061683e-06	6.10636188089413	6.35139353032079	No
LZTS1	1.47753658918421	5.93219769429457	5.4597013855911	4.455175651618e-07	6.40291576061683e-06	6.10579342253457	6.35113516861373	No
PTRH2	0.782760217637007	6.97506235211658	5.45834103754	4.48065016000267e-07	6.43548497557195e-06	6.1003452042323	6.34865896358786	No
FBXO6	1.08766423217903	5.77550288324581	5.45785475412255	4.489791157862e-07	6.44456848757106e-06	6.09839778729567	6.34777385968655	No
RNF114	0.545885238794234	8.59123644800212	5.45763265463421	4.49397219599056e-07	6.44652563286922e-06	6.09750837399905	6.34736961886954	No
FAM126B	-1.10866385626014	7.97598212263949	-5.45723030648275	4.50155615775561e-07	6.45335870234639e-06	6.09589718593587	6.34663732758072	No
C4orf3	0.612669112855087	9.47824487152646	5.45479620365596	4.54770565977471e-07	6.51543553510616e-06	6.0861511195794	6.34220765182782	No
NAGLU	0.699752447046402	5.59812827916484	5.45387432205746	4.56530504003253e-07	6.53655690337573e-06	6.0824604776104	6.34053019890144	No
FBXO22	0.816362728809161	7.02251556813644	5.4530993657071	4.58015119092167e-07	6.55371227318874e-06	6.07935826330706	6.33912018568625	No
RARRES2	2.3675707865047	6.14446063096891	5.45260071684818	4.58972904034346e-07	6.56331252769115e-06	6.07736224189738	6.33821295275406	No
TEAD4	1.50371297947543	4.35587615386795	5.45236379893661	4.594286548491e-07	6.5641795374806e-06	6.07641392325562	6.33778192108103	Yes
GRM1	-3.7095306957672	6.01581662790637	-5.45227098126913	4.59607326007164e-07	6.5641795374806e-06	6.07604240447065	6.33761305740079	No
NAALAD2	2.20222148418005	5.15839421876305	5.45196124967137	4.60204043229429e-07	6.56860169001206e-06	6.07480267195729	6.33704957005565	No
INPP4A	-0.645814720153576	8.21346104748205	-5.45132426819226	4.61433617510307e-07	6.5820456163565e-06	6.07225319382398	6.33589076835984	No
POSTN	3.46709083928398	6.85835430642007	5.44969696374212	4.64589478537451e-07	6.6229328778423e-06	6.0657406561455	6.33293062980239	No
SYT4	-3.1260417268419	8.26825224509977	-5.44919899451255	4.65559423391368e-07	6.63262740174004e-06	6.06374794881118	6.33202487836922	No
SPATA6	1.20202893074339	6.52951105514688	5.44870822377707	4.66517290576013e-07	6.64213790191611e-06	6.06178413253735	6.33113225532028	No
CCL2	2.62302404668903	5.77866063598806	5.44823086152606	4.6745084230423e-07	6.65129059199053e-06	6.05987405128337	6.33026405332305	No
DACT1	-1.95866937791765	6.85480753237897	-5.44802064399696	4.67862534430152e-07	6.65301105516587e-06	6.05903292809298	6.32988173091748	No
ATP6V0A4	1.23035661824792	4.15608402806183	5.44635492365721	4.71137297785626e-07	6.69541700207151e-06	6.05236858967243	6.32685251329244	No
KHDRBS3	1.48151852502369	8.23159710722046	5.44615739458444	4.71527123036378e-07	6.69679737745024e-06	6.05157836518751	6.32649332085615	No
FBXL6	-1.18481341287761	4.52872445176337	-5.44560774876264	4.72613519529137e-07	6.70517914342024e-06	6.04937955293636	6.32549385914689	No
TLCD1	1.28035546019496	4.96814074832097	5.44556232695564	4.72703407269967e-07	6.70517914342024e-06	6.04919785153272	6.32541126726931	No
CENPQ	0.920259298720703	5.83797466959406	5.4444578454392	4.74894296387982e-07	6.73208271459544e-06	6.04477980380708	6.32340304638366	No
VEPH1	-1.67485313940522	3.95097556265658	-5.44354025148568	4.76722041394171e-07	6.75380823968955e-06	6.04110965284742	6.32173476786619	No
COX19	-0.744674290501051	5.73630936719616	-5.44124896603743	4.81316208892635e-07	6.81467503679672e-06	6.03194636480402	6.31756951269601	No
CPSF2	0.729472135976861	6.88894593299509	5.43988440427904	4.8407284286528e-07	6.84946607591688e-06	6.02649009909731	6.31508928117771	No
ARPIN	0.775727248799432	6.91507212879193	5.43942116662112	4.85012173760014e-07	6.85433957752344e-06	6.02463797007004	6.31424736051022	No
LOC102724017	0.951477345488176	5.94550470668376	5.43941907269592	4.85016423776681e-07	6.85433957752344e-06	6.02462959825454	6.3142435549342	No
SMIM20	0.879000996293986	7.57616489833022	5.43899762519912	4.85872575086603e-07	6.86220031974165e-06	6.02294462168994	6.31347761385054	No
SLPI	1.27594884412928	4.68184899365232	5.43748507076826	4.88957484925246e-07	6.90150971936436e-06	6.01689783835952	6.31072890133664	No
LOC101927206	1.91517368301449	4.61766214431465	5.43503501649048	4.93995270767971e-07	6.96831799948902e-06	6.00710489472069	6.30627720874681	No
SLC35F1	1.48967904656854	7.91072867432969	5.43437927705314	4.95352211999288e-07	6.98315379577555e-06	6.00448424267662	6.3050858933216	No
PICALM	0.578369463556263	8.79012598851656	5.43319481256959	4.97812531944752e-07	7.01351645991129e-06	5.99975093399633	6.30293417464999	No
EMB	2.11438315696129	5.56347013825125	5.43233544180598	4.99605079576423e-07	7.03443952043604e-06	5.99631706149442	6.30137315472385	No
SSBP3-AS1	-1.40816064692942	6.3171400779708	-5.43184194477788	5.00637317130731e-07	7.04072670336017e-06	5.9943452645958	6.30047678153577	No
C15orf37	1.05215846871061	5.11487420522949	5.43182773967974	5.00667060592963e-07	7.04072670336017e-06	5.99428850854955	6.30045098034722	No
DLGAP1-AS1	1.10002667458692	5.08465162471342	5.43036884128337	5.03731034655976e-07	7.07946318975966e-06	5.9884599029783	6.29780129161869	No
RP11-1008C21.2	1.30330882154051	3.70799718623347	5.43003696333154	5.04430607269475e-07	7.08082458840493e-06	5.98713408581191	6.29719856967042	No
KIAA1804	-1.55732793553287	5.20158979498237	-5.43002925999663	5.04446856604023e-07	7.08082458840493e-06	5.9871033122693	6.29718457987169	No
TSPAN9	-1.2957846384779	7.03972251307796	-5.42880062718146	5.07045103486087e-07	7.1129319238269e-06	5.98219539679276	6.29495340689176	No
CLEC5A	2.03311896978187	3.61768775512184	5.42775664855106	5.09263164897281e-07	7.13966986081482e-06	5.97802552311345	6.29305773529129	No
SMPX	-2.02455516834416	2.82661679996814	-5.42573230702352	5.13591278656365e-07	7.19593904204386e-06	5.96994096908626	6.28938235967358	No
LOC286052	-0.865704319604366	6.89863612292646	-5.42508403995612	5.14984907502468e-07	7.21104937800273e-06	5.96735231026934	6.28820549850141	No
AFF3	-2.29195168733001	7.30310857763945	-5.42436617090788	5.16532492676882e-07	7.22829567733765e-06	5.96448589056043	6.28690235382215	No
FUCA1	0.778756048623536	7.15265040701634	5.4234892450635	5.18429163091563e-07	7.25040296548592e-06	5.96098461166111	6.28531057617006	No
SLC22A4	1.1395340943019	5.70889302599213	5.42298883565586	5.19514539186002e-07	7.25903365198271e-06	5.95898676217587	6.2844022937278	No
PCYOX1	0.580259246788156	8.45912717556124	5.42291226376623	5.19680818266944e-07	7.25903365198271e-06	5.95868106210045	6.28426331295309	No
PXN	1.03717710135296	5.77674058796044	5.42177983462669	5.22146038272445e-07	7.28901852085023e-06	5.95416027648666	6.28220801281074	No
DYRK4	1.18054217499393	6.17188118881736	5.42138441456606	5.23009539024157e-07	7.29360677880729e-06	5.95258182181294	6.28149039008536	No
TPK1	0.885279514677603	5.77583870095309	5.42133741420277	5.23112269406589e-07	7.29360677880729e-06	5.95239420744301	6.28140509363518	No
TWF1	0.688384799600206	8.66442665169619	5.42088767498472	5.24096281767197e-07	7.30287632572075e-06	5.95059899411778	6.28058892141497	No
ABCG2	1.096598969731	6.95847918333254	5.42008740883531	5.25851724613429e-07	7.32287733363071e-06	5.94740476816967	6.27913669740548	No
SLC44A3	1.48513019062369	5.60603605688887	5.41882585396788	5.28630754752043e-07	7.35709955518658e-06	5.94236979065929	6.27684757402579	No
FREM1	-2.07618461485994	5.39324296117061	-5.4172012512683	5.32230753690995e-07	7.40059158010144e-06	5.93588668912014	6.27390003438363	No
PDE12	0.787286505252615	7.19414554040463	5.41712392616091	5.32402698463591e-07	7.40059158010144e-06	5.93557814071883	6.2737597519861	No
ST13	0.48562756199809	9.61607648849055	5.41592301078447	5.35080129633251e-07	7.4332928755366e-06	5.93078643139079	6.27158117638673	No
COL4A4	1.71914689393115	5.2261919725701	5.41564918854486	5.35692460240134e-07	7.43728367129506e-06	5.9296939393969	6.27108446618855	No
PPP1CB	1.05572244360744	9.13578510870508	5.41537779616611	5.36300035149272e-07	7.44120364112514e-06	5.92861116831725	6.27059217457313	No
RETSAT	0.721864664496263	6.60013699203658	5.41414252317125	5.39074029557848e-07	7.47356049567799e-06	5.92368314449594	6.26835159024779	No
ATOX1	0.736516644522842	7.8297029748878	5.41394987793094	5.39507910299124e-07	7.47356049567799e-06	5.92291465045942	6.26800218328121	No
PACSIN1	-2.43897030893122	5.72338282715571	-5.41390369622111	5.39611972852274e-07	7.47356049567799e-06	5.92273042586727	6.26791842281409	No
SPPL2A	1.0819342576421	7.57919314956173	5.4112056714439	5.45725795274725e-07	7.54994111865207e-06	5.91196898590055	6.26302551757345	No
SLC6A15	-2.82209782895127	5.1308311217864	-5.41117888772652	5.45786827371089e-07	7.54994111865207e-06	5.91186216837448	6.26297695028775	No
GABRA6	-3.46596137390219	3.89204612392356	-5.40935288744701	5.49963557865444e-07	7.60312157339055e-06	5.90458040471198	6.25966608712811	No
IDO1	1.33747132693893	3.9006673207169	5.40841178909577	5.5212841723118e-07	7.62844093372549e-06	5.90082793601416	6.25795989979142	No
ALG14	0.771966702106036	6.72961133432965	5.40737728603355	5.54517782323725e-07	7.65682972816345e-06	5.8967033961852	6.25608452229888	No
CPLX2	-1.80658294831596	4.85490575807816	-5.40658155957509	5.56362547327873e-07	7.67552700806271e-06	5.89353111276575	6.25464211310899	No
RP11-466A19.8	-1.71233032777008	2.67621301560188	-5.40650394684501	5.56542801852099e-07	7.67552700806271e-06	5.89322171000877	6.25450142990363	No
TSPAN5	-1.47748784657947	7.96031374546963	-5.40567860789815	5.58463186318439e-07	7.69737211022041e-06	5.88993163336523	6.25300545013245	No
RP11-981G7.6	-2.20424966668971	6.60084528808696	-5.40487488628032	5.60339515818172e-07	7.71858405895231e-06	5.88672796416628	6.25154874948203	No
MAP4	0.902379151960804	9.28372346165488	5.40309164368409	5.64524687255043e-07	7.77155526136907e-06	5.8796207051581	6.24831706117178	No
NEFL	-4.07011232288052	6.31365579444797	-5.40093800441742	5.69620034186436e-07	7.83698519674423e-06	5.87103871398706	6.2444147444702	No
NHLRC3	0.67781363582397	7.12535645207395	5.39988413447403	5.72129815435739e-07	7.86656000686461e-06	5.8668397741421	6.24250541922994	No
TRIM5	1.36767232620741	5.49099434396562	5.39966774012086	5.72646496645121e-07	7.86656000686461e-06	5.86597764206257	6.24211339187751	No
ITPR1-AS1	-1.17738054103933	4.74725826081544	-5.39960303056923	5.72801091408936e-07	7.86656000686461e-06	5.86571983738464	6.24199616319946	No
OPA3	0.63573757704155	5.49166880337692	5.39882443553068	5.74664410135324e-07	7.88741553922988e-06	5.86261801021468	6.2405856985692	No
CLEC4E	1.65482134884696	4.81934493726793	5.39597949053761	5.81523545657571e-07	7.97677381573455e-06	5.85128594250539	6.23543269616832	No
PDE4B	2.0257914974157	8.3472886396104	5.39476818040753	5.84468308334273e-07	8.00823988876321e-06	5.84646189633637	6.23323903264361	No
LTC4S	1.78011675210867	4.70465524521	5.39474799272803	5.84517509363399e-07	8.00823988876321e-06	5.8463815032962	6.23320247491102	No
BLOC1S2	0.572669779662918	8.50754519826113	5.39447150278615	5.85191774202532e-07	8.01267970900893e-06	5.84528045697072	6.23270178720079	No
CRISPLD1	2.09878917441076	7.14018753279524	5.39426011868106	5.85707782379464e-07	8.01494860098213e-06	5.84443869548784	6.23231900540348	No
HDAC10	1.19883592427063	4.25317203838504	5.39342806498686	5.87743239864505e-07	8.03799481655701e-06	5.84112549526046	6.23081235736496	No
GAFA3	-1.48663410121172	2.6383066684869	-5.39299526940761	5.88804730253098e-07	8.04458827498582e-06	5.83940222092685	6.23002870968522	No
PURG	-1.22989647608471	7.5178962620743	-5.39294483246613	5.88928555970334e-07	8.04458827498582e-06	5.83920139910709	6.22993738709709	Yes
DAZAP1	-0.886758101652397	8.10294775017348	-5.39146912538754	5.92562828107083e-07	8.08420452325715e-06	5.83332606637242	6.22726559560709	No
G6PC3	0.839911325685176	7.68223455879792	5.39144338839929	5.92626406109905e-07	8.08420452325715e-06	5.83322360488484	6.22721900123207	No
STAB1	1.3095136223086	5.87707021178592	5.39133720725276	5.92888775787828e-07	8.08420452325715e-06	5.83280088978497	6.22702677137801	No
PPFIA4	-2.43444655762711	5.92969992104447	-5.39091491073246	5.93933382416911e-07	8.093624651399e-06	5.83111973573341	6.22626226422959	No
UCP2	1.40559346302212	7.17953198074778	5.39033241149152	5.95377233333735e-07	8.10847089206896e-06	5.82880092284895	6.22520777638491	No
ZIC2	-3.14006464689443	7.91602622531215	-5.38992165775541	5.9639744396354e-07	8.11753332414385e-06	5.82716586765591	6.22446422651165	Yes
AKIP1	0.752848922467949	6.74566238079335	5.38974587497896	5.9683456837131e-07	8.11865334383803e-06	5.8264661614445	6.22414603067927	No
TNFSF12	1.65356328286013	4.33022163976475	5.38928188079307	5.97989906250161e-07	8.12953598039435e-06	5.82461927829914	6.22330614660833	No
UBE2A	0.451937374549791	8.75231561946576	5.3884757641314	6.00002339272537e-07	8.14736317429353e-06	5.82141079416589	6.22184705639773	No
EN2	-2.71614018076337	6.71445526358105	-5.38847133465	6.00013415589362e-07	8.14736317429353e-06	5.82139316470632	6.22183903919753	Yes
GLIS3	1.4500647056265	5.63275641662984	5.38761251906391	6.02164752803909e-07	8.17172570827606e-06	5.81797518786803	6.2202846691334	Yes
PAN2	-0.835271743281092	7.10285809267687	-5.38713754863255	6.03357801759244e-07	8.18306253956817e-06	5.81608497974434	6.21942506722029	No
ABCG1	1.43217864281984	6.82881579771144	5.38541758794628	6.07697485624332e-07	8.23259190852531e-06	5.80924084544278	6.21631256056191	No
CCDC53	0.720534169282981	7.58474480131509	5.38540500007352	6.07729358981611e-07	8.23259190852531e-06	5.80919075921154	6.21628978268227	No
ADAMTS16	-1.65145655787208	2.86755226375285	-5.38457100671229	6.09844742596892e-07	8.256359592081e-06	5.80587248717475	6.21478071583469	No
ADAP1	-1.17809858915846	6.1236602244925	-5.38406994621196	6.11119127559046e-07	8.26872007010703e-06	5.803879000434	6.21387412298392	No
PAM	1.30089071731728	9.2910449042231	5.38376297712957	6.11901154411461e-07	8.2744080454694e-06	5.80265775781456	6.2133187274635	No
TMEM132B	2.63059998069704	7.3541411468173	5.38340523995307	6.12813754681385e-07	8.28152457336999e-06	5.80123458271827	6.21267149547208	No
POGZ	-0.733293730279981	8.0623075928811	-5.38327304015413	6.13151338605278e-07	8.28152457336999e-06	5.80070866787161	6.21243231926742	No
PTGFRN	1.77827478379635	7.09838859804614	5.3829488340708	6.13979999567985e-07	8.2878244189472e-06	5.79941894372901	6.21184577579488	No
WDR87	-1.50683642242422	3.60374684116267	-5.38128695136508	6.18244989402033e-07	8.34047485702743e-06	5.79280840267586	6.20883939471412	No
PRDM1	1.4034018566602	5.37217582836876	5.37863055698316	6.2512263895666e-07	8.42828873266257e-06	5.78224401663507	6.20403477274027	Yes
CAP1	0.68602856095949	9.24913302070639	5.37835071089791	6.25851538211626e-07	8.4285825931072e-06	5.78113122679018	6.20352867602637	No
PDE10A	-1.99728106919708	5.81871045310298	-5.37833933013048	6.25881198675225e-07	8.4285825931072e-06	5.78108597250271	6.20350809435538	No
LOC113230	0.951547427083173	4.75586461487511	5.37513233671863	6.34294374625352e-07	8.53685605378121e-06	5.76833560087503	6.19770914021849	No
PTPRR	-2.82728056952705	5.52607791992992	-5.37484261442577	6.35059864611997e-07	8.54213386379923e-06	5.7671839051487	6.19718533353447	No
LMTK2	-0.977017647550146	6.82142503973982	-5.37392497104955	6.37490397922888e-07	8.56978866302918e-06	5.76353631564051	6.19552635232226	No
KIF16B	0.901484930141884	6.03401799975403	5.37225476760008	6.41937636446857e-07	8.62450564997304e-06	5.75689811575585	6.19250716112516	No
TMEM167A	0.637648256317037	8.98899665098479	5.3716976092619	6.43427931193614e-07	8.63945485076871e-06	5.75468392210686	6.19150009031007	No
CRABP1	-2.28220426640088	4.30563614346671	-5.36976963915842	6.48611109698661e-07	8.70394263337558e-06	5.74702287457314	6.1880156168109	No
PDLIM4	2.24294589047807	5.79806446252946	5.36947217625336	6.49414448409475e-07	8.70961464220913e-06	5.74584098559365	6.18747805326052	No
TRIM21	1.17703519405731	5.08599398548333	5.36899747954316	6.5069845129513e-07	8.72172265122002e-06	5.74395497199805	6.18662022691418	No
RHPN2	1.34619147820817	6.73837766806308	5.36764838659883	6.54361201032302e-07	8.76568166254044e-06	5.73859534720905	6.18418245914895	No
TPRN	-1.28612359074397	5.56057038821454	-5.36740345608334	6.55028344581126e-07	8.76948421534007e-06	5.73762236731415	6.18373990668175	No
MUC1	1.52177073831237	4.70888438592766	5.36692567365211	6.56331651079442e-07	8.78179425537873e-06	5.73572445196336	6.18287665172708	No
SAMD8	0.753548944261018	8.38581876032292	5.36665604254813	6.57068278902528e-07	8.78651211063112e-06	5.73465342142625	6.18238949861396	No
CTB-181H17.1	-1.61785520922569	4.97877196318749	-5.36602610835432	6.58792408420788e-07	8.80076171616242e-06	5.7321512951044	6.18125141405595	No
HSD17B4	0.551147242845146	8.56650630165981	5.36598569073152	6.58903182682964e-07	8.80076171616242e-06	5.73199075943732	6.18117839468602	No
PSMF1	0.52815720499044	8.4831724436143	5.36548040138195	6.60289591970408e-07	8.81413410985002e-06	5.72998383923897	6.18026554838115	No
LINC00467	1.00353096892847	5.71043260637381	5.36526389392185	6.60884518233175e-07	8.81693164849857e-06	5.7291239381014	6.17987442171809	No
LAMTOR1	0.873439987731432	8.64581318401225	5.36483423911679	6.62066693945568e-07	8.82546252993197e-06	5.72741753148534	6.17909825927089	No
MANSC1	0.89477599007849	6.91303588609415	5.36475119752535	6.62295418002325e-07	8.82546252993197e-06	5.72708773322885	6.17894824954799	No
RAB26	-1.45945482694298	6.39426626191743	-5.36443709368393	6.63161264749298e-07	8.83185665742953e-06	5.72584029782035	6.17838084885846	No
HEXA	0.655578673334437	7.31313954790489	5.36393555321331	6.64546092758648e-07	8.84515101938212e-06	5.72384854870619	6.17747489111477	No
CLVS2	-1.62505974747495	4.19011684368808	-5.36367872934179	6.65256318630211e-07	8.84945614549956e-06	5.72282866888074	6.17701099181122	No
GJB6	-2.75954653533131	3.78352718765543	-5.36318664710446	6.66619211574135e-07	8.86243321372238e-06	5.72087461538759	6.17612217438325	No
FAM120A	0.671573070536066	9.38685576594225	5.36302126830524	6.67077866186911e-07	8.86338070752412e-06	5.72021791759972	6.17582346910961	No
LOC100996694	-1.85447111449412	3.0321786008486	-5.36117187734172	6.72228004410404e-07	8.92662608294257e-06	5.71287490165154	6.17248339917453	No
SLC22A18	1.21805755338888	4.61068191782923	5.36095348337383	6.72838749207162e-07	8.92955370177486e-06	5.71200784927592	6.17208900519728	No
MAPKBP1	-0.936755515888006	6.98509939091021	-5.36055683791151	6.73949370332717e-07	8.9391081699783e-06	5.71043315963529	6.17137272811011	No
HFE	0.87777859741487	5.24003247941885	5.35944946448663	6.77059573401453e-07	8.97515819201926e-06	5.70603716957177	6.16937311674875	No
DECR1	0.813344967128526	7.96282081322011	5.35703805779836	6.8388107257703e-07	9.05853853283471e-06	5.69646604149909	6.16501941584454	No
GLT8D1	0.654000011488014	8.21238454202845	5.3569465093928	6.84141371710593e-07	9.05853853283471e-06	5.6961027178454	6.16485414592637	No
PPP1R18	1.42767562941707	7.07200235948819	5.35667521733394	6.84913305423035e-07	9.06351441762814e-06	5.69502607229383	6.16436439691512	No
INHBA	1.88798617689617	5.85080057689671	5.35642337284003	6.85630667051689e-07	9.06776281048708e-06	5.6940266300094	6.16390976542345	No
UCMA	1.24098173282891	3.85132226980776	5.35615083957253	6.86407788783698e-07	9.07200900955301e-06	5.69294511052763	6.16341779711945	No
EIF2AK2	0.464555168436456	8.2918119458408	5.35595571625678	6.86964708187876e-07	9.07200900955301e-06	5.69217080085703	6.16306557361433	No
SDC3	1.27885044252256	7.24592013784292	5.35589389795231	6.87141241851196e-07	9.07200900955301e-06	5.69192548959273	6.16295398455343	No
MICU3	-1.6652281773312	7.27198172472017	-5.35500711603642	6.89678511012951e-07	9.09832358735605e-06	5.68840665911806	6.16135330553765	No
PLXND1	1.10943109632994	6.79215666036295	5.3549195005587	6.89929695107638e-07	9.09832358735605e-06	5.68805900854652	6.16119516228076	No
BCAP29	0.783254511200603	8.15041133504521	5.35388663678787	6.92897570276771e-07	9.1321983916662e-06	5.68396090581711	6.15933096156635	No
MICAL2	-2.3537794293308	6.80436743543	-5.3537245412362	6.93364477039913e-07	9.13309109653034e-06	5.68331779311548	6.15903841220477	No
OGDHL	-2.33563730119284	4.94022917825823	-5.35349094944811	6.94037866893803e-07	9.13670103252602e-06	5.68239103653893	6.15861683367427	No
RP11-138I18.2	1.1310620870036	4.19131700476125	5.35284915666171	6.95891304821095e-07	9.15583269367835e-06	5.67984487771538	6.15745858999128	No
ADCK2	0.670590799143137	6.79399030715846	5.35194499855489	6.98510662084708e-07	9.18501376350467e-06	5.67625810200583	6.15582696041707	No
BTD	0.960574710547367	5.45748946390226	5.35148280835587	6.99853362232856e-07	9.19220742474833e-06	5.67442471848646	6.15499294662057	No
PAIP1	0.867378881303544	8.64915593994207	5.35148009675526	6.99861247111521e-07	9.19220742474833e-06	5.67441396252984	6.1549880536813	No
CXorf38	0.773311020386678	6.79059583003981	5.35126306597506	7.00492618534474e-07	9.19522152155408e-06	5.67355308719261	6.15459643674742	No
ADI1	0.966638116362834	8.13639192902868	5.34926211919432	7.06339996856476e-07	9.26666234408037e-06	5.66561693091389	6.15098620090975	No
PAPD7	-0.764321521686358	7.98281211098418	-5.34802303322051	7.09984937891607e-07	9.30914348364468e-06	5.66070319942526	6.14875086460479	No
CKMT1A	-1.54900673223523	6.81760920192579	-5.34746604416851	7.11629396238295e-07	9.32536116032772e-06	5.65849458067515	6.14774612022781	No
C9orf72	-0.968685633325909	7.59746015160063	-5.34721411235565	7.12374426822869e-07	9.32978070160689e-06	5.65749563713928	6.14729167945172	No
WBP1L	0.71785977294378	7.43638653736645	5.3468071554149	7.13579523532932e-07	9.34021710436699e-06	5.65588204704832	6.14655762071748	No
HIST3H2A	-1.71891110302447	7.07961843722965	-5.34623372701428	7.15280973221799e-07	9.35713474403359e-06	5.65360849785303	6.14552332721991	No
SERINC5	1.28873191279129	8.46342273946944	5.344858274729	7.19378370938092e-07	9.40102432492597e-06	5.64815554544516	6.14304262395905	No
GJC1	-1.47590995372041	7.39717164495603	-5.34483169990991	7.19457761929431e-07	9.40102432492597e-06	5.64805019692395	6.14299469762651	No
LOC100996668	0.962771747812209	9.91301601087657	5.34413521354923	7.215415452188e-07	9.42003768473454e-06	5.64528926135392	6.14173865786248	No
ETS2	1.05898379028631	6.82937848586161	5.34407022625008	7.21736278904705e-07	9.42003768473454e-06	5.64503165480353	6.14162146384158	Yes
TAGLN3	-1.69966513476034	7.72092595727343	-5.34390129964766	7.22242706451415e-07	9.4212731605521e-06	5.64436204503868	6.14131683517279	No
LOC100996506	1.26542544269561	5.14767115299511	5.34168655303531	7.2891462393237e-07	9.50167466131048e-06	5.63558395483406	6.13732333660167	No
GABRB2	-2.39742934431559	6.84505813893074	-5.34158007062804	7.29236918936242e-07	9.50167466131048e-06	5.63516195979351	6.13713135251787	No
SBF1	-0.902257883744947	6.54420657707234	-5.34127812871838	7.30151579391878e-07	9.50708538714426e-06	5.63396537164427	6.13658697103046	No
SEC63	0.627420360126527	8.53555288343422	5.34116874063618	7.30483221617115e-07	9.50708538714426e-06	5.63353187767201	6.13638975487381	No
IQGAP1	1.06720539958038	7.20318299034297	5.34066657916962	7.32007567203748e-07	9.5215083215587e-06	5.63154191844429	6.13548442935439	No
LGALS9	0.99455594241692	4.93847993188041	5.34023119125475	7.33331739496817e-07	9.53331261345863e-06	5.62981664330233	6.13469951779994	No
EIF3A	0.655083368398316	9.12963921442314	5.33947309760536	7.35642980254824e-07	9.55792810234547e-06	5.62681277480833	6.13333290485239	No
RAB27A	0.836712545959138	6.31573906731175	5.33906322372729	7.36895555859791e-07	9.56876862546653e-06	5.62518877914121	6.13259406265402	No
IFNGR2	0.783833336767794	8.23031181366764	5.33830132792467	7.39229466417153e-07	9.59363028452891e-06	5.62217017133439	6.13122073003563	No
RP11-127B20.2	-1.38526521197289	7.34658162148575	-5.33762141386152	7.41318357574251e-07	9.61528572635991e-06	5.61947655218603	6.12999524513054	No
DUSP19	1.00698157289955	4.42151330337139	5.33715314419456	7.42760378582244e-07	9.62315747967365e-06	5.61762150424826	6.12915127109009	No
POP5	0.635493132998659	7.89291984603785	5.33715117828198	7.4276643833495e-07	9.62315747967365e-06	5.61761371646477	6.12914772794683	No
ICAM1	1.07112954562501	5.02160967342215	5.33691136994437	7.43505989913125e-07	9.62728752077663e-06	5.61666374821918	6.1287155283179	No
ASNS	-1.02382403458921	8.17237699547829	-5.33658255038007	7.44521218677945e-07	9.6349804770087e-06	5.61536120831585	6.12812292044582	No
RNF43	-2.53373003170706	4.03073075941642	-5.33627713505195	7.45465403600012e-07	9.64174586453831e-06	5.61415141418185	6.12757250697189	No
PCP4L1	-1.81071383450037	4.84192558750175	-5.33573637945922	7.47140016274089e-07	9.65533747296427e-06	5.61200948720298	6.12659800247238	No
TUFT1	-0.739409827714221	6.58557343670292	-5.33566534928044	7.47360256320792e-07	9.65533747296427e-06	5.61172814540832	6.12647000110708	No
SH3PXD2A	-1.31606394616413	7.35353856140843	-5.33430401512125	7.51593596422755e-07	9.70454937141797e-06	5.60633642588865	6.12401692874462	No
CERS2	0.911069679800034	7.44619806610445	5.33364000495993	7.53666984348695e-07	9.7258322627739e-06	5.60370678439674	6.12282050931257	No
C11orf31	0.557056622137082	9.3520488624799	5.33324630004226	7.5489898292243e-07	9.736239418977e-06	5.60214769370737	6.12211115975433	No
TMOD1	0.881555936584499	8.15238345090292	5.33248781229261	7.57278040797589e-07	9.76142060475991e-06	5.59914420556092	6.12074463646563	No
DOCK10	1.59552504408259	6.05137117769438	5.33215616523228	7.58320585236242e-07	9.76935528727771e-06	5.59783100348675	6.12014715457237	No
TRIM6	1.58739843202835	4.78852213706533	5.33142920453452	7.60610734180778e-07	9.79334473722915e-06	5.59495264405644	6.11883754986503	No
LPAR6	1.65332543208247	6.81692873065883	5.33019695243036	7.64508193486881e-07	9.83799070133849e-06	5.59007405543736	6.11661785574928	No
PLEKHF2	1.23831385218942	7.42033575464299	5.3280709244455	7.71278604913521e-07	9.91953596426159e-06	5.58165824548812	6.11278871569682	No
MEIS1	-2.01463339286907	7.42315980305557	-5.32779628150776	7.72157488130733e-07	9.92266087574483e-06	5.58057120188911	6.112294112552	Yes
THRB	1.36327646943994	5.98723659063698	5.32772400488023	7.72388943168774e-07	9.92266087574483e-06	5.58028513380463	6.11216395182061	Yes
SHC3	1.29095758622184	7.42020385467201	5.32678730287221	7.75394746282857e-07	9.95568563128607e-06	5.57657787744464	6.11047714589793	No
S1PR3	1.60751881943887	7.09906240990303	5.32658232000377	7.76054046899565e-07	9.95856230682111e-06	5.57576664429155	6.11010803202418	No
SIGLEC8	1.34047106716975	4.72013867392808	5.32487884466271	7.81554341229981e-07	1.00235220444742e-05	5.56902562701522	6.10704082023488	No
CBLB	-1.11789872218712	7.42485500560449	-5.32450844767019	7.82755348900785e-07	1.00311163928675e-05	5.56756002805348	6.10637395598168	No
GRN	0.826769044409661	7.16099506382451	5.32440356950352	7.83095743393049e-07	1.00311163928675e-05	5.56714505186232	6.10618513668371	No
KCNJ10	1.90498676679455	6.52619585691015	5.32429084779086	7.83461756733141e-07	1.00311163928675e-05	5.56669904527358	6.10598219797666	No
CLN5	0.877747720737703	6.96642608322215	5.32399641554675	7.844185845303e-07	1.00377501197166e-05	5.56553408574974	6.10545212553033	No
LOC729164	-1.10024859966513	4.20690114028349	-5.32380448141395	7.85042936546022e-07	1.0040124308649e-05	5.5647746905433	6.10510658963046	No
TTC38	1.51151821774589	5.06066485606442	5.32357910773549	7.85776687191809e-07	1.00438941915914e-05	5.56388300773382	6.1047008601948	No
LINC00324	0.942396511047557	5.04788266314749	5.32338596703607	7.86406031272391e-07	1.00463260723129e-05	5.56311886842745	6.10435316437954	No
CTNNA1	0.959566200674911	8.9452504389112	5.32298212991885	7.87723520379739e-07	1.00561249804262e-05	5.56152117700806	6.10362618687976	No
TMED4	0.713366439739748	7.98017230978033	5.32288151613591	7.88052101831477e-07	1.00561249804262e-05	5.56112313038189	6.10344506831008	No
KIT	-1.66417387591968	7.00094037750686	-5.32256533221878	7.89085559946184e-07	1.00636998949658e-05	5.55987227294416	6.10287590401756	No
TCFL5	0.813177379350172	7.38199461797257	5.32041486219334	7.96149754345449e-07	1.01463869226249e-05	5.55136576076977	6.09900523456287	Yes
CCNL2	-0.988224854630434	8.80326224716759	-5.32032209003182	7.96455896548701e-07	1.01463869226249e-05	5.55099882470019	6.09883826809366	No
LAP3	1.10485006687946	8.53111410777754	5.31955346554821	7.9899674788593e-07	1.01730915924486e-05	5.54795885328358	6.0974549883682	No
LOC101929880	1.12476671269065	6.27553490907164	5.31805916839186	8.0395920955734e-07	1.023058215499e-05	5.54204941210417	6.09476598547239	No
IFIT2	1.1650688431151	6.49176091646206	5.31665008546112	8.08666332871891e-07	1.02847613652634e-05	5.53647771950626	6.09223063745365	No
LRRIQ3	1.10837504709132	3.6939038770521	5.31608396318951	8.105650900332e-07	1.03031829221998e-05	5.53423940672393	6.09121210468071	No
KIAA1549L	-1.7305834392436	7.26433844754967	-5.31590427729246	8.11168663711554e-07	1.0305129942099e-05	5.5335289961853	6.09088883493384	No
DECR2	1.11671043057188	5.84652722672838	5.31508753833096	8.13917682843872e-07	1.03343155291164e-05	5.53030006747535	6.08941951611133	No
ZIC3	-3.00563322017039	6.10905782104907	-5.31411710322005	8.1719588507304e-07	1.03678496982675e-05	5.52646383068683	6.08767382889051	Yes
GDPD3	-1.55222622182858	4.41109814738005	-5.31403758611923	8.17465072363399e-07	1.03678496982675e-05	5.5261495062673	6.08753079426877	No
MSRB1	1.08447326000257	6.49767095066155	5.31318413277831	8.20359721617306e-07	1.03987980224953e-05	5.52277602410801	6.08599567096185	No
IFI6	1.41649322857977	6.94959346612354	5.31093405674812	8.28039497454898e-07	1.04903342756191e-05	5.51388334216702	6.08194894688952	No
L3HYPDH	0.696191258058461	5.83388468821346	5.31054284459619	8.29381918254407e-07	1.05015264469623e-05	5.51233739660695	6.08124543712722	No
P4HB	1.22797569738604	8.41493878322487	5.30991571166246	8.31538335918185e-07	1.05230072598496e-05	5.50985928563133	6.08011772396227	No
ZSCAN12P1	1.16309033890622	3.48426023424541	5.30908767868706	8.34393969577987e-07	1.05533079181561e-05	5.50658754277222	6.07862884335006	No
CXCR6	1.23459268038366	3.99897743829926	5.30776032199897	8.38991671487018e-07	1.06055963776923e-05	5.50134339051418	6.07624235030978	No
IPO4	0.681114534873409	7.0301623184753	5.30733906067713	8.40456018310372e-07	1.06182405847274e-05	5.49967919777942	6.07548500858369	No
ASPHD1	-1.3603633000582	6.86968141955303	-5.30636306673243	8.43858297114981e-07	1.06553409701936e-05	5.4958237867225	6.07373047511343	No
SFRP4	2.05866854325031	6.09694044874379	5.30566298551071	8.46307059422216e-07	1.06747220025885e-05	5.49305851488258	6.07247203646714	No
KEAP1	0.579370400571211	7.41099279867775	5.30565749303636	8.46326298631802e-07	1.06747220025885e-05	5.49303682071184	6.07246216370583	No
QSOX2	-1.1914372375162	6.54168798306099	-5.30534983338185	8.47404662754529e-07	1.06808073786106e-05	5.49182164472372	6.071909150669	No
GMPS	-0.695365540224609	7.47841139871069	-5.30512746094292	8.48184928252583e-07	1.06808073786106e-05	5.4909433530178	6.07150944896531	No
FDX1	0.855916784663905	6.98697887151082	5.30512054044786	8.48209222331095e-07	1.06808073786106e-05	5.49091601982852	6.0714970098936	No
PGBD5	-1.07111616732984	7.17354428663411	-5.30484331587694	8.49182967079477e-07	1.06871871764458e-05	5.48982110819509	6.07099872550178	No
PEX19	0.786846060941094	6.85236899147892	5.30278237494499	8.56456379329609e-07	1.07727993177908e-05	5.48168221803807	6.0672947514362	No
RDH10	1.87347369423301	6.53783791583224	5.30215281364217	8.58690349884953e-07	1.07949643985537e-05	5.47919632324977	6.06616341775257	No
CPM	1.56008445863825	5.92687929583768	5.30158059244362	8.60725802125724e-07	1.08146108471371e-05	5.47693697011866	6.06513517791866	No
GPR37L1	1.3982270430415	6.10472568436868	5.30076500088195	8.63635118839301e-07	1.08452093957427e-05	5.47371690583265	6.06366970583756	No
ACVR2A	-0.836926182087836	7.3696428943251	-5.30006736663592	8.66131307971221e-07	1.08705893178176e-05	5.4709627489005	6.06241626271194	No
TIPARP	0.977190704210035	7.8718511292883	5.29941307556718	8.68478832469564e-07	1.08940765827322e-05	5.46837986881652	6.06124076219523	No
TMEM74	-1.56534363248766	5.5163371618941	-5.29907273463987	8.69702400958022e-07	1.09034470870792e-05	5.46703640155209	6.06062933098159	No
ZNF141	-1.09192907396213	6.04199810161702	-5.29890364838571	8.70310914924194e-07	1.09051006207369e-05	5.46636896375977	6.06032556977927	Yes
LAMA4	1.32965149312219	6.93005876899537	5.29820188963687	8.72840890417008e-07	1.0930387658426e-05	5.46359901005291	6.0590649163307	No
GPNMB	1.80017188220317	7.1570428779494	5.29807132134009	8.7331240840099e-07	1.0930387658426e-05	5.46308365637055	6.05883036915357	No
TMEM243	1.24034392906429	6.80750213000372	5.29783600718087	8.74162822485527e-07	1.0930387658426e-05	5.4621548862889	6.05840766768476	No
ZNF503	1.61060986693763	6.99830235611473	5.29781468442092	8.7423992198075e-07	1.0930387658426e-05	5.46207072772374	6.05836936542807	Yes
KIAA1107	-1.69194501689576	7.59964439403242	-5.29699976466323	8.77191530336709e-07	1.09613010453872e-05	5.45885445672584	6.05690557027517	No
MAN1C1	1.372868320732	7.3113907255757	5.29684474413199	8.77754112630526e-07	1.09623439394031e-05	5.45824265999699	6.05662712701378	No
PDIA2	-2.56158959182355	4.96329707144675	-5.29590423827676	8.81174869021161e-07	1.09990621948741e-05	5.45453109561589	6.05493789735998	No
TEX14	-2.24008139021802	4.21219333601486	-5.29541028193794	8.82976685710565e-07	1.10155433855277e-05	5.45258190337578	6.05405076346765	No
TXLNB	1.63125221931945	4.0232617112001	5.29521137347835	8.83703267599642e-07	1.10185998706702e-05	5.45179701993172	6.05369353914722	No
SYMPK	-0.903545268445974	6.71931351614934	-5.29483889958383	8.85065432428169e-07	1.10295735805863e-05	5.45032729505603	6.05302462094959	No
NUDT19	0.993081662470275	7.35193045741445	5.29331041125575	8.90676793461228e-07	1.10934594634692e-05	5.44429665562916	6.05027986305763	No
ABLIM2	-1.1493793975733	4.828552757474	-5.292671244634	8.93033608882215e-07	1.11149164031302e-05	5.44177508655965	6.0491321963439	No
TBC1D9	-1.2135909651628	8.92511419152911	-5.29257984664678	8.93371121737604e-07	1.11149164031302e-05	5.441414525829	6.04896809022629	No
STK4	0.516791218849922	7.40236123577721	5.29158192296529	8.97064374251266e-07	1.11548004798201e-05	5.43747796679807	6.04717639042419	No
CPVL	1.22495873311446	6.5137046321053	5.29027425838246	9.01926599572084e-07	1.12091692548665e-05	5.43232011962699	6.0448288046952	No
SYNGR1	-0.870448995748775	7.23518273337677	-5.2895712892134	9.04551071948326e-07	1.12356832389673e-05	5.42954764812738	6.04356690736783	No
DDX60L	1.54148199445139	5.50421106230127	5.2885169705246	9.08501301540512e-07	1.12786271184194e-05	5.42538981928802	6.04167444617493	No
SUPV3L1	-0.584110972502959	6.68468800119793	-5.28735130823491	9.12888368501347e-07	1.13269446156783e-05	5.42079337701348	6.03958232641747	No
ENO3	-1.78687627522597	4.70423527723835	-5.28680121655056	9.14965882805505e-07	1.13465687797236e-05	5.4186244304387	6.03859509957896	No
TFE3	0.915011979847156	7.76554000435511	5.28662208466384	9.15643403457135e-07	1.13488196484828e-05	5.41791815895399	6.03827362902157	Yes
RHD	1.42373375261164	3.94333438386159	5.28649026732413	9.16142282662452e-07	1.13488551311949e-05	5.41739844435496	6.03803707242763	No
FZD7	-2.33173739467505	7.66767680162295	-5.28628551574413	9.16917718486207e-07	1.13523146098292e-05	5.41659118570049	6.03766963489781	No
MIR4435-1HG	1.57330680714086	3.88839352777098	5.28609396658417	9.1764373593827e-07	1.1355158830864e-05	5.41583599341665	6.03732589564733	No
SLC35F6	0.75081187482378	6.81130179416356	5.28556418681525	9.19654661664141e-07	1.13711162932697e-05	5.41374738119557	6.03637522340363	No
GDAP1L1	-1.67980098266691	5.79936312040776	-5.28549245159671	9.19927284040308e-07	1.13711162932697e-05	5.41346457918771	6.03624650025025	No
SELO	-0.823527626559671	6.44977516753426	-5.28523008967226	9.2092503793335e-07	1.13773028444466e-05	5.41243028521887	6.03577571935457	No
SUGP2	-0.698712422159322	7.84891529175678	-5.28501578399118	9.21740821746592e-07	1.1381235834626e-05	5.41158545964142	6.03539117819665	No
ADAM10	0.561448568001241	9.12168990003662	5.28482757924414	9.22457832375944e-07	1.13839456336362e-05	5.41084354207401	6.03505347729357	No
RASSF5	1.02025612388251	5.76290616405994	5.28402478080439	9.25522422012594e-07	1.1415608094689e-05	5.40767899769645	6.03361305542173	No
MEF2BNB	0.753633836435362	6.01273581411723	5.28179136599325	9.34100767966495e-07	1.15152077430352e-05	5.39887638696412	6.02960627086711	No
JAK1	0.494880653751476	8.90425058270532	5.28105899506381	9.36930653250372e-07	1.15438736383245e-05	5.3959902824767	6.02829255214875	No
SHC4	1.17257032596881	6.44310620290973	5.28088909775014	9.37588336056609e-07	1.1545759488146e-05	5.39532078514299	6.0279878040753	No
LLPH	0.898393446154872	7.10870749465826	5.28053543186181	9.38958848442079e-07	1.15564165962102e-05	5.39392716405226	6.02735344105248	No
BTG2	1.36311322526115	7.12731289387609	5.28038432719209	9.39545001345238e-07	1.15574137799887e-05	5.39333175010096	6.02708241368175	No
TPM3	0.625962842124164	9.35377388977718	5.28001685085654	9.40971981170359e-07	1.15687474095528e-05	5.39188377933106	6.02642330813945	No
RAB6B	-1.02904937975629	7.82684882469724	-5.27916071308762	9.44304761965949e-07	1.16024847295802e-05	5.38851052710536	6.02488782023619	No
KLRF1	1.46244255930047	3.94133596638172	5.27893020156901	9.45204072478856e-07	1.16024847295802e-05	5.38760233995283	6.02447441584703	No
RAB3A	-1.48706803773019	5.92263931924029	-5.27892166514828	9.45237392304963e-07	1.16024847295802e-05	5.38756870788291	6.02445910660113	No
CTSA	0.825693931366882	7.26257851567822	5.27693370827401	9.53028297130775e-07	1.16864317432128e-05	5.37973723406884	6.02089420418297	No
VWF	1.33233115297973	7.31252667636021	5.27691600128501	9.53097973463072e-07	1.16864317432128e-05	5.37966748477572	6.02086245387648	No
HMOX1	1.72908386380222	5.77955079675708	5.27664511816709	9.5416451030753e-07	1.16932426330135e-05	5.37860046844359	6.02037674085217	No
PNRC1	1.15690593677382	8.23214420373151	5.2754422983336	9.58914454759735e-07	1.17333834015899e-05	5.37386285921962	6.01822013473019	No
CC2D1A	0.897483368187616	6.29496157967538	5.27535231233046	9.59270739529751e-07	1.17333834015899e-05	5.37350844847613	6.01805880253782	Yes
FLJ22184	-2.32705443491719	4.89895032868648	-5.27532024692769	9.59397728534609e-07	1.17333834015899e-05	5.37338215931153	6.01800131410241	No
ANKRD40	0.987127757175527	8.02447787542863	5.27529662890789	9.59491273792603e-07	1.17333834015899e-05	5.37328914029968	6.01795897065332	No
TDRP	-1.19832485633909	6.88939719536012	-5.27498818561336	9.60713763209193e-07	1.17420571058901e-05	5.3720743629027	6.01740598754025	No
DISC1	1.79151079096247	6.20619982444922	5.27337283769044	9.67141010518041e-07	1.18143012923934e-05	5.36571303717074	6.01451020055483	No
MRPL57	0.595746204592019	8.836030342909	5.27274013903959	9.69669889360945e-07	1.18388725019095e-05	5.36322170335891	6.01337609009411	No
NEFM	-3.79873371883208	6.40066958483077	-5.27249473991646	9.70652484376245e-07	1.18445487160152e-05	5.36225545263243	6.01293622954789	No
SAP30BP	0.577607444336671	7.31767599769968	5.2713267862585	9.75342428721789e-07	1.18954343119161e-05	5.3576569847679	6.01084288297282	No
NPAS2	1.46809702068564	5.67510115377596	5.27118323635337	9.75920385428383e-07	1.18961419385197e-05	5.35709183536216	6.01058561018109	Yes
TCTN3	0.776617310896603	6.99036202755786	5.27089394434987	9.7708614396003e-07	1.19040101031978e-05	5.35595292951568	6.01006714539356	No
MBNL1	0.948430944308433	8.47176065913455	5.27008244447837	9.80363522055647e-07	1.19375824292886e-05	5.35275832555281	6.00861285660465	No
GALNT15	2.13729215712819	7.40746464869876	5.26964092527221	9.82151189782535e-07	1.19529889479917e-05	5.35102031589368	6.00782165291144	No
MAPKAPK3	1.1443928307889	5.95896261991608	5.26916291040982	9.84090223005041e-07	1.19679552365587e-05	5.34913872626357	6.00696508291319	No
LOC100506119	1.88967099062355	3.95619861678513	5.26907995991267	9.84427087202949e-07	1.19679552365587e-05	5.34881222048946	6.00681644488703	No
KCNJ4	-2.35917246898156	3.40499644734555	-5.26740721076163	9.91244310054229e-07	1.20444343144136e-05	5.3422285777946	6.00381929260664	No
LYPD1	1.74014994949223	6.16013963765829	5.26721384465284	9.92035340039894e-07	1.20476478663019e-05	5.34146759112313	6.00347285636302	No
C5AR1	1.75799437796201	4.47495144113605	5.26685382205372	9.93509782094426e-07	1.20591532171461e-05	5.34005077019725	6.00282785247091	No
ZNF519	-1.13178476131285	5.71719657475927	-5.26522503742777	1.00020718525978e-06	1.2131333529269e-05	5.33364151530484	5.99991002990486	Yes
MS4A14	1.51970676443903	4.12255878250665	5.26514997765271	1.00051688678892e-06	1.2131333529269e-05	5.333346179752	5.99977557691547	No
MGC57346	-1.30865725034559	5.1130219437906	-5.26404885163104	1.0050710099203e-06	1.2180097832085e-05	5.32901385459918	5.99780325353991	No
C5orf64	1.16403481898315	4.2492063690302	5.26379494576402	1.00612400949268e-06	1.21864040959198e-05	5.32801493950628	5.99734848715365	No
ANXA4	1.30276390323094	6.65396122800124	5.26344508649993	1.00757671702727e-06	1.21975424791449e-05	5.3266385648797	5.99672187668743	No
PGGT1B	0.889026073751611	6.97057905458515	5.26215487866733	1.01295176984243e-06	1.22561271782098e-05	5.32156318179881	5.99441123241854	No
RPE	0.786938677052988	7.391805804809	5.26196863440054	1.01372998516317e-06	1.22590602856941e-05	5.32083059121009	5.99407770730015	No
ZNF789	-1.02852501122566	6.76580058603985	-5.26180730209462	1.01440457979001e-06	1.22607378687773e-05	5.32019600222799	5.99378879872394	Yes
ITM2A	1.15191555574782	8.55987981940411	5.26115260008149	1.01714666293387e-06	1.22873894656426e-05	5.31762087986305	5.99261642140316	No
BC032415	-1.94983655363133	4.99679808226532	-5.2583385714118	1.02901548970963e-06	1.24242081290534e-05	5.30655437589861	5.98757808777908	No
MRC2	1.22277256065182	7.13550885271622	5.25755176770727	1.03235820185986e-06	1.24579934907983e-05	5.30346071115028	5.98616958749614	No
DLEU1	1.18378833421032	5.95738397510961	5.25740382081622	1.03298793606897e-06	1.24590216010849e-05	5.30287901900963	5.98590475043514	No
MRPL40	0.623528541746035	7.67670874570066	5.25702594582489	1.03459806382852e-06	1.24718670708096e-05	5.30139334155997	5.98522833867522	No
MOB1A	0.852133848352856	7.51993918607019	5.25660303435577	1.03640300588155e-06	1.24870462214691e-05	5.29973065979731	5.9844713360993	No
KIF13A	1.0208080665746	8.1747273534839	5.2562598793803	1.03786982053643e-06	1.24981376283545e-05	5.29838159136304	5.98385711639911	No
NYAP2	-2.16106864843044	4.27933649377823	-5.25527983971483	1.04207019527515e-06	1.25421178684353e-05	5.29452894001698	5.9821030253802	No
IFITM3	1.3535256366894	8.53558318281424	5.25424625178856	1.0465181029424e-06	1.25890295453849e-05	5.29046617760028	5.98025325472139	No
PTCD2	0.63009389574611	6.62219554846281	5.25375031912485	1.04865887556722e-06	1.26067406778536e-05	5.28851694011812	5.97936576304784	No
NINJ2	1.18658373577148	4.76535512832973	5.25365000787181	1.04909240605915e-06	1.26067406778536e-05	5.2881226832798	5.97918625663571	No
NFKBIZ	1.33683348676151	6.85095151787323	5.25269543298371	1.05322672675594e-06	1.2649778219515e-05	5.28437107459308	5.97747812873863	No
RBFOX1	-1.9211909193911	7.11445946152773	-5.2518192584756	1.05703552567953e-06	1.26882406930016e-05	5.28092789355392	5.9759104163375	No
GINM1	0.879475081460587	7.58940743573882	5.25170384451265	1.05753824307492e-06	1.26882406930016e-05	5.28047436268025	5.97570391855708	No
TBC1D8B	1.59038344796535	5.12545522609698	5.24967954278726	1.06639379437015e-06	1.27863374657949e-05	5.27252048385882	5.97208239086224	No
FAM120C	0.716435516662739	7.42937865597681	5.24957978004905	1.06683209013123e-06	1.27863374657949e-05	5.27212853661213	5.97190392928015	No
TAPBP	0.895153358437496	7.02033401061778	5.24829797316816	1.07247926850364e-06	1.2840399488125e-05	5.26709291698687	5.96961109416561	No
HIC2	-0.88018042652047	6.85882362476192	-5.24818713177055	1.07296896790917e-06	1.2840399488125e-05	5.2666575022396	5.96941283838885	Yes
CACNG3	-2.04093805332549	2.81472533291727	-5.24817413758692	1.07302639079086e-06	1.2840399488125e-05	5.26660645790514	5.96938959654859	No
PFKFB3	1.20333298486014	8.33903597445057	5.24562113825958	1.08436695409727e-06	1.29693235283562e-05	5.2565788936793	5.96482372594206	No
ZNHIT6	0.581302540277771	7.49536294200883	5.24385066485048	1.09230029573557e-06	1.30573828455746e-05	5.24962635429884	5.96165794876303	No
ADORA3	1.45370437694242	5.64707587920056	5.24275380789991	1.0972436889117e-06	1.31096269463706e-05	5.24531966208765	5.95969690843579	No
F13A1	1.64347729389079	6.08362803274773	5.24228736928936	1.09935249737189e-06	1.31279671919983e-05	5.24348837895952	5.95886303267406	No
S100A6	1.73944384383136	8.54304930709482	5.24182750625788	1.10143546025235e-06	1.31459798281554e-05	5.24168299311456	5.95804094570109	No
INPP5E	-0.71947536462199	6.81691851091745	-5.24061039613655	1.10696705438061e-06	1.32051127237896e-05	5.23690510301336	5.95586530442717	No
PHLDB3	1.28156224322516	4.73147305844252	5.24045335536917	1.10768276005003e-06	1.32067647472354e-05	5.23628866445671	5.95558460358526	No
STXBP3	0.811311979169392	8.09656972604947	5.23990111532118	1.11020316564839e-06	1.322992105731e-05	5.23412100844283	5.95459753864921	No
SYNGR3	-2.28863391088656	5.7081519395414	-5.23900313114186	1.11431352517626e-06	1.32662685343998e-05	5.23059648308238	5.9529925981239	No
RMND5A	-1.11063955642296	7.73819714100195	-5.23898145177532	1.1144129424439e-06	1.32662685343998e-05	5.23051139687056	5.95295385279431	No
TFAP2A	-2.74830107068196	5.28607388277603	-5.23843771800099	1.11690923868639e-06	1.32890709210321e-05	5.22837743326181	5.95198211671355	Yes
TMEM87A	0.545202540889934	8.3436260649268	5.23818053284543	1.11809188826435e-06	1.32962278604409e-05	5.22736811127148	5.95152250331338	No
PARP4	0.861748907904635	7.12708487915051	5.23767890438038	1.1204021223998e-06	1.33167795119519e-05	5.22539954503502	5.9506260771551	No
PSRC1	0.955755856409992	7.01171817370001	5.23754235565706	1.12103180178032e-06	1.33173455995503e-05	5.22486369648039	5.95038206702875	No
GOLPH3L	0.774885079915183	6.84705830352481	5.23595985822553	1.12835462804612e-06	1.33875290482329e-05	5.218654130892	5.9475543854601	No
RHOBTB2	1.09028116825607	5.45415664992994	5.23586302240025	1.1288042415934e-06	1.33875290482329e-05	5.21827418751899	5.94738136734624	No
SIGLEC10	1.42588484816505	5.58907312728964	5.23579085467556	1.12913943394767e-06	1.33875290482329e-05	5.21799103380243	5.9472524250768	No
LAMB2	1.29166223706541	6.1741935289779	5.23576055283593	1.12928020380636e-06	1.33875290482329e-05	5.21787214359392	5.94719828494101	No
PPAP2B	1.20402601995755	8.18167544003777	5.23446659042177	1.13530747301596e-06	1.34520119019188e-05	5.21279556827431	5.94488650344867	No
SNHG18	1.69540429579299	3.78017360080993	5.23376628984666	1.13858258731931e-06	1.34838351955827e-05	5.2100483599459	5.94363546226781	No
C1QTNF5	1.04780074346227	5.84282949080966	5.2328511796692	1.14287624614328e-06	1.3523964667625e-05	5.20645875701884	5.9420007936877	No
TNFRSF11B	1.70049894137905	5.0292550721103	5.23279224510302	1.14315330713228e-06	1.3523964667625e-05	5.20622759176431	5.94189552290579	No
TAB2	0.686084753719021	8.16952501945011	5.23102271118183	1.15150285903794e-06	1.3615703056738e-05	5.19928737954376	5.93873497939939	No
KLC1	0.736571902120223	8.66806960058814	5.23058025579832	1.1535998956825e-06	1.36334332664094e-05	5.19755223116894	5.93794479189694	No
CA13	1.01048935967259	5.66362240724524	5.23045503437925	1.15419406630398e-06	1.36334332664094e-05	5.1970611720732	5.93772116272365	No
IGK	2.47971741096774	5.97499755781427	5.22974638123005	1.15756224462627e-06	1.36661631357323e-05	5.19428228283936	5.93645564672823	No
NUP188	1.03260535740863	5.97199923264502	5.22866413373698	1.16272466029815e-06	1.37200310611768e-05	5.19003876295857	5.93452311645854	No
ALKBH8	0.719720778659738	5.88244308950623	5.22816405506768	1.16511768357261e-06	1.37411817526501e-05	5.18807809289421	5.93363020618737	No
LOC100507535	1.61296608663917	4.08402390494439	5.22724227231952	1.16954132098252e-06	1.37862469984957e-05	5.18446428817505	5.93198442955583	No
FKBP15	0.571459022992317	6.96299268872687	5.22360918739272	1.18713710830938e-06	1.39805981187149e-05	5.17022411696636	5.92549911934072	No
RPN2	0.708151814095728	9.40672352311874	5.22347501150245	1.18779188603916e-06	1.39805981187149e-05	5.16969830033833	5.92525964577095	No
LRP4	1.88668061169766	7.04035568613921	5.22339562113059	1.18817947708925e-06	1.39805981187149e-05	5.1693871837712	5.92511795327549	No
STK38L	0.694937651621466	7.57683835134148	5.22333550576826	1.18847304811628e-06	1.39805981187149e-05	5.16915160409907	5.92501066264181	No
FERMT2	0.65092562004263	9.07064325567517	5.22255234618452	1.19230406895885e-06	1.40184568847783e-05	5.16608269003337	5.92361297393244	No
CHST6	1.7156524920506	4.88742158370878	5.2220207942241	1.19491116978176e-06	1.40418939725767e-05	5.16399986735387	5.9226643791573	No
YBX3	1.57130058160647	7.9346853702566	5.22117963416412	1.19904820653313e-06	1.40776957069754e-05	5.16070410347236	5.92116335617515	Yes
UEVLD	0.60566006572574	7.1942075500819	5.22115119391826	1.19918832748667e-06	1.40776957069754e-05	5.16059267598509	5.92111260742195	No
BRSK1	-1.65453764293153	5.21512856373147	-5.22054996624948	1.20215424118333e-06	1.41052764298844e-05	5.15823716798955	5.92003980704432	No
KTN1	0.597197953770211	9.51879045871393	5.22018678847824	1.20394930813922e-06	1.41190979857639e-05	5.15681436618581	5.91939179850916	No
ANXA6	1.26792437399687	7.48041209175352	5.22005279653166	1.20461224789078e-06	1.41196353646214e-05	5.15628944598437	5.91915272545538	No
GBE1	0.896664464860453	7.57922076280172	5.21906341909	1.20951836880665e-06	1.41698823749597e-05	5.15241372295221	5.91738753167516	No
PRMT3	0.920690196348619	6.81263944311416	5.21832523904299	1.21319158358842e-06	1.42056414700629e-05	5.14952226868825	5.91607061123129	Yes
ACTR3B	-1.20974388568153	7.07995901056514	-5.21756808785613	1.21697053870559e-06	1.42426014964624e-05	5.14655672142825	5.91471993535454	No
FBLL1	-1.18720661317887	6.74250581572576	-5.21701482350224	1.21973917154545e-06	1.42677056467075e-05	5.14438988029945	5.9137330287262	No
AGTR1	-2.16356605913868	5.24901096241519	-5.2168867915414	1.22038074375144e-06	1.42679159003745e-05	5.14388846418375	5.91350465365866	No
TNFRSF12A	1.95657701077523	4.81400802116289	5.21474841891501	1.23114513613191e-06	1.4386415073901e-05	5.13551480928694	5.9096907463329	No
FOXD3	1.64431664549094	3.45617931497863	5.21418693105155	1.23398698469229e-06	1.44122624858395e-05	5.13331636949218	5.90868942093983	Yes
NRROS	1.24373463455317	3.79170720432551	5.21403144513523	1.2347750769125e-06	1.4414109061101e-05	5.13270760404747	5.90841214503754	No
SLC26A8	-1.56938699141295	2.88367021277193	-5.21356838386633	1.23712505663348e-06	1.44240670396984e-05	5.1308946607617	5.90758639684568	No
KIAA1456	-2.22565008227838	7.53017218426321	-5.21350617926256	1.2374410706556e-06	1.44240670396984e-05	5.13065112816474	5.9074754738477	No
DUOXA2	-1.53528904612118	3.06696330569829	-5.21349076556696	1.23751938806503e-06	1.44240670396984e-05	5.1305907833864	5.90744798830252	No
F3	1.75244882574778	7.23873098673339	5.21272130643555	1.24143520102497e-06	1.44550406076252e-05	5.12757845888767	5.90607594431057	No
QSOX1	1.14818724638708	6.4163595725513	5.21261792136418	1.24196225541456e-06	1.44550406076252e-05	5.12717373817768	5.90589160264113	No
EMP2	1.69847472270194	6.97439827573601	5.21259637845633	1.24207210815521e-06	1.44550406076252e-05	5.12708940484605	5.90585319058064	No
CTXN3	-1.8044210913005	3.35553259905587	-5.21212756606867	1.24446505711836e-06	1.44755264396889e-05	5.12525420416703	5.90501729328096	No
TFAP2C	2.27296152076361	3.90906335926156	5.2117864923681	1.24620882621829e-06	1.44864093471637e-05	5.12391909907731	5.90440917719912	Yes
PLCXD2	-1.34292748069497	6.96556977116041	-5.2116969611782	1.24666695824149e-06	1.44864093471637e-05	5.12356864396937	5.90424955094486	No
KCNF1	1.19905165224956	5.34650368827197	5.21087092321688	1.25090158402227e-06	1.45282376865125e-05	5.12033539967015	5.90277685753071	No
KIAA1024	-1.75489612560232	5.42391567576419	-5.21072315283492	1.25166060108634e-06	1.45296776016517e-05	5.11975703049176	5.9025134179769	No
NCSTN	0.690509595802575	6.77112289927713	5.21018043273254	1.25445213116208e-06	1.4533017137001e-05	5.11763291110201	5.90154590634523	No
TARBP1	-1.1071971847112	7.50466428440586	-5.21014349377617	1.25464235128137e-06	1.4533017137001e-05	5.11748834207127	5.90148005665412	No
DHX32	0.696448684325004	7.25874834083588	5.21014299332283	1.25464492859973e-06	1.4533017137001e-05	5.11748638343659	5.90147916451623	No
HIVEP2	-1.19909133080413	7.4243442114229	-5.21000926087487	1.2553338320129e-06	1.4533017137001e-05	5.11696299541465	5.90124076651612	Yes
ECM1	1.09537597355548	5.98944569585426	5.20996490491062	1.25556240708491e-06	1.4533017137001e-05	5.11678940121511	5.90116169603029	No
BC045559	-1.85741250129624	4.02965577380607	-5.20992668556546	1.25575939160187e-06	1.4533017137001e-05	5.11663982426815	5.90109356514483	No
PARD6A	-1.01796515521687	5.88276990484948	-5.20927010587166	1.25914816326336e-06	1.45648685416915e-05	5.11407029220165	5.89992316369536	No
LOC153811	-1.92278997378476	6.04957778142924	-5.20871242240008	1.26203353268279e-06	1.45908677250037e-05	5.11188792187173	5.89892910557871	No
STOM	1.33787563652571	8.76088744497226	5.20731691292917	1.26928206258874e-06	1.46672593899143e-05	5.10642743013191	5.89644185732695	No
CAMKV	-1.90467509634689	5.29128504229466	-5.20667351837954	1.27263767407903e-06	1.46986118035983e-05	5.10391014282539	5.89529522442649	No
LOC100996740	1.35857867744562	7.1788718922639	5.20595106906517	1.276415938907e-06	1.47327345008884e-05	5.10108374298429	5.894007781307	No
ORC6	-1.06927512735725	7.06240778931398	-5.20586249507355	1.27687991762508e-06	1.47327345008884e-05	5.10073723352418	5.89384994342959	No
SSBP1	0.574364764284119	8.92546189283008	5.20516517398049	1.280538474643e-06	1.4767500151125e-05	5.09800935594075	5.8926073683286	No
LPCAT4	-1.54428971252728	5.59760559377783	-5.20503011436714	1.28124826146375e-06	1.47682419255872e-05	5.09748103262679	5.89236671089751	No
AK025288	-1.41601322475587	6.52875626216668	-5.20485104128484	1.28218994839815e-06	1.47716545918175e-05	5.09678054920135	5.89204763204777	No
NOL4L	-1.23984532949545	7.76225480478635	-5.20438932271275	1.28462110055927e-06	1.47922147865104e-05	5.09497449328988	5.89122494875412	No
STK11IP	-0.971367752243734	5.33602126366969	-5.20420885878851	1.28557254809905e-06	1.47957242960293e-05	5.09426861389468	5.89090340999735	No
LOC286189	-1.31904954451831	3.95996495584634	-5.2040555595753	1.28638131852697e-06	1.47975305323005e-05	5.0936689983374	5.89063027559155	No
ALCAM	1.78240586384276	8.02050613923677	5.20393400245605	1.28702297898942e-06	1.47975305323005e-05	5.09319354545558	5.89041369897035	No
ITGB8	1.62600860067543	9.15428864048112	5.20337704634654	1.28996697534492e-06	1.48230041043832e-05	5.09101516598251	5.88942140800235	No
MYO1F	0.96569670949152	5.30476016368392	5.20326986571308	1.29053427342357e-06	1.48230041043832e-05	5.09059597235892	5.88923045717119	No
C5orf15	0.585086591853392	8.82215864483494	5.20150784256561	1.29989557749145e-06	1.49230360326163e-05	5.08370516776762	5.88609153380141	No
ALDH1L2	1.20802298198317	5.67579208408629	5.20103352391339	1.30242687230811e-06	1.49445972108373e-05	5.08185043807392	5.88524665178631	No
UPK2	-1.38959291718721	3.42794174050242	-5.20065366332906	1.30445754979233e-06	1.49603953580193e-05	5.08036513065802	5.88457004932797	No
AAMDC	0.792047478009877	6.73790755631893	5.19942569820371	1.31104327945332e-06	1.50283919007475e-05	5.07556399823008	5.88238297137818	No
CAMK2N2	-1.08858209142589	6.78715554095482	-5.19903453677636	1.3131479493637e-06	1.50449800107368e-05	5.07403474658756	5.88168634019196	No
SPRED2	0.927752883643907	7.91513343910849	5.19722145669052	1.32294659084818e-06	1.51496586579612e-05	5.06694725378023	5.87845768851705	No
SGPL1	0.68674720239008	7.62587086004472	5.1960102276603	1.32953239228878e-06	1.52174592974323e-05	5.06221315849719	5.87630107719597	No
[truncated: 20,881 more rows]
