# Supplementary material for: Single-Cell RNA Sequencing Reveals LEF1-Driven Wnt Pathway Activation as a Shared Oncogenic Program in Hepatoblastoma and Medulloblastoma
Source: Curr Oncol. 2025 Jan 9;32(1):35. doi: 10.3390/curroncol32010035 (PMC11763369; doi:10.3390/curroncol32010035)
Supplement: Supplementary file 1 [file curroncol-32-00035-s001.zip › Table S2 SIGcross signature 1259.xlsx]

## Sheet: SIGcross
gene	logFC	AveExpr	t	P.Value	adj.P.Val	B
HPX	-2.89102023912968	6.17904702829055	-18.20021816718	2.06007965999678e-39	2.3653834656083e-35	79.0032162753548
OGDHL	-4.31494343634411	4.94261560217461	-16.9314302873307	2.73400898714463e-36	1.56959455951973e-32	71.9134240423579
LRG1	-2.67423256509789	4.72096826103183	-16.5269700865605	2.81271472268134e-35	1.07651968152757e-31	69.61336599778
GLS2	-4.23280870877001	4.22227089332697	-16.3450570636112	8.07166544393278e-35	2.3169715656809e-31	68.572871598176
SMIM3	2.11650917685023	5.62995834664928	16.1662019946926	2.28346846543386e-34	5.24375698402231e-31	67.5463275448846
SLC26A2	1.63073643910255	6.76045107827008	15.9740823864709	7.00382431857633e-34	1.34029851376489e-30	66.4398201236359
C8G	-2.97919585438945	3.31028241746001	-15.7429591765517	2.71053086135616e-33	4.44604505001306e-30	65.1035415039728
RNF165	-3.24659974137587	5.31074186118099	-15.6667571428764	4.23968603866351e-33	6.08500938699181e-30	64.6617647461814
OIT3	-3.47583737724487	3.46188985120147	-15.6275777597684	5.3372668168143e-33	6.80916639896242e-30	64.4343964199473
GOLT1A	-2.45955575956912	3.793741874211	-15.4968056554631	1.15216536150955e-32	1.32291626808527e-29	63.6743831384478
C9	-5.08662691914466	3.89341751937715	-15.3473767677864	2.78134860946295e-32	2.90322224853214e-29	62.8038883770883
GOT1	-2.21756155724231	7.00380488587278	-15.3101787667042	3.4647662466079e-32	3.31520383696266e-29	62.5868576770072
ADAM9	1.41292590810788	7.60952805505423	15.293840793779	3.81593443986331e-32	3.37035071065465e-29	62.4914925643231
ENO3	-2.73583736924115	5.06521194992991	-15.2750011120652	4.26541306181238e-32	3.49824805540927e-29	62.3814934855471
DMRTA1	-2.42859509141882	2.22941494914357	-15.212230390219	6.18288659182371e-32	4.73279358982133e-29	62.0147530636247
CAMK2B	-3.43933013505187	4.85897733504704	-15.0819629531623	1.33747265512416e-31	9.59803814133472e-29	61.2524898477485
PODXL	1.86115586440315	7.20483458619334	14.9790565129172	2.46297158489998e-31	1.66351998457774e-28	60.6492341337169
PPP1R1A	-3.94014685481327	4.56741218398251	-14.8938406819482	4.08649248482225e-31	2.60672815059606e-28	60.1489671048176
INPP5D	1.78552789074163	5.15526113590364	14.8429156774973	5.53205688965913e-31	3.34310932668769e-28	59.8497025740612
CTHRC1	3.97008805572685	5.45743953572688	14.8186825989928	6.39017188252728e-31	3.66859767775891e-28	59.7072159634837
IGFALS	-2.88838027113805	3.22173012058393	-14.7285442616676	1.09306363262463e-30	5.97645553799808e-28	59.1767745726483
SLC3A1	-3.6638972792995	4.00688953998531	-14.720316620105	1.14799470710748e-30	5.99148873954915e-28	59.1283225698601
HAO2	-4.21663026611785	3.9703824534929	-14.6384260320724	1.87075333815269e-30	9.33912601246489e-28	58.6457653710981
KCNJ3	-4.46147943938423	3.78245470932044	-14.6000363957717	2.35243337818848e-30	1.12544333534834e-27	58.4193550172508
SYT7	-3.11746663796588	4.2867745420256	-14.5248387600122	3.68609907200689e-30	1.65513529272453e-27	57.9755138675513
UROC1	-3.5875032043486	3.01021094571702	-14.5220557713744	3.74791130559465e-30	1.65513529272453e-27	57.9590789896728
PLGLB2	-4.92939642022443	2.90789945897594	-14.4448118521376	5.94776611407141e-30	2.52934261191733e-27	57.5026704974914
CLEC1B	-4.60918115885209	2.7591028779425	-14.4000303874973	7.77535998039665e-30	3.18845297481837e-27	57.237856593633
GNA12	1.30700240849097	6.64017595397073	14.2240992776809	2.23107908547416e-29	8.8335345032463e-27	56.1960066372638
DPF3	-2.47642386734968	5.08578124596075	-14.1841441016858	2.83543427470452e-29	1.08521521140524e-26	55.9590736258551
RHOBTB2	1.63680538816798	4.69820185735684	14.0860898246064	5.10870033496806e-29	1.89219668535817e-26	55.3771265963377
LURAP1L	-2.34953631650881	5.43062557610223	-14.0579372940941	6.05028204338473e-29	2.17091682569198e-26	55.2099170068144
CSPG4	2.83925369345192	4.27343793602973	14.0370753193219	6.85852787268385e-29	2.38635203133806e-26	55.0859734693085
UXS1	1.01112675836528	6.7049340678612	14.0184208510752	7.67246330394104e-29	2.59103598987797e-26	54.9751195438989
CYP2C18	-3.72584111920803	3.24675733173959	-13.9921587846779	8.98500117485169e-29	2.94759381398992e-26	54.8190171589234
CUX2	-3.57823963201502	4.59512417304316	-13.9813588540975	9.58799746273651e-29	3.02272407032954e-26	54.7548084795547
SHMT1	-1.92185802049199	4.8489661971347	-13.9787347410838	9.74053218970502e-29	3.02272407032954e-26	54.7392061836014
ADH1C	-4.04605791631175	3.69746988735913	-13.8954311301394	1.60802280937219e-28	4.85876786768724e-26	54.2436650334937
ASAP3	1.73234465079851	5.20402940135813	13.8530345163303	2.0757162017081e-28	5.98211022390045e-26	53.9912885000611
HAL	-4.28941307889464	4.16589530511347	-13.8523735761011	2.08399589754414e-28	5.98211022390045e-26	53.9873531655845
HAAO	-1.95655677421397	5.05836982539582	-13.8468038708068	2.15509562096905e-28	6.0353190048699e-26	53.9541892123875
RAB26	-2.34881376353664	4.96798101405802	-13.8144229544606	2.61931581792021e-28	7.1607105288952e-26	53.7613427185168
SLC27A2	-2.39827292299161	5.50008506114748	-13.8042706268523	2.78455765242226e-28	7.4354165035145e-26	53.7008661989465
CLEC4G	-4.55843872723754	2.58731598624327	-13.7641652170401	3.54599267450789e-28	9.25342906561355e-26	53.4618984921622
GPLD1	-2.58617886318371	5.32178400213879	-13.7446793176168	3.98804737522517e-28	1.01757244360745e-25	53.3457558239353
RNF152	-2.03061037634562	4.61749219307322	-13.609228341372	9.03023799766229e-28	2.25402592802518e-25	52.5377869722877
TACC1	1.1506686429053	8.03467174653761	13.6007506886457	9.50450599268035e-28	2.29954719647657e-25	52.4871815609957
ARG1	-2.78648647207282	5.1111410593203	-13.5988682317514	9.61315671754707e-28	2.29954719647657e-25	52.4759441026942
ALDOB	-3.83947861189207	6.49629315592396	-13.5917482013644	1.00354780774761e-27	2.35157876093021e-25	52.4334387409566
CLEC4M	-4.39590024472259	3.0874201965226	-13.5840709048199	1.05116988224157e-27	2.41390651757953e-25	52.3876033406853
SHROOM4	1.89470787630276	3.8358259560434	13.5404718972152	1.36786981007754e-27	3.07958454104124e-25	52.1272428053223
FERMT1	2.59006616043758	3.96282524800698	13.4777551748972	1.99823521160061e-27	4.41225705761504e-25	51.7525312352452
PRG4	-2.80348670547478	4.31156686782733	-13.4623370869684	2.19344032930762e-27	4.7519022379453e-25	51.6603804464005
ITGA6	2.26145561181144	6.47111519517653	13.3307721880517	4.86135899301024e-27	1.03366896218044e-24	50.8735362677357
ATP2B2	-2.57554222079937	6.68178841439949	-13.2942451530191	6.06434168007337e-27	1.26601402128368e-24	50.6549251540863
MAT1A	-2.41943154166986	4.72603153884692	-13.2857201738828	6.38556021635635e-27	1.30926790007506e-24	50.6038945085533
DLG2	-1.73781040051293	4.68517040618836	-13.2611113249654	7.41162138242569e-27	1.49298660900021e-24	50.4565659440649
XDH	-3.77203809940826	4.62559529568712	-13.2373715879403	8.55763220608689e-27	1.68747791653552e-24	50.3144132663832
SLC22A1	-3.86909811115304	3.94296092933148	-13.2351974680916	8.67106750353559e-27	1.68747791653552e-24	50.301393389608
PTS	-1.25538922078423	6.97070881998852	-13.2215884518474	9.41613718453113e-27	1.80193478587977e-24	50.2198897801171
IGDCC4	2.76164305578984	5.8369907842742	13.1751199880394	1.24778959480836e-26	2.34870821763764e-24	49.9415285788179
SERPINE2	1.88485572619155	7.72380720747938	13.0788704158417	2.23627635574588e-26	4.14143953494746e-24	49.3646573904674
ERICH5	-3.17556106765486	2.72949564735001	-13.067059387444	2.40231847596238e-26	4.37832075253968e-24	49.2938407773357
SAA1	-3.12758211219483	3.37928262085221	-12.9891316641166	3.85406916769396e-26	6.91444096616594e-24	48.826458876487
ASPG	-4.31601285626706	2.47303355551564	-12.9464697465301	4.99286032229717e-26	8.77955571021295e-24	48.570487208053
PTP4A3	2.1048491995067	5.42429173095282	12.9447057148361	5.04660056500657e-26	8.77955571021295e-24	48.5599015233971
SPTBN2	-2.77276759271726	4.04942455632719	-12.8106538318118	1.13884583696338e-25	1.92297469117847e-23	47.7551492474719
ASAP1	1.1739808789636	7.71884897235421	12.7833904196904	1.34395610968016e-25	2.23642087700689e-23	47.5914040758303
FETUB	-3.16453138309212	3.25944098878269	-12.7352704091489	1.80031816887791e-25	2.93678292959814e-23	47.3023358273219
TAT	-3.74785088057967	4.99783729653465	-12.7027054791074	2.19426384328493e-25	3.49924131230522e-23	47.1066706328547
CYP2A6	-4.74634342180576	5.29104075065234	-12.6918825449525	2.34343981985473e-25	3.68594191939342e-23	47.0416345357996
CAPG	2.09422144437223	4.46335848747632	12.6810625830581	2.50272066279066e-25	3.88327549326518e-23	46.9766129378745
NPNT	3.1458312343352	4.58170115240816	12.6751857127651	2.59372898323924e-25	3.97082615807373e-23	46.9412950165111
ITGB4	1.97070279078324	4.00536043223003	12.6594065252303	2.85480482572632e-25	4.31300908013022e-23	46.8464628721886
BACH2	-1.75072402790177	5.39174200796808	-12.6546986963293	2.93767746262771e-25	4.38057306829758e-23	46.8181677163799
HHIP	-3.31071173870483	4.05102215099322	-12.6508861075355	3.00655218659261e-25	4.42579900082773e-23	46.7952527187895
TENM1	-3.58542995701742	6.39029054416915	-12.6207743734746	3.61048030377315e-25	5.24753605669915e-23	46.6142568733784
LYZ	2.8277523180155	6.67654784228162	12.6072578610691	3.91969723938139e-25	5.62574546282214e-23	46.5330039477937
GM2A	1.08562110387188	6.72976386931027	12.586139178883	4.45672766126089e-25	6.31754901316019e-23	46.406042125155
APOF	-3.9362654960778	3.07004707901163	-12.5742694172292	4.7902719249509e-25	6.70754905393734e-23	46.3346783021872
MPZL1	1.12835768384733	6.63893964347352	12.5557566939359	5.36104034118674e-25	7.41632110813328e-23	46.2233685677408
PXMP2	-1.66697693097521	5.68661888207375	-12.5532938872603	5.44193303869948e-25	7.43860418456517e-23	46.2085600597434
FKBP9	1.02977166478648	6.78575644850818	12.5474370409927	5.63924561305535e-25	7.61762566224724e-23	46.173343096488
CYP26A1	-4.24424921786375	2.46390365782891	-12.5152299167916	6.85939183733659e-25	9.05282035359755e-23	45.9796688797774
PRRG2	-1.78275756293872	1.82947009683116	-12.4844719890275	8.27050649851698e-25	1.07911313199968e-22	45.7946876969682
DRAM1	1.13010340207028	5.40036214314511	12.4411231861284	1.07659406968259e-24	1.38892731551634e-22	45.5339501397202
CYP2A7	-5.27040104669222	3.55666430481834	-12.4365611529181	1.10689144685119e-24	1.41214751030504e-22	45.5065079089221
BCO2	-3.25000802746836	5.03477125744294	-12.4284862360028	1.16262504373802e-24	1.46695173101099e-22	45.4579334687417
GDF2	-4.14100559634572	3.09243623875948	-12.4253623102721	1.18493221878393e-24	1.47884692783447e-22	45.439141246761
CHST3	1.65479859440089	4.96707412368892	12.4102169941057	1.29930356531803e-24	1.60415091795501e-22	45.3480308152026
FAM3B	2.83093538596313	3.34540498959323	12.3904565614199	1.46529360034851e-24	1.78984054459592e-22	45.2291507194183
SRD5A2	-3.92410972145164	4.22586725549829	-12.3828675760187	1.5345400960988e-24	1.85469361930593e-22	45.1834930388159
HSD11B1	-3.87978109888108	5.12160544669581	-12.3698637716683	1.66089161361625e-24	1.98649557370227e-22	45.105255839871
IYD	-2.38866199643975	3.02022800128013	-12.361406524602	1.74860039073314e-24	2.06983811199979e-22	45.0543714151239
CDA	-2.31527394380023	2.28740247287677	-12.3523938003298	1.84717626983847e-24	2.16421203370258e-22	45.0001435813234
OLR1	2.95310696424679	4.34536667139385	12.3382530264598	2.01316368624315e-24	2.33486317630746e-22	44.915058643991
PTPN14	2.02175218814122	5.6063481675414	12.3066204837703	2.44051473917746e-24	2.80219902352356e-22	44.724714820636
COL8A1	3.09598132768599	4.84985545546804	12.3004299945022	2.53421340935471e-24	2.88097409566443e-22	44.6874628255265
AGXT	-2.37634230808031	5.09802578349917	-12.2682562750167	3.08236190961448e-24	3.46977249472485e-22	44.4938452767877
ZG16	-2.68765825220707	2.764719070818	-12.2614239769751	3.21324107283967e-24	3.58198388333447e-22	44.4527275962993
GNMT	-2.70098570085841	3.84007197747147	-12.244880226111	3.55364607042629e-24	3.92336194044564e-22	44.3531627185473
F2	-1.57008035999487	4.8548402651966	-12.2331911120553	3.81569315593961e-24	4.17255131585701e-22	44.2828124371945
HMGA2	3.62771161147374	3.29686280960128	12.2231625646343	4.05586697553393e-24	4.39334571821514e-22	44.2224549501619
ORM1	-2.15758047962768	5.43422987558189	-12.2198251193332	4.13910347801936e-24	4.44160618080545e-22	44.2023680660601
FAAH	-1.39919526967759	4.50463881537904	-12.122628258812	7.47944251368466e-24	7.95175545760438e-22	43.6173286893816
IL1RL2	-2.33281226567282	1.9080397224923	-12.1033840696983	8.4091098745424e-24	8.85811005316476e-22	43.5014868321022
GFOD2	-1.1495789359169	5.38548616394367	-12.0650715173297	1.06181760717181e-23	1.10834452414061e-21	43.2708551909599
CRP	-3.73049620831863	3.69601893995002	-12.0450005721186	1.19982999254973e-23	1.24112143914018e-21	43.1500305719374
GPC3	3.48222216033902	5.48791113955824	12.0430132674447	1.21443538294509e-23	1.24501313097996e-21	43.1380671589271
GPT	-1.89336709940796	4.98858508631763	-12.027138249478	1.33767415284123e-23	1.35921899317903e-21	43.0425003729327
NNMT	-3.25008347602295	4.09047409712656	-12.0201342686479	1.39595058763984e-23	1.40599163572638e-21	43.000336536382
APBA1	-2.19423437204428	5.18255186568904	-11.9933412456388	1.64329665866144e-23	1.62658036506472e-21	42.8390420191928
AKR1D1	-3.03918635292074	3.67298904728681	-11.9844147117901	1.73508052997365e-23	1.70275167907328e-21	42.7853038540731
CYP2D6	-2.77225881649795	4.87969473792841	-11.9808388844791	1.77327017312376e-23	1.72548204472941e-21	42.763777177107
ITGA2	2.65106629821529	3.857337032187	11.9402017902718	2.27106131578101e-23	2.19128790149559e-21	42.5191393633845
PIK3C2G	-2.82702526985589	3.54566781831115	-11.9169898735049	2.6158132295227e-23	2.50289729178164e-21	42.3794026848323
FCAMR	-3.739980915736	1.90944872721687	-11.9088509127097	2.748704581116e-23	2.608316198378e-21	42.3304060285696
OSBPL3	1.81957732583866	4.73406528248006	11.8940861400004	3.00724995018887e-23	2.83026589574333e-21	42.2415222940741
PGLYRP2	-2.94310862866807	4.04529407562623	-11.8920315762387	3.0451048770468e-23	2.84259302424808e-21	42.2291538949088
MPPED1	-2.18449051537606	4.36454257347586	-11.8323633819368	4.37901369337049e-23	4.01863742485633e-21	41.8699606270502
CRTAP	1.2119236330141	7.06102118767639	11.8322716075287	4.38146117936084e-23	4.01863742485633e-21	41.8694081724108
FURIN	-1.1052752553547	5.70984938919506	-11.8312078005499	4.40993133192734e-23	4.01863742485633e-21	41.8630043742936
AUTS2	-1.65862313237654	7.80285709484693	-11.8277148296811	4.50471925667488e-23	4.0726918507985e-21	41.8419777855885
TTC36	-3.8891691758116	2.79088527843327	-11.8107379807498	4.99524203580673e-23	4.48088820743226e-21	41.7397835317402
TRABD2B	-2.10267597496627	2.48678724576123	-11.7988085906375	5.37154074887638e-23	4.78108766500764e-21	41.6679742091452
ANGPTL6	-2.79399289699033	3.23689477927261	-11.7420080712295	7.59064951723007e-23	6.70429521206428e-21	41.3260770084471
TMPRSS6	-1.64829013545254	4.97375063520817	-11.7290096783713	8.21570963433657e-23	7.20097542148492e-21	41.2478403752259
HGFAC	-2.43466668747488	4.16430564068853	-11.7145417251983	8.97213502452863e-23	7.80439805694226e-21	41.1607605843683
NAT2	-2.60299880334969	2.9783278340584	-11.680961836032	1.1007069701198e-22	9.50249430895908e-21	40.9586588374381
FGG	-1.92588124293415	5.83083282741811	-11.6624120194888	1.2322818384842e-22	1.05590000518475e-20	40.8470220361899
AGXT2	-2.30483303751203	4.00483135781125	-11.6336553875241	1.46800532708676e-22	1.24856571597113e-20	40.6739675951086
TRIM55	-3.75158332838676	3.12642755896584	-11.6193344115659	1.60170722313112e-22	1.35226487764644e-20	40.5877898974918
PLIN4	-1.89310952648417	3.44336351815591	-11.5834286118824	1.99291896538474e-22	1.67026974894508e-20	40.3717378126601
AMDHD1	-1.94188738771046	4.63901796520372	-11.5657606091675	2.2191505742913e-22	1.84639760101541e-20	40.2654339726419
COL9A2	1.90623542432525	4.22935972670426	11.5565069842261	2.34770515771469e-22	1.93930580006332e-20	40.2097594930796
MFSD2A	-3.02657318253371	4.83890379208178	-11.5506099456031	2.43348548043146e-22	1.99580573473672e-20	40.1742807464254
SLC15A1	-2.03103740818494	3.7123960571459	-11.4830036930219	3.67185342611363e-22	2.96902965060822e-20	39.7675853327881
PON1	-2.75392151489752	5.11934008585036	-11.4671652612898	4.04328704075741e-22	3.24650502111724e-20	39.6723207695741
SUSD1	1.4457801176826	5.12369007262346	11.456473863467	4.31501938521771e-22	3.44062865146318e-20	39.6080176344478
CRHBP	-2.65883097921036	3.78059761995049	-11.4387867348923	4.80520944493754e-22	3.80506309288089e-20	39.5016446828274
MARCO	-3.36149146408548	3.34666149880813	-11.4034412380158	5.95780716468479e-22	4.68544807293909e-20	39.2890944706023
VAT1	1.02662171755691	6.83461525194047	11.3978283707783	6.16471643448502e-22	4.81518871433721e-20	39.2553443796038
HRG	-3.4302001418207	5.38368093202928	-11.3843629389606	6.69085104157736e-22	5.19083457158049e-20	39.174380280753
CBFA2T3	-1.89666274750332	4.50546289372294	-11.3811661894381	6.82221075886733e-22	5.2572230827728e-20	39.1551597715544
PLAT	1.65620548130746	5.41321719842273	11.3680519054131	7.38862360499481e-22	5.6182898167252e-20	39.0763128048813
PCP4L1	-2.06661139399057	3.60297471849399	-11.3427663057777	8.61676719435298e-22	6.466517707553e-20	38.9243016938057
SULT1A2	-1.78035970979525	5.47152982471431	-11.3413660031994	8.69045334766746e-22	6.47946658038427e-20	38.915883930869
FANCC	-1.08443315610966	5.56636250777845	-11.3402145175216	8.75151790418272e-22	6.48289861779522e-20	38.9089619452557
UTRN	1.20236447982473	7.06774631142359	11.3323584567011	9.17973214782803e-22	6.75651823854881e-20	38.8617374227217
HIP1	1.36559163832087	6.74475660431915	11.3255901144158	9.56540933245338e-22	6.9955433092503e-20	38.8210528621043
TRIM71	4.31779001821074	4.10292058565084	11.3168462372977	1.00877245018725e-21	7.33083878041141e-20	38.7684953516962
GLS	1.09052586365934	6.96937285441462	11.3085180676909	1.06116829632662e-21	7.66310338265548e-20	38.7184386984006
APOC3	-2.09367051752812	5.40962348747316	-11.2964811698825	1.14173929582097e-21	8.19340662163524e-20	38.6460943839342
DNAJC25	-1.17243942849764	5.89845874630201	-11.2922357897816	1.17159141998906e-21	8.35541160516421e-20	38.6205798143815
SYT1	-3.4412064871497	5.41730427009831	-11.2830643800087	1.23877097128101e-21	8.77998042731393e-20	38.5654619239986
SLC25A22	-1.22764712452428	4.95039390495374	-11.2803691168283	1.25923559615763e-21	8.87027184974351e-20	38.5492645680201
LOXL3	1.4543495035242	4.52426643730881	11.2757150428019	1.2953715430941e-21	9.06918052305273e-20	38.5212961581621
ACMSD	-2.65722426483855	3.70604691778578	-11.2623670608115	1.40486049945033e-21	9.77612621496282e-20	38.4410860411512
TFR2	-1.9207311662732	5.82287868710296	-11.2577090255356	1.44520656584402e-21	9.99630228254276e-20	38.4130965433968
ASS1	-2.41089508647322	7.71586460923383	-11.2343301496184	1.66587843917016e-21	1.14536624182945e-19	38.2726269819228
HAO1	-2.677579115775	4.03877687982695	-11.2331476680463	1.67789397377082e-21	1.14676063135932e-19	38.2655226541721
SHC3	1.97081978574771	5.07718106339842	11.2137353615508	1.88799691172849e-21	1.28272074203944e-19	38.148900774082
NAT8	-2.01400145880385	3.94616741879854	-11.2091493149784	1.94135471952208e-21	1.31070168589339e-19	38.1213514449839
NQO1	2.32853917219345	4.97380266092678	11.2082484581315	1.95201174262123e-21	1.31070168589339e-19	38.115939899288
GCGR	-2.31662594672335	3.88038230300735	-11.1955223552837	2.10895709926851e-21	1.40785147754657e-19	38.0394959023681
SLC6A16	-1.61795213159919	4.50238503870223	-11.1846374957206	2.25315974278794e-21	1.49542081888388e-19	37.9741166498116
MASP2	-1.96201100964096	4.7655072643595	-11.1804492716033	2.31123385490199e-21	1.51917928312116e-19	37.9489614896519
SULT1A1	-1.5431997028365	7.04103993311536	-11.1801515402446	2.31541869488072e-21	1.51917928312116e-19	37.9471732909595
DDR1	1.22764265521917	7.1184456885422	11.1719273939296	2.43405649516594e-21	1.58794526576678e-19	37.897779700755
ERP27	1.97352659890013	3.34504415164613	11.1510105863197	2.76388111487255e-21	1.79293124073258e-19	37.772166421871
GALNT10	1.52488144199495	5.78776596089656	11.1049348191374	3.65649763324044e-21	2.35864639465544e-19	37.4955241938807
SYNM	1.64903548844349	6.63924701852586	11.0877676104459	4.05828723162149e-21	2.60319854712167e-19	37.3924729523397
SPARC	1.3549019191555	9.6677794875931	11.0609369992331	4.77635783416984e-21	3.04678559177434e-19	37.2314390470453
SAMD12	-2.0912384949905	3.93628530873496	-11.0562930235145	4.91294668911894e-21	3.11659966212506e-19	37.2035696264088
AIF1L	1.67351716441745	5.5993565062953	11.0518703534468	5.04665197883606e-21	3.18382736379097e-19	37.1770291761153
HOMER2	-1.80221782788626	5.58085924281663	-11.0207402268539	6.09641578937257e-21	3.78373222127437e-19	36.9902416765481
SLC10A1	-3.37868198843294	4.48644407827687	-10.9999475455221	6.9164353230152e-21	4.2534100440704e-19	36.8655054708871
EXPH5	-3.08057096159622	5.50766265015181	-10.9996899321075	6.92725725693402e-21	4.2534100440704e-19	36.8639601617472
ALDH8A1	-2.55700879507211	5.59811554198267	-10.9764806601342	7.97497255976631e-21	4.84490131911306e-19	36.7247507584333
ZFP1	-1.09403891752249	6.23022199257656	-10.9718604069398	8.20171364293538e-21	4.95642505516758e-19	36.6970414898125
C6orf141	-2.58783071627049	2.80576388766125	-10.9677909262617	8.40675230882932e-21	5.05373455549624e-19	36.6726362443511
NSUN6	-1.46303937125189	7.16222780145318	-10.9612047912725	8.74949418329128e-21	5.232379802737e-19	36.6331399640479
F9	-3.03490299236255	4.54254025432278	-10.9518618440873	9.25977561410186e-21	5.50884681871075e-19	36.5771150220004
SLC25A47	-2.59496242640307	4.03630720508873	-10.9488123387139	9.43268120678727e-21	5.58278585651193e-19	36.5588296015968
PTPN3	-1.69869024238347	4.80868919176402	-10.941567959527	9.85647349680449e-21	5.80369377899021e-19	36.5153927505991
CCND2	1.99077040225818	8.4349599956309	10.9314914142744	1.04777481833225e-20	6.13803595106678e-19	36.4549787432812
PRSS53	-1.35535951666057	4.28600707109421	-10.9190867010094	1.1296528322055e-20	6.5840983854739e-19	36.3806131910936
CDC37L1	-1.20673225402671	6.63301831589012	-10.9158024863316	1.15238045694806e-20	6.63367818965108e-19	36.360925816844
CYP1A2	-4.07759146866419	5.04452586551194	-10.9152872322441	1.15598736008781e-20	6.63367818965108e-19	36.3578371527096
TBX2	1.64615677790255	4.66151757775467	10.9128542216216	1.17317192816771e-20	6.65283265508177e-19	36.3432527789744
ASPDH	-2.26551864115351	2.82694612648661	-10.9124277067572	1.17621061573036e-20	6.65283265508177e-19	36.3406961209017
C9orf72	-1.20864746648744	7.02172517702814	-10.9028650839818	1.2464413905197e-20	6.98615038209205e-19	36.2833773460754
CFP	-1.68690814610967	2.78965097324821	-10.9027502729893	1.24730955262922e-20	6.98615038209205e-19	36.2826891926796
UNC119B	1.10138610474684	6.80569098643825	10.8955891846659	1.30266993169772e-20	7.26080395910351e-19	36.2397684592527
RPS6KA6	-2.42731286401643	3.84783320423868	-10.8941392590374	1.31417415407533e-20	7.28953992130094e-19	36.2310785030492
ANXA10	-2.74928554344736	3.01196876180035	-10.8904650336632	1.34378312362293e-20	7.41794126223004e-19	36.209057964034
ALDH1L2	1.90812061026803	4.10542297483052	10.8887400910785	1.35791256708523e-20	7.4600727728577e-19	36.1987202017032
AVPR1A	-3.27395107754179	4.1235244978801	-10.878260131279	1.44700268425156e-20	7.9116594383697e-19	36.1359160713161
SHBG	-1.9946502335783	3.20982063331629	-10.8761054849631	1.46603050187338e-20	7.9777072144598e-19	36.1230044634384
SFRP4	2.78566332110529	4.30689352885513	10.8713756234663	1.50868107768128e-20	8.17107364808326e-19	36.0946618779751
RDH16	-3.0508432165735	4.47178633446926	-10.8528276894178	1.68823228993765e-20	9.10060241927893e-19	35.9835293410031
SWAP70	1.24574314445129	6.54005179609106	10.8507780834776	1.70933872446871e-20	9.17132113754659e-19	35.9712499856083
MSRB3	1.45795103588685	6.08832844531596	10.8474728891646	1.74393144377907e-20	9.3134050406843e-19	35.9514487823228
IDO2	-2.72865818427447	2.44280957512598	-10.8028185996625	2.28592639561569e-20	1.20953948730227e-18	35.6839873978345
ACACB	-1.43394875362174	5.89751998692491	-10.7846317837759	2.55221802158532e-20	1.34424620751572e-18	35.5750881094372
SLC38A4	-2.35601817789141	4.81545042273296	-10.7789331428303	2.64186828371844e-20	1.38511103350023e-18	35.5409696584198
NRCAM	2.36223897145614	7.12285728471222	10.7689892292695	2.80590000845167e-20	1.45779836638199e-18	35.4814388190181
STAP2	-1.08420103446357	4.9138969620368	-10.7520320281951	3.10941465102684e-20	1.60821166770677e-18	35.3799353507818
RAB31	1.56844411889757	7.29132122295298	10.750958979056	3.12968834569413e-20	1.61143863611032e-18	35.3735128061941
G6PD	1.47418318636288	4.13017078461756	10.7425964026157	3.29227638271364e-20	1.6875855993892e-18	35.3234624775121
GFOD1	-1.29355702557838	6.09486733670932	-10.7298303492673	3.55688738805662e-20	1.81511915509627e-18	35.2470653826899
SDS	-3.67666019460158	5.45568724697582	-10.7257655253547	3.64551978195823e-20	1.85211761665683e-18	35.2227419720265
ALPL	-2.0036689508171	4.03258669228365	-10.7203801209577	3.76635206958888e-20	1.9050772891198e-18	35.1905179400495
RSPO3	-3.62434735016882	4.27869875662892	-10.692958598316	4.4464868899862e-20	2.23923519608866e-18	35.0264669851087
IL27	-2.53367781292733	2.1988898618333	-10.6900567952978	4.5252777286279e-20	2.25909734261328e-18	35.0091095469791
CTPS1	-1.12839713900638	6.24442006079371	-10.689159513215	4.54992205841082e-20	2.26156731924991e-18	35.0037424690314
TMEM119	2.56243802406897	3.28169865788285	10.681311350519	4.77126804613448e-20	2.36136636662569e-18	34.9568010086652
FGFR2	-2.82348197421396	5.80476665933802	-10.671254099336	5.07070282900965e-20	2.49879012372055e-18	34.8966523317928
AFF3	-2.36945376984603	5.99556540092242	-10.6687050411899	5.14953059721649e-20	2.52467982684756e-18	34.8814084034434
FAM151A	-2.07401245457885	2.63086908659767	-10.6681384940202	5.16721615841471e-20	2.52467982684756e-18	34.8780203841083
RGS9	-1.9536701559141	2.75112580362509	-10.6655659231771	5.24828843902768e-20	2.55342575664897e-18	34.8626363678564
C1orf198	1.18390206857584	7.08755307056504	10.6415409608732	6.06945871114422e-20	2.92813129921672e-18	34.7189876585703
ABCB11	-3.04686980966523	3.03019501294071	-10.6223845656244	6.81518155663773e-20	3.27413868758638e-18	34.6044763175727
PCK1	-2.63638736232971	4.64946611772111	-10.6216748191786	6.84450228870086e-20	3.27452396995263e-18	34.6002341352783
PTK7	1.91240398442453	5.27518731108188	10.6201269747677	6.90888365258371e-20	3.29161004560026e-18	34.5909827270479
MST1	-1.5230687817946	6.08043523873591	-10.6179797755195	6.99919687602657e-20	3.32085861696434e-18	34.5781492665423
CCDC158	-1.9927539089179	2.85211679406418	-10.6166003900133	7.05783587790083e-20	3.33490006378837e-18	34.569905069125
LPCAT2	1.46302621618889	5.05339250086972	10.5918903471027	8.19540449008224e-20	3.85654239160345e-18	34.422242208573
CECR2	-2.71945397488288	6.43932282108523	-10.5769801486706	8.96855266664402e-20	4.20313966197578e-18	34.3331619655507
FNDC5	-2.32740079040384	6.41370767014401	-10.5722759128675	9.22727913151904e-20	4.30681378000413e-18	34.3050599796654
RUNDC3B	-2.27539372383389	6.43378741766008	-10.5650050080941	9.64190073990586e-20	4.48211758281777e-18	34.2616284025902
KCND3	-2.54547884721854	6.82579785725603	-10.5393227108404	1.12609858225023e-19	5.17194556855886e-18	34.1082495829401
HPGD	-2.7660680606583	4.16188703841232	-10.5369293626305	1.14250403531766e-19	5.22638698546511e-18	34.0939585461942
FOLH1	-1.82160609173347	4.59353873200795	-10.5262569652303	1.21861160398455e-19	5.53047369049433e-18	34.0302371654432
SLC7A11	3.0483237224818	5.48968840825464	10.5186036629731	1.2762852568972e-19	5.76941233058804e-18	33.9845469542797
CYP11A1	-2.73328832236295	2.47597571908144	-10.5167012899211	1.29103895959046e-19	5.81321934667359e-18	33.9731904583488
CTNNA3	-2.16469947158706	4.43286090017286	-10.5012122100854	1.41767506371466e-19	6.33375295002789e-18	33.880736117831
PLCXD2	-1.41609810300553	5.12652943258085	-10.492840212589	1.49120898775557e-19	6.63645798349202e-18	33.830771120655
NECAB2	-2.89864069135616	3.39241259032727	-10.4779616647725	1.63141044026772e-19	7.23237632245329e-18	33.7419873866163
LEF1	2.3261537749975	5.23726224969053	10.4715215969723	1.69610466002414e-19	7.47043221359981e-18	33.7035632405936
ASAP2	1.02548503186117	7.1856207871274	10.4713248163522	1.69812123998393e-19	7.47043221359981e-18	33.702389214874
SPATA6L	-1.65277814107244	3.70211042163184	-10.4664337345532	1.74902051862012e-19	7.66498228809016e-18	33.6732091678045
ELF4	1.1619159974741	3.95288035607536	10.4586376684239	1.83331664538541e-19	8.00385616818072e-18	33.6267018831293
TMEM243	1.05891758746212	5.6211533560773	10.4571927362918	1.84937984662337e-19	8.04340128747329e-18	33.6180826843622
AADAC	-2.06717590312294	4.6829266174319	-10.4490181411817	1.94293738680925e-19	8.41582069432949e-18	33.5693232695637
NRG1	-3.22234954938463	4.2942663184655	-10.4484453263738	1.94966757071211e-19	8.41582069432949e-18	33.5659067677446
PLIN5	-1.64077400753326	4.81778351704162	-10.4377549479144	2.07962897220358e-19	8.90981338016473e-18	33.5021496925077
CA2	-2.16916262176397	6.5963349694385	-10.3974898267277	2.65160682480627e-19	1.12345939344744e-17	33.2620912110581
GYS2	-2.63391560119593	3.59405566746016	-10.3860073798889	2.84178653063523e-19	1.19961003473359e-17	33.1936574386191
SPIDR	1.44425588886789	5.41389779231524	10.3798387472095	2.94951445697604e-19	1.24052472509154e-17	33.1568977077319
CNTN4	-2.27131033279638	5.21448542108743	-10.3789591147062	2.96520463809189e-19	1.24257225016683e-17	33.1516561114426
KHK	-1.44950065663143	5.82725932683792	-10.3703968773429	3.12234965347382e-19	1.30119287000843e-17	33.1006383771852
GRHL1	-1.6056636477055	5.45501772581219	-10.3701098812206	3.12775851003594e-19	1.30119287000843e-17	33.0989284278082
DHRS1	-1.05486120630121	6.25875927474649	-10.3649938084669	3.22576242646084e-19	1.33230950290012e-17	33.0684475416527
VWF	1.95111338455798	6.38371096005988	10.3585743522136	3.35307972147014e-19	1.37500219149715e-17	33.0302043513505
NLN	-1.17226174675493	7.7138007671791	-10.3517712939975	3.4934812857753e-19	1.42747872324811e-17	32.9896796571138
TUBE1	-1.16533123239116	6.80568636068232	-10.3502897735765	3.52482638003122e-19	1.43517930835172e-17	32.9808549997823
ZFYVE28	-1.63928464041327	3.77749962009281	-10.3440177090759	3.66066567023317e-19	1.48522131539284e-17	32.9434975766582
TSPAN1	-1.46632864706158	2.0483634789983	-10.3325685424797	3.92224059488157e-19	1.58574529966304e-17	32.8753130888041
APLN	2.47429720735563	3.34774041989588	10.3248291402952	4.10954317030082e-19	1.6498522615872e-17	32.8292280953439
CMBL	-1.38208135615197	8.79181779701007	-10.3182133153454	4.27671211058239e-19	1.71098287295146e-17	32.7898376173448
MAP4K4	1.06353277328928	8.56119382894797	10.316098251645	4.33157385654685e-19	1.72691427155802e-17	32.7772453685401
SLC17A3	-2.22243589495163	3.34918196688686	-10.2731280404147	5.61146037106386e-19	2.21160028679246e-17	32.5215022053818
LGSN	-2.75867360213944	2.09688827080707	-10.2727472423852	5.62434492025256e-19	2.21160028679246e-17	32.5192365602043
CHST15	1.15876043246699	6.30765426706493	10.2697774395817	5.72584808802227e-19	2.24382893333351e-17	32.5015674806548
F11	-1.90198886622516	4.40402908477326	-10.265777870878	5.86544086370207e-19	2.29071401350433e-17	32.4777729697846
COL2A1	4.19399140353934	3.41175179555693	10.2613357475766	6.02446251181125e-19	2.34484334103786e-17	32.4513472596438
ITIH4	-1.87287100890487	4.54472832931758	-10.2348457733838	7.06615674818633e-19	2.73737736488162e-17	32.2937982237028
HOGA1	-1.61832916816652	4.80698601805957	-10.2345052136227	7.08065735385682e-19	2.73737736488162e-17	32.2917731606924
TOR3A	1.01596278862918	5.96244836574482	10.2224999030895	7.61124620043922e-19	2.93262848568601e-17	32.2203930407037
DLK1	3.80307389409488	4.24385438201779	10.1935599847345	9.05905424099311e-19	3.46720202650276e-17	32.048379453331
TIGD2	-1.11373132546636	5.87402813188761	-10.1796977121999	9.84684060409536e-19	3.75619348226654e-17	31.9660124423593
GCHFR	-1.33965214283104	4.41214450068897	-10.1778160727714	9.95891344771164e-19	3.78636570220613e-17	31.9548334978765
PHYHIPL	1.82685381416972	6.66099869902324	10.1635270272598	1.08525546811997e-18	4.11250933496813e-17	31.8699523448773
IGF2BP2	2.08248120063675	6.23003048886253	10.1524429084944	1.16004768428233e-18	4.35283251991168e-17	31.8041228906424
ADRA1A	-2.74873504034092	3.56039754737598	-10.1448568874085	1.21417791075479e-18	4.54110448576107e-17	31.7590757562563
BAMBI	1.77094158581254	6.30625123838263	10.1305846189306	1.32293894569028e-18	4.90519513230371e-17	31.6743396849366
CIDEB	-1.64273837779973	5.49557777287412	-10.1304081419671	1.32434287668886e-18	4.90519513230371e-17	31.6732920459546
ZNF503	1.45746640784134	5.86705276149969	10.1293571651357	1.33273456569037e-18	4.92040459268707e-17	31.667053083634
JAM3	1.29385061434595	6.89667305113422	10.1224760781222	1.38900343482118e-18	5.1117107175054e-17	31.626207252108
CTSC	1.59835681398026	6.68194416597796	10.1176013715835	1.43029346104703e-18	5.24370228911046e-17	31.5972740324655
CYP4F22	-2.44993388128241	2.24505402673037	-10.1171702882688	1.43400323879175e-18	5.24370228911046e-17	31.5947155036624
AEBP1	2.07178544983758	6.73796997756363	10.1014557737745	1.57599344817633e-18	5.7446211974478e-17	31.5014606616969
GAL3ST4	1.65147623396141	4.52025609154976	10.0963719762488	1.62486585038811e-18	5.90402205511273e-17	31.4712970930385
MECOM	1.38714123404992	4.64379846401494	10.0789467001443	1.80413951364704e-18	6.53474129201746e-17	31.3679278707258
PSTPIP1	1.38145350594199	3.33442155890295	10.0743023405863	1.85516466308194e-18	6.698427880977e-17	31.3403820546884
NRP2	1.53954403112495	5.63941096937958	10.0736381582233	1.86257837437651e-18	6.70411438701914e-17	31.3364429513094
TSLP	-2.59599148252226	2.994591015529	-10.0648590544708	1.96339401170506e-18	7.04490313824923e-17	31.2843804599539
BLM	1.50184555258025	4.98558170687966	10.059598318962	2.02639499840804e-18	7.24830759243649e-17	31.2531866360271
STAB2	-2.7430899123504	3.60236394999453	-10.0568985696889	2.05950510834779e-18	7.32836507443544e-17	31.2371794261671
BMP5	-2.74863957956339	3.1740149605983	-10.0567339433984	2.06154147277708e-18	7.32836507443544e-17	31.2362033569761
PROZ	-1.732179127227	4.27975738654931	-10.051593080551	2.1261524803056e-18	7.5115331627289e-17	31.2057245893517
RYR2	-2.43365457595147	3.26441393745197	-10.0498508749148	2.14850375277656e-18	7.56721475134369e-17	31.1953961482541
HABP2	-2.17369535979281	5.26405779161948	-10.0263280622534	2.47425447854331e-18	8.63507292481284e-17	31.0559750627462
MYO16	-2.52143582342719	4.3054664591106	-10.0235363848847	2.51604739280029e-18	8.75432004973724e-17	31.0394324665616
RNF157	1.62339878008507	5.23145817468453	10.0155521537799	2.63950184331783e-18	9.15612089576292e-17	30.9921249695701
TPPP2	-1.99433441771234	2.22986268043728	-10.0136448195832	2.66987651233802e-18	9.2335909983931e-17	30.9808247885302
COLEC10	-2.27675855691007	3.59291087747944	-9.99430233506261	2.99830229238497e-18	1.03073374015462e-16	30.8662502432262
CLIP2	1.55781017948527	5.84800205225855	9.99339764745383	3.01461313826809e-18	1.0332474045849e-16	30.8608923342987
CDH13	2.38874020258192	4.0669094645507	9.98203478708644	3.2271708649507e-18	1.10280880569536e-16	30.7936045782633
MLPH	-1.72176045875059	4.68584343786093	-9.97887389294817	3.28891250523174e-18	1.12057250400804e-16	30.774889099502
SLC1A1	-3.15117630954961	5.8961243923107	-9.97669599853844	3.33213722650637e-18	1.13194081759604e-16	30.7619945361241
NPC2	1.0446272612208	7.40238921005509	9.96824276650826	3.50534242450938e-18	1.18726671735152e-16	30.7119507299687
PRKD1	1.63217687434114	5.47514691245058	9.95783850679052	3.73089487682631e-18	1.2599451463447e-16	30.6503673672396
HSD17B6	-3.13278879486781	6.01651708628196	-9.95364576563208	3.82582804084247e-18	1.28070430218523e-16	30.6255536590051
NR0B2	-1.70394064551319	3.56846315761785	-9.94655574993028	3.99187369144848e-18	1.3324038873608e-16	30.5835975390681
UNC93A	-2.19222166124786	3.22241251362866	-9.934071553718	4.30190285107725e-18	1.42758521780546e-16	30.5097341250196
LHFPL2	1.39503853411122	6.40469528729612	9.93258476081597	4.34038995299174e-18	1.43620626628966e-16	30.500938587262
PPARGC1A	-2.48498780864939	5.90997208473644	-9.91484348319102	4.8270068207624e-18	1.57453671352255e-16	30.3960041546482
FRMD3	1.5553526045909	5.11397642641588	9.90863652566406	5.00979781540019e-18	1.62492933662217e-16	30.3593001677974
CYP4F2	-2.49096076254501	3.91800993383885	-9.88968664559632	5.61166268164459e-18	1.80484904511605e-16	30.2472696427594
GADD45G	-2.13942872258047	5.41349782925219	-9.88710939648532	5.69890383148573e-18	1.82778809477986e-16	30.232036261532
LMNTD2	-1.14921222457847	3.53969192575917	-9.88647296768372	5.72065462838899e-18	1.82965338281789e-16	30.2282746300898
CNKSR1	-1.5874687527733	3.50609254673609	-9.87720537273596	6.04692702487933e-18	1.92863378054624e-16	30.1735034923258
CUEDC1	1.07357867435473	5.1128355758873	9.87646304845463	6.07384988094005e-18	1.93185441365523e-16	30.1691168103741
ITM2C	1.39249114673288	7.51341540818233	9.87377039053879	6.17251486393182e-18	1.95781258750456e-16	30.1532053833072
FXYD1	-2.2970074350044	4.68506983477373	-9.86586966924022	6.47133303476898e-18	2.046937903725e-16	30.1065233490331
SLC51A	-2.07015852940841	3.1200797602118	-9.85110107402493	7.06911231377681e-18	2.2270788039901e-16	30.0192813526096
SLC6A13	-1.85416544744712	4.50648282050961	-9.85085239214245	7.07963563365604e-18	2.2270788039901e-16	30.0178125404988
AQP3	-2.0790528673392	5.66125522117028	-9.85024718609004	7.10531106487651e-18	2.22904867887738e-16	30.0142379878928
BBOX1	-3.37725903526874	4.80901068015151	-9.84594684709263	7.29044267998403e-18	2.28089544554705e-16	29.9888399581579
PDGFA	1.8212681619638	5.3455944942794	9.84269389415224	7.43367140361489e-18	2.31938627870397e-16	29.9696292851626
CES4A	-2.72752390127172	3.39214787700241	-9.81322866377633	8.86574056994063e-18	2.75871092748126e-16	29.7956759925834
PIGR	-2.58136009600968	4.26560828543517	-9.79217002496624	1.00547497743016e-17	3.09513771872738e-16	29.6714159630187
DBH	-2.92855115987501	2.38826776185164	-9.75311028895108	1.26966529988039e-17	3.8979403671729e-16	29.4410798846423
F13B	-1.80888297266725	4.3975193297328	-9.74418067904326	1.33918658903011e-17	4.10041077739831e-16	29.3884481279231
LRRC1	1.3104302785515	5.20787741183381	9.74065190557914	1.36769428090241e-17	4.17339105890507e-16	29.3676520144571
GPR88	-3.54204390355678	3.57155315608142	-9.74033409418137	1.37029126389759e-17	4.17339105890507e-16	29.3657791332532
GJB1	-1.66901595540407	4.97272777099692	-9.73400019628877	1.42308577794718e-17	4.32271716994431e-16	29.3284557278356
SYT12	-1.99608953001884	4.03914161726248	-9.72534221998866	1.49854638691046e-17	4.52797621434366e-16	29.2774454702216
ETNPPL	-2.89981659623573	5.77397750602327	-9.72484650904035	1.50298560402153e-17	4.52947000141082e-16	29.2745251711652
HAGH	-1.06463734849332	6.68535622624385	-9.72059103080602	1.54163770738464e-17	4.63379166392421e-16	29.2494568543513
C8A	-1.70238901821738	4.33781826171845	-9.71247112072788	1.61815965617846e-17	4.84261765759634e-16	29.2016301415508
ESM1	2.47125660961453	3.75777149651798	9.71232734666214	1.61954814537275e-17	4.84261765759634e-16	29.2007833795034
ARHGAP6	1.30683367493489	4.7132763827003	9.69072653925573	1.84223705256082e-17	5.49417294480606e-16	29.0735945491709
GPR182	-2.30159836008629	3.19705166616348	-9.68666741174105	1.88736957414737e-17	5.61419104931608e-16	29.0497004371141
SORT1	1.03804601363666	7.17976488537316	9.68142705845967	1.94726909857446e-17	5.77740149608061e-16	29.0188561502475
GLT1D1	-2.37846197911632	5.25839922429507	-9.67542547868068	2.01820030849696e-17	5.97241647993869e-16	28.9835356892949
TRIM15	-1.73167717763111	3.62332979455683	-9.67217845335662	2.05764347321183e-17	6.07348646771677e-16	28.9644282534189
HOOK1	-1.80081099285396	5.90389039932343	-9.66767006049601	2.11368596133402e-17	6.22290825847107e-16	28.9379004397655
APCDD1	2.64058909748973	6.51320610637267	9.65988862457522	2.21401606174779e-17	6.48503378086433e-16	28.892119933062
CCDC152	-1.27558620953004	6.7207647113586	-9.65910903352472	2.22432562189549e-17	6.49865312738014e-16	28.8875338006091
GOT2	-1.05574085220017	7.75226411276125	-9.65868170096108	2.2299970876646e-17	6.49868694430583e-16	28.8850199472946
COLEC12	2.09978354069021	5.99109051431971	9.6513989612731	2.32889774769675e-17	6.76972251621623e-16	28.8421817098953
LPIN2	-1.17628224377153	7.83680387320648	-9.650314091752	2.34399984558904e-17	6.77929627885476e-16	28.8358009274028
BAAT	-2.03374466416121	4.99474137611896	-9.62391350578314	2.74315767002669e-17	7.89396901434748e-16	28.6805706219401
CTH	-1.88920081101949	5.81097637241391	-9.61937097776156	2.81836711965017e-17	8.0901228169558e-16	28.6538707390771
KCNE3	1.34935012114105	5.37613989029794	9.6138253532091	2.91297517002343e-17	8.34084311775787e-16	28.621278622043
BCAM	1.4770214691342	5.04131468894728	9.61205544214629	2.94383084754956e-17	8.40822532128458e-16	28.6108775650002
SORCS2	-2.55119665234931	3.82903780120857	-9.6039068026131	3.09014427722027e-17	8.80422744194619e-16	28.5629966885555
FRRS1L	3.9340121098554	5.70917071957271	9.6021750972694	3.12215957265284e-17	8.8734248052475e-16	28.5528224477244
GREM2	-3.91428230222593	3.64732377917103	-9.58105839091983	3.54019244896814e-17	9.96286512231671e-16	28.4287885748262
DAO	-2.37106728437417	4.99120155249335	-9.56557981605895	3.88161225889324e-17	1.08502354656362e-15	28.3379100300801
SERPINA10	-1.48043025306916	4.90485733528677	-9.55967563214161	4.02032032141322e-17	1.11969830019868e-15	28.3032537404531
CREB3L3	-1.38515523650852	4.17432950778649	-9.55937635802153	4.02748125746433e-17	1.11969830019868e-15	28.301497193222
NRG4	-2.27557849545948	1.81246297121794	-9.54762374867381	4.31897239323899e-17	1.1949503860041e-15	28.2325266673609
MSRA	-1.11330145501066	6.64050933931565	-9.5119571578886	5.33860765751969e-17	1.45947364580098e-15	28.0233337395268
EPHB2	2.48309835336703	4.71468598381666	9.50971681786278	5.41012581222583e-17	1.47551222270729e-15	28.0101995701516
CYP4X1	-1.90424288339184	4.29593835665317	-9.50336296612302	5.61819322312595e-17	1.52862783383725e-15	27.9729534711894
SHROOM3	-1.58966210824595	5.38668572210563	-9.49000729919561	6.08189530900331e-17	1.65088231531858e-15	27.8946815887016
FBP1	-2.19800557376201	5.58264090114406	-9.48942208864522	6.10306324538755e-17	1.65272104206462e-15	27.8912524989322
WFS1	1.04000952555808	5.41065897049064	9.48359390344893	6.31792394417635e-17	1.70688006416548e-15	27.8571044321799
PRRX1	2.68340847525247	5.18880730722084	9.47810498695329	6.52716149705978e-17	1.75514914073163e-15	27.8249486260901
KIZ	1.01736885690242	7.04987422829177	9.4752281068696	6.63957068791596e-17	1.78120445417409e-15	27.8080966796827
DCXR	-1.48244094057467	7.00148700088013	-9.4708190505949	6.81560048960631e-17	1.82416607975897e-15	27.7822719886089
PITPNM3	-1.48350930027907	4.73948999171893	-9.45934416491742	7.29582895646311e-17	1.9481560018165e-15	27.7150745139644
RASEF	-2.33964758680164	6.66941180984584	-9.45542770025924	7.46733232462346e-17	1.98932505223495e-15	27.6921438713359
FGF2	1.69299093506989	6.02633047063228	9.4467460309342	7.86195685387075e-17	2.08478033709339e-15	27.6413212129333
PAPSS1	1.0449759226417	7.78910652138398	9.43667763476467	8.34569551576019e-17	2.20795566617416e-15	27.5823943933526
GXYLT2	2.61335302987614	3.99104360091013	9.43180078290526	8.59055081427854e-17	2.26317777666552e-15	27.5538572118118
SLC28A1	-2.46842982967884	3.85140682938012	-9.43173608094526	8.5938469833319e-17	2.26317777666552e-15	27.5534786280049
AGTR1	-2.03451313514484	5.69310390537688	-9.4256180494465	8.91128242821226e-17	2.34140377209916e-15	27.5176836118973
GPNMB	1.93161229382167	6.87884050054775	9.42423633163085	8.9845744794366e-17	2.3552713281482e-15	27.5096003021058
GDF11	1.16722577111413	5.50831493611943	9.41826677012764	9.30818749302535e-17	2.43454689737852e-15	27.4746804797601
CAMK4	-2.2173727776198	5.67209532593576	-9.4095426457802	9.8021186408886e-17	2.55790741442461e-15	27.4236569243952
ARL4A	1.15763356650533	6.0229815774298	9.39899992960725	1.04339649486934e-16	2.71047026110628e-15	27.3620123209809
SLPI	-3.1139390660552	3.88461686700609	-9.37766086797867	1.18396756357797e-16	3.06869425846551e-15	27.2372910096736
CREB3L2	1.21849049575833	6.76714873271743	9.37635539168572	1.19315525492332e-16	3.08554248581748e-15	27.2296630614159
THRSP	-3.55779748875091	3.99347109409235	-9.34732947608221	1.41681175165663e-16	3.64749608352499e-15	27.0601303234906
NES	1.60459786319491	6.59494843581697	9.34608998461872	1.42724080185223e-16	3.66612503061909e-15	27.0528936413821
KCNJ5	2.2920593406759	3.64252845654907	9.3428687103915	1.45470340683962e-16	3.7283269011903e-15	27.034087564737
LIPG	-1.72830990015687	4.98067649842441	-9.34201066685673	1.46210689307628e-16	3.73895575641465e-15	27.0290785013169
SFRP5	-3.13491598527994	2.42161305222831	-9.3347063531778	1.52666949770214e-16	3.89538203835912e-15	26.9864421613661
LPA	-2.44990736894138	3.33618766421386	-9.33398259785246	1.53321931596559e-16	3.90341999687737e-15	26.9822179439454
SRD5A1	-1.5339811046955	6.28242232482607	-9.30866772610737	1.78079719327185e-16	4.51371156140118e-15	26.8345180652675
MOGAT2	-2.29705858672516	3.82441322388179	-9.30296597562402	1.84183709718783e-16	4.65814395372481e-15	26.8012649115865
LZTS1	1.59196387483223	4.42679626000534	9.29670090937557	1.91131208378283e-16	4.80211933172746e-15	26.7647323188627
SARDH	-1.44841698059317	4.4818775655032	-9.29183335727517	1.96708564116925e-16	4.93145793273043e-15	26.736353108302
APCS	-2.30235734890462	5.82877247686111	-9.28976091197888	1.99132131792002e-16	4.96852418809737e-15	26.72427129595
PANK1	-1.27474606072206	6.73887798388505	-9.28609031287997	2.03497806054561e-16	5.05749309333001e-15	26.7028743283017
LRP4	1.7873294328613	5.66225315035167	9.28244571691383	2.0792682720789e-16	5.15640568034772e-15	26.6816310455977
EPB41	-1.15279104106231	7.27380205674253	-9.2757289787845	2.16342136704646e-16	5.35353537423005e-15	26.6424866537889
HRH1	1.76427401289049	3.5907682934388	9.26855801944766	2.25701088360814e-16	5.57311805711583e-15	26.6007030162416
RGS10	1.40986866340368	5.47875480380892	9.26197392005234	2.3464861209171e-16	5.7692406082163e-15	26.5623460971234
WDR72	-2.78220346635292	3.9592712402243	-9.25544847892446	2.43864774636927e-16	5.98302423585726e-15	26.524337737236
IGF2BP1	2.64556374516423	3.16920554826989	9.24209182818481	2.63867802263874e-16	6.44623426722085e-15	26.4465613316756
LGALS3BP	1.12704496774363	7.68080439763867	9.21551311029154	3.08660139990035e-16	7.49267595637544e-15	26.2918780032445
GDA	-2.28183455293656	4.98312356521953	-9.21349603886557	3.12353446555897e-16	7.56633391003125e-15	26.2801437061008
FAM217B	1.02232601226363	6.17685808741757	9.2122014952648	3.14746931624593e-16	7.59227787586886e-15	26.2726130593977
GNG4	3.46942548682725	5.24961768418515	9.20688815524149	3.24763543529457e-16	7.81747380881598e-15	26.2417070587388
SLC38A5	2.13323552690269	3.78103677395822	9.20416348188883	3.30022496946355e-16	7.92744416305031e-15	26.2258603004165
AFAP1	1.2191104124842	5.17915775141542	9.18657139248516	3.66078548914303e-16	8.72056825442745e-15	26.1235737574054
NTS	-2.84774973290894	2.79640489786919	-9.18447347018468	3.7063203254101e-16	8.81075982947387e-15	26.1113791182285
HPN	-1.1059358742314	5.52813405871943	-9.18274899664167	3.74417142243793e-16	8.88235046951082e-15	26.1013557792846
ANKRD24	-1.50112186213907	2.75153265827539	-9.17833581840247	3.84279944965824e-16	9.09753057339709e-15	26.0757068475017
TTC39C	-1.39084514249382	6.60771241319186	-9.17400401815866	3.94212316944806e-16	9.27529881795136e-15	26.0505340255689
PHLDA3	1.40596019953398	4.65238807861471	9.17305670091849	3.96418242387685e-16	9.3081273192135e-15	26.0450294216965
ENTPD1	1.26953295300741	5.7501533764899	9.17084120496692	4.01625340849158e-16	9.41114727271434e-15	26.0321563589999
PALLD	1.23340829723352	7.70914832174016	9.16781550461673	4.08846819916377e-16	9.54142111032489e-15	26.0145769549104
HDAC11	1.05886952906147	4.91602005484657	9.16382270167194	4.18574674230344e-16	9.74862963390022e-15	25.9913809993326
KIAA1755	1.76824647732314	3.74393324981384	9.15322141730071	4.4553548834624e-16	1.03555434760962e-14	25.9298064211926
TNFRSF19	2.66567552115661	5.61382503981913	9.14741527347056	4.61026957585354e-16	1.06939626807981e-14	25.896091076093
SEC14L4	-2.09985569385685	3.43062709115	-9.12910249126387	5.13486956185536e-16	1.18868089333111e-14	25.7897890197626
SALL2	1.3628750650989	6.46526089681537	9.11812118027718	5.47751658518615e-16	1.26544960625971e-14	25.7260720313816
STXBP6	1.71951868878538	4.52454490779402	9.10428332028774	5.94187525303196e-16	1.36722668647922e-14	25.6458098359809
UGP2	-1.27698816852531	9.06377629835242	-9.09014027746909	6.45696814687471e-16	1.48277816524831e-14	25.5638115800067
MUC3A	-2.03540968778603	4.37661571095311	-9.08265156314218	6.74746169336543e-16	1.54331384787295e-14	25.5204076764972
PAIP2B	-1.35714999509162	6.02238327953478	-9.08218371792327	6.76603548778236e-16	1.54448547655501e-14	25.5176964115794
LOXL2	1.27443974816829	5.31584268415732	9.07140396945223	7.20837835734096e-16	1.64219445037676e-14	25.4552359790011
NDRG1	1.2132448249182	7.84854719471458	9.06075347376094	7.67366514386572e-16	1.73181064242684e-14	25.3935444077587
KDM8	-1.37991574266155	4.70655482868778	-9.06067591185562	7.67716092140097e-16	1.73181064242684e-14	25.3930952137316
CD109	1.20808418527314	5.08291517203604	9.05728259128289	7.83166196881718e-16	1.76319887697959e-14	25.373444083618
PRSS8	-2.65794678458023	2.35344852154658	-9.04654864816716	8.34105492127078e-16	1.87420729170315e-14	25.3112958683741
RAP1GAP	-1.11293787059252	5.52714425247682	-9.04048656652604	8.64316928252168e-16	1.93829823636551e-14	25.2762061487201
EXOC3L4	-1.41209887669588	3.38731143332815	-9.03536079602936	8.90709999588893e-16	1.99359302442099e-14	25.246541247517
TTR	-3.06637067438275	7.03769001055136	-9.02215961808069	9.62434865742091e-16	2.14993718452348e-14	25.1701622182147
DKK1	3.56102863102954	3.84281920209683	9.02030909865889	9.72938121989525e-16	2.1649758753263e-14	25.1594580155703
ALAS1	-1.2757943959289	7.640412668818	-9.00996776737433	1.0337684353371e-15	2.29588572041403e-14	25.0996505816021
SERPIND1	-1.70783813383707	5.14983135464563	-9.00131665212029	1.08755301902467e-15	2.40602770027771e-14	25.0496329970708
LYPD1	2.23235757869801	4.22196475762522	8.99408913838926	1.13461520184069e-15	2.50531764375669e-14	25.0078565027583
CLIC1	1.21094206577331	7.39977052170412	8.98883141542211	1.17011905918469e-15	2.57381360872771e-14	24.9774717353567
GLYAT	-2.87440686405334	4.17907423750736	-8.9864233502297	1.18674698790711e-15	2.60539749811653e-14	24.9635570229088
TDO2	-2.69415898683799	5.08032620667552	-8.98316085168429	1.20965048382296e-15	2.65061199527771e-14	24.9447067506919
ENDOD1	1.12821853579759	6.18225621268431	8.97710426656269	1.25334139870699e-15	2.74111732189593e-14	24.9097177601828
SNTG1	2.48617186878883	3.94118660959594	8.97262476946434	1.28666229546602e-15	2.80864191569217e-14	24.883843934066
FRZB	1.88523760962373	5.98155304313415	8.97157401821074	1.29460509902849e-15	2.81826327121572e-14	24.8777752664724
STARD5	-1.26809285631494	3.60948754264189	-8.96225882789771	1.36718786627881e-15	2.9674954783768e-14	24.8239837432105
RASSF7	-1.02747553790461	4.93533591543821	-8.9591081212484	1.39264282718895e-15	3.01704244184595e-14	24.8057932647796
PDGFB	1.06738456152386	4.64312337287673	8.9480840138213	1.4854760773474e-15	3.20605945866595e-14	24.7421603984804
KATNAL2	-1.27391033152971	3.7383422917596	-8.94521172560415	1.51065808784292e-15	3.25429196334192e-14	24.7255847843973
LMOD1	2.17792756597056	4.31592275378967	8.94204396542326	1.53892327757344e-15	3.3089732346626e-14	24.707305807822
CRYM	-2.15113299470339	3.94004099566506	-8.93340007169665	1.61875567462532e-15	3.47412199178466e-14	24.657437271714
ELK3	1.10038724410584	7.01938100454058	8.92537519964267	1.69655342678206e-15	3.62752820229266e-14	24.6111524392119
PBXIP1	1.00466286099029	6.92972421055787	8.92083178110809	1.7422374790903e-15	3.71138603616231e-14	24.5849528128564
PLAU	1.60802710069388	4.70644045939506	8.90664128199728	1.89295129363878e-15	4.01753544428104e-14	24.5031481676502
LBP	-1.91625204285992	4.83783323499717	-8.89116894317326	2.07208922661055e-15	4.37347950366586e-14	24.4139972050719
ENAH	1.02227377333692	8.10866474024584	8.86213159088254	2.45501906088463e-15	5.12518706492315e-14	24.2468078040717
MTHFD1L	1.29609841270894	2.94800856133731	8.85062408148987	2.62556318733597e-15	5.4613616878608e-14	24.1805952225524
NNT	-1.21772780594998	7.27463719928928	-8.84606977168789	2.69626874501711e-15	5.59645326517583e-14	24.1543974087164
PARD3B	1.32836846911045	5.26577163723129	8.84581642902325	2.70025701873141e-15	5.59645326517583e-14	24.1529402200085
TRPV4	-1.5673583872841	3.14899925799241	-8.84049675485234	2.78537096727336e-15	5.76245575607796e-14	24.122345122669
PLEKHA6	-1.25342941410096	5.82799775387912	-8.82883103360816	2.98147653772858e-15	6.13500243838701e-14	24.0552711299651
RBP4	-2.10671253321361	6.21510540694425	-8.82097006535964	3.12130657224481e-15	6.37701816058984e-14	24.0100881132255
CHST10	1.16187197568656	5.23616010053551	8.81832695695056	3.16977190527878e-15	6.46453304021509e-14	23.9948988480477
GLUL	1.26511164989365	10.6740645706723	8.80726317230073	3.3808987486195e-15	6.87070432418569e-14	23.9313329513628
GNE	-1.19776250194613	7.27147907176712	-8.80433506741822	3.43907769591087e-15	6.97658835767643e-14	23.9145138265811
EHD2	1.46628761739965	4.57691687527161	8.78069652169006	3.94671464880045e-15	7.99227118122165e-14	23.7787951863976
BBS12	1.02150162485329	4.14417384764531	8.78033094903972	3.95512382314873e-15	7.99519924954114e-14	23.7766971512331
IL27RA	1.11611107472242	4.09576322508586	8.77235395668253	4.14311806795661e-15	8.36050644222809e-14	23.7309235064635
LCAT	-1.40135490962962	5.43905389506221	-8.76810086965468	4.24695547873326e-15	8.54002500995013e-14	23.7065235853088
HDAC7	1.13257491536204	5.08393153931543	8.7676727568287	4.25754996313178e-15	8.54636165676208e-14	23.7040677058461
KCNN3	1.91442233756404	4.66933834360035	8.76216338045839	4.39625845322846e-15	8.77875470608159e-14	23.6724663038307
MTCP1	-1.67686737775196	2.58643389525612	-8.7334409526595	5.19553790688615e-15	1.03031375210478e-13	23.5078151262523
CYP1A1	-2.6289962257953	2.99661163814197	-8.72519372441426	5.45065465574326e-15	1.07533362125849e-13	23.4605687142669
FTCD	-1.39293865697868	5.2707696061265	-8.72042685966761	5.6037514282317e-15	1.10175126539309e-13	23.4332667781899
PLG	-1.77701346160353	5.84396650932524	-8.71060378634554	5.93285077274284e-15	1.16446141149801e-13	23.3770203069526
ADH4	-2.10709099343613	7.34194444395669	-8.70851819542513	6.00515914265936e-15	1.17386318615743e-13	23.3650808442615
BMPER	-2.09909183902333	3.62670046214415	-8.70844793205833	6.00761040156354e-15	1.17386318615743e-13	23.3646786203518
ARHGAP18	1.22429257611976	6.27829545273568	8.70833871244115	6.01142269169631e-15	1.17386318615743e-13	23.3640533926904
EGFR	-1.49753868934435	6.55849973419129	-8.70550826024743	6.11106229977972e-15	1.19129401232718e-13	23.3478513217299
MAMDC4	-1.39437403077947	3.6737754339951	-8.70222846104664	6.22857537303308e-15	1.21009310377607e-13	23.3290791521964
HPD	-1.78118545676911	4.4002061769985	-8.69160582866076	6.62481696774506e-15	1.28273437476642e-13	23.2682949062353
LTBP2	1.91282135670357	5.10558115205737	8.68108656098242	7.04188475093428e-15	1.36119395135063e-13	23.2081250411782
AADAT	-1.53303399377589	5.47515681482158	-8.67626899361382	7.24150745791264e-15	1.39508370187505e-13	23.1805763538845
PECR	-1.10469501447683	7.28449292224708	-8.67183360029209	7.43026367480337e-15	1.4290500421121e-13	23.15521733851
LSMEM1	-1.458594231269	3.52883983589004	-8.66177247712138	7.87675894862538e-15	1.50986554671313e-13	23.0977088131527
DUSP5	-1.58481951339011	6.25053209403332	-8.65877753745757	8.01474905785376e-15	1.53120380502956e-13	23.0805940669803
SLAMF8	1.67630969632173	3.22189961300698	8.64602156216089	8.62989520437458e-15	1.64053736318922e-13	23.0077203600999
RORC	-1.74766618215672	4.55340199042607	-8.64462417842536	8.70007190749186e-15	1.65114422548465e-13	22.9997393090971
CSGALNACT1	1.21741616168663	5.56663182292795	8.64296830327876	8.78396475668782e-15	1.66431490653943e-13	22.9902824351185
HEY1	1.23535192694228	6.96518959384096	8.63462536249933	9.21903894864189e-15	1.73529516734928e-13	22.942643814846
CDHR2	-1.25991929411688	4.71198302284227	-8.63308966237495	9.3014271037039e-15	1.74656581131019e-13	22.933876486811
PRKCA	1.0862613609036	7.36566104130587	8.62173672081657	9.93363124129868e-15	1.86065177671438e-13	22.8690778877586
FHL3	1.10474390049037	3.86657702277778	8.6182487645963	1.01363069546286e-14	1.89244026752919e-13	22.8491753422831
AMBP	-1.31309730524458	6.15918398892962	-8.61478407608926	1.03416991247248e-14	1.92765242451445e-13	22.8294081217361
FMNL2	1.13817295825907	8.12672562590166	8.59890047352748	1.13375314482636e-14	2.09625661979005e-13	22.7388195234638
SLC1A4	1.15438386893125	6.10664833560605	8.59505949369654	1.15923162398691e-14	2.13648435098197e-13	22.7169214424097
SFRP1	-2.68628284649204	5.22877707534843	-8.5909659800351	1.18701188352702e-14	2.18417795619506e-13	22.6935871040886
SAMHD1	1.07655462373064	7.63826664228168	8.59051009356023	1.19014637325151e-14	2.18644170522782e-13	22.6909886277809
IKBIP	1.13011442161247	5.16252982490735	8.58720241034799	1.21313636772482e-14	2.22156806606321e-13	22.6721367263937
HP	-2.24320949986955	6.85276219455582	-8.58504795253415	1.22834771009524e-14	2.23871244560532e-13	22.6598588148523
MYOF	1.31485869872088	5.73149038501302	8.5844688534801	1.23246860790932e-14	2.24202290310962e-13	22.6565587919927
C8B	-1.64977480764538	4.69563672943925	-8.57681050342246	1.28827573266931e-14	2.33312018336104e-13	22.6129241250376
GLYCTK	-1.33140071555708	4.80513241920647	-8.56810407589203	1.35477608534758e-14	2.44969118298596e-13	22.5633332551644
HSD17B2	-1.46641237263178	3.74712148036638	-8.56258113697304	1.39871779523949e-14	2.52120529433906e-13	22.5318837031963
SLC30A4	-1.10662801391541	5.70051288430168	-8.55382392367355	1.47131302189181e-14	2.64790221275262e-13	22.4820306430514
SH3PXD2B	1.19072964456239	5.60241044137415	8.54139378055059	1.58082884851416e-14	2.83168125407793e-13	22.4112970412812
PLCE1	1.46987033544716	4.75390134816407	8.5311516710694	1.67712575255719e-14	2.99483015409979e-13	22.3530398443458
VIPR1	-2.00856835908225	3.61931987137358	-8.52890650366692	1.6990017280369e-14	3.0244864870263e-13	22.3402723944954
ANKRD65	2.1884218386316	3.93288581288271	8.52477241963597	1.74002686168217e-14	3.08317722620905e-13	22.316766266416
PRDM16	1.827356990808	2.99367663623442	8.52344411105837	1.75341631459298e-14	3.10211496520132e-13	22.3092143913379
NKD1	3.22794189511567	4.54041263765708	8.51727123143306	1.81699521588916e-14	3.20027636181488e-13	22.2741246324498
C3orf70	1.17147656583907	6.30787264659592	8.51724578755987	1.81726196473028e-14	3.20027636181488e-13	22.2739800140739
ANGPTL3	-1.64943952796716	5.30506314558224	-8.51315370769181	1.86067287644898e-14	3.27170688627675e-13	22.2507232357513
TMPRSS2	-1.39773691068899	4.61536317468707	-8.51286591518014	1.86376442572987e-14	3.27213197801687e-13	22.2490877457508
AGPAT2	-1.25151034553176	4.64988837474506	-8.50841679273297	1.91221269668763e-14	3.3424615918672e-13	22.2238062570596
ANKS4B	-1.27244917360688	3.03200215649393	-8.50838563083465	1.91255640642462e-14	3.3424615918672e-13	22.2236291996038
LDHD	-1.64450640344909	3.69321433689864	-8.50141579297394	1.99099521315401e-14	3.47298669539771e-13	22.1840329953928
HGD	-1.52932483535526	5.16671521278364	-8.49801801093406	2.03038473534354e-14	3.53225417139614e-13	22.1647338424317
COL8A2	1.4465209420925	3.78489568802412	8.49547164923288	2.06041066310605e-14	3.57906735760721e-13	22.1502723807008
SLCO1B3	-2.02225077763943	3.73054299593417	-8.49114509708008	2.11244306374418e-14	3.66390804500161e-13	22.1257040634534
CCL18	2.30658100728333	2.61770445132256	8.48761153518909	2.15590566655978e-14	3.72242238547962e-13	22.1056418421342
TBX15	-2.35295242564302	3.83724845119508	-8.48726240657372	2.16024785942245e-14	3.72431920749078e-13	22.1036597741395
BTBD16	-1.17877033453727	1.64221414183552	-8.48651873226126	2.16952609665415e-14	3.73470744254617e-13	22.0994378878729
TCTN2	1.22848617841314	4.10426325800442	8.48245009068331	2.22099261116186e-14	3.81758041337731e-13	22.0763421436655
CYP3A43	-2.39582847003469	3.79223100989626	-8.47730879316263	2.28776594901817e-14	3.92647662580369e-13	22.0471627501539
GPD1	-1.70485924163456	4.82770071014649	-8.4750959131057	2.3171165006987e-14	3.95909697336644e-13	22.0346053940773
SLC25A18	-2.17969770356394	5.90275148255549	-8.47017639879899	2.38371366728334e-14	4.06683511556424e-13	22.0066927375908
C6	-2.09901595839452	5.18028958779734	-8.46663471220789	2.43283275361389e-14	4.1444785870912e-13	21.9866010633505
RBP7	1.39020974824652	3.96068657662537	8.46302621559099	2.4839126273409e-14	4.21897703951601e-13	21.9661332920231
CPVL	1.05742922843266	6.1482753801412	8.4606468719541	2.51817476068072e-14	4.27085415098021e-13	21.9526390143374
SMOC2	2.10990104506809	4.72103927545436	8.45547794066989	2.59423286306206e-14	4.38688979877447e-13	21.9233282020966
KCNU1	2.83287493959355	2.31163878762363	8.44354902743123	2.77858325034097e-14	4.67796083290543e-13	21.8557075319181
PGAP1	1.03993335387889	7.27233749371688	8.43014953627829	3.00121659491508e-14	5.03065240041094e-13	21.7797893257766
FAH	-1.00065740538018	6.01826751858206	-8.42836815148153	3.0321188726256e-14	5.07504211304477e-13	21.7696995290395
CLDN14	-1.55261634892131	3.61677696491814	-8.4220121126454	3.14497742387263e-14	5.25627813404739e-13	21.7337047316241
UPP2	-2.29690406387722	3.37768015935756	-8.41224448931054	3.32659724345664e-14	5.55174266705947e-13	21.6784079199464
KLF11	-1.20589172689239	6.81367035240865	-8.40642031208848	3.43981153167693e-14	5.72404579807456e-13	21.6454463404061
PXYLP1	1.13094038207121	7.08328213323952	8.40567059238884	3.454660405155e-14	5.74043571229953e-13	21.6412039157319
SYTL2	1.00061649437327	6.30318465579434	8.39061045076099	3.7667976104901e-14	6.22307484369026e-13	21.5560109290527
DHTKD1	-1.13606891970846	7.13307008169305	-8.38911321963057	3.79932003893756e-14	6.2677863056151e-13	21.5475441896986
LEAP2	-1.29543761054479	6.64550364584019	-8.38237755958916	3.94911409223713e-14	6.48694249028136e-13	21.5094609445755
NR1I2	-1.35329476300161	3.71418235058831	-8.37163554713386	4.20023239148528e-14	6.87975296990499e-13	21.4487477799041
CILP	-1.3362893241831	3.33716108835143	-8.36426493529115	4.38164845469319e-14	7.16667913914348e-13	21.4071051713835
DHODH	-1.45395485938203	5.18935409418829	-8.36068742484813	4.47248769922667e-14	7.29447496626714e-13	21.3868974861514
PON3	-1.7022109102938	5.0015231164299	-8.34419698993327	4.91598892141978e-14	7.96126724904682e-13	21.2937896770687
IGFBP4	-1.1626926149595	6.60945498944096	-8.34013293870932	5.03183548000058e-14	8.12566446066927e-13	21.2708532136712
BVES	1.38438063398228	3.75245705666462	8.33752133504819	5.10770648207804e-14	8.22534163074615e-13	21.2561160566029
CMTM3	1.14021189003051	5.63006879736143	8.32207237365659	5.58033200290405e-14	8.96131077725095e-13	21.1689714259758
ZNF853	1.22302205282264	4.28516455668392	8.31613343217239	5.77336128594935e-14	9.24543016530968e-13	21.1354861254617
C5	-1.25246684290661	6.70606955334185	-8.30827593696114	6.03897229065534e-14	9.6418202103205e-13	21.0911964794444
CCL28	-1.01380930556426	3.05277260796368	-8.29688826100802	6.445590785671e-14	1.02646703746289e-12	21.0270348620966
ABCA9	-1.93346483978985	4.74326250587784	-8.29498440725039	6.51617539517759e-14	1.03627044165414e-12	21.0163110161871
PRSS23	1.61194784316097	6.32340984194363	8.29257141796788	6.60673982976693e-14	1.0492197334078e-12	21.0027206153743
NPY1R	-1.98292236985865	4.25886201846167	-8.28382436589705	6.94563696398677e-14	1.098482143533e-12	20.9534673860823
GARNL3	-1.16206526746727	5.36490130081637	-8.28215914137152	7.01208376365605e-14	1.10746555397935e-12	20.9440928733227
PRODH2	-1.2944545562238	4.69975122080576	-8.27898417023931	7.14052722172685e-14	1.12620238406412e-12	20.9262209839042
CNTFR	-1.80615422272983	3.61076789365735	-8.27643859011357	7.24519380422577e-14	1.13957966109754e-12	20.9118936968916
SLC35C1	-1.02879386417835	5.02418179213609	-8.27205416439864	7.42905162005414e-14	1.16689973599811e-12	20.8872205237878
CDKN2C	1.2659084362936	6.10941801382396	8.26946491762938	7.53979781905865e-14	1.18267702948677e-12	20.872651839366
SLITRK6	-2.34267096577888	3.76435745419672	-8.2649406116079	7.73725801898824e-14	1.21199449623497e-12	20.8471992452946
GPR37	-2.13046315352282	4.41299463492929	-8.26243642252644	7.84875025606113e-14	1.22778406594133e-12	20.8331134591247
HMGCS2	-1.65443436046603	5.74573348838369	-8.25823568043907	8.03937022089745e-14	1.25589182144686e-12	20.8094881863201
DNAH1	-1.05648982309874	4.34735545417309	-8.25378776044787	8.24621810877008e-14	1.28296851388751e-12	20.7844774668865
DTX1	-1.82034450957979	5.37898874202599	-8.25177270427985	8.34165797143453e-14	1.29547668990673e-12	20.773148369563
LGR5	2.47931823261287	4.5183486828248	8.25161488112495	8.34917915459832e-14	1.29547668990673e-12	20.7722610944046
STX1B	-1.70793712410356	2.85579538282121	-8.25109090370129	8.37419801540623e-14	1.29760514997158e-12	20.7693153590541
ACY1	-1.02132565573003	2.53582525604423	-8.24595005196234	8.62364521157576e-14	1.33266075799883e-12	20.7404177045708
PANX2	-1.31186381849093	3.28423017205379	-8.24512800705074	8.66421135481064e-14	1.33713003731097e-12	20.7357974431513
ASGR1	-1.34183838993788	6.31097792260415	-8.23908043270752	8.96852709650676e-14	1.38223661908847e-12	20.7018124639347
KCNK1	-2.03667412621668	6.78974278865944	-8.2182659717426	1.00993199034083e-13	1.54407977537861e-12	20.5849123332601
ATP10A	1.63787973025723	4.79046490117419	8.2144116438751	1.03237371688853e-13	1.57419854147597e-12	20.5632770598364
TBXA2R	-1.14584540796297	3.73120521612241	-8.21064877408925	1.05476033422307e-13	1.60195213724196e-12	20.5421587217111
SPINK1	2.7868653049861	3.67483723468303	8.20864743284263	1.06686264090502e-13	1.61605763098567e-12	20.530928036861
MAP1B	1.27055002487311	8.73474876964759	8.20677638611343	1.07830168045869e-13	1.62767277711925e-12	20.5204294115835
SERPINA6	-1.25706484450742	4.48993156702147	-8.20440793312305	1.09295647494517e-13	1.64689320804731e-12	20.507141041775
JAG1	1.06751577429018	7.37032582084041	8.19847600421172	1.13053369440078e-13	1.69905600511908e-12	20.4738656822759
CATSPERG	-1.65306551579219	1.9642894192443	-8.19532389559877	1.15102042364064e-13	1.72083548232316e-12	20.4561873957313
SLC25A36	1.01296992616552	7.7750756227463	8.19382412624634	1.16089694914173e-13	1.73334444343893e-12	20.4477769612707
ANTXR1	1.42749033506373	7.46187005087716	8.19296565104386	1.16658812992575e-13	1.73957985815681e-12	20.4429630413503
MCC	-1.39386515681022	7.59288798238672	-8.18520036261727	1.21934202474459e-13	1.81118824425839e-12	20.3994273920435
CDH11	1.92890645403328	6.34479290418624	8.18452058212544	1.22407133749814e-13	1.81586396604052e-12	20.3956169611965
ASPA	-1.89556693144906	4.47434003672691	-8.17872833149683	1.26511433214321e-13	1.87432809827978e-12	20.3631538803395
MMP11	2.19850131403769	4.57364254390824	8.17799067581418	1.27043835238912e-13	1.87979035594482e-12	20.3590202422284
ANO1	-1.61393590571881	4.01882769677125	-8.17699981442258	1.27762489706125e-13	1.88799087104984e-12	20.3534679181514
PLCL2	-1.34567914715215	6.60045317636279	-8.17633524868953	1.28246746877098e-13	1.89271098668745e-12	20.3497441409211
ARID3A	1.62829658965704	4.8058475631465	8.17351542649149	1.30321847810914e-13	1.91840443149348e-12	20.3339450006628
FOXC1	1.55968696501283	5.24097281282847	8.16037798865335	1.40437559526042e-13	2.05829504938399e-12	20.2603639034084
SRC	1.19169307296493	5.27317871447926	8.15839320185903	1.42032139080907e-13	2.07746881646748e-12	20.2492511648357
SLC44A3	1.14232242779226	4.9243996746909	8.15557162346223	1.44329975181763e-13	2.10839284355853e-12	20.2334549841497
DACH1	-2.04792661592142	6.23633843039908	-8.14374158698159	1.54372580112794e-13	2.24937305184657e-12	20.1672483285641
SAMD5	-1.53121874742024	4.72494551740535	-8.14218578924062	1.55743891337864e-13	2.26360931688779e-12	20.1585439760605
REPS2	-1.27855581292816	5.54712662280005	-8.13464635726086	1.62562468831674e-13	2.35972473720011e-12	20.116371231838
MBL2	-1.71037570750343	3.99054923638837	-8.10507266661897	1.92290346250878e-13	2.78420902352153e-12	19.951087852529
ACADL	-2.89046077474453	4.02589431612148	-8.0983225517242	1.99798445053677e-13	2.88564244793248e-12	19.9133939698204
KLKB1	-1.95642804266012	5.06279081696562	-8.0973211547815	2.00936797687371e-13	2.89843757669146e-12	19.9078029901373
ZNF775	1.07833957985854	5.02955764733593	8.09587280221407	2.0259462849793e-13	2.91868447228763e-12	19.8997170364882
NR1I3	-1.93367110755696	3.98681155811457	-8.09280611004223	2.06149789613681e-13	2.96618030619584e-12	19.8825979107062
HNF1B	-1.4699717298014	3.45077625195298	-8.08961993989709	2.0990903611214e-13	3.0164900533662e-12	19.8648144120686
TMEM139	-1.68547063637944	2.72862921212294	-8.08130100048915	2.2004796467617e-13	3.15429554358524e-12	19.8183949856889
PMP22	1.28138119675518	7.17084699576785	8.07582287669573	2.26988420741942e-13	3.24568000866623e-12	19.7878370723168
DNAH6	-1.55632730115947	3.3768857412706	-8.06934929129765	2.3547052117122e-13	3.35027574236425e-12	19.7517364102322
CHRNA4	-2.55007016332988	2.69334687321199	-8.06718118904577	2.38381023612571e-13	3.38748875386082e-12	19.7396482007852
HSPG2	1.30147634257721	5.75810527904466	8.06164818078191	2.45971426131977e-13	3.48672088252761e-12	19.708804612156
TSTD1	-1.55894718436933	4.46503665840963	-8.05625089943557	2.53606568138419e-13	3.59051863793506e-12	19.6787253736623
FABP4	1.93800794380378	3.39014568860783	8.05150828721576	2.60509405046557e-13	3.68370565116326e-12	19.6523009540624
SETBP1	-1.12755659161222	7.15679833497503	-8.05016073975076	2.62504536569649e-13	3.70552100879933e-12	19.6447939026921
GALNT6	1.28504118373674	2.80733783870192	8.04391696145377	2.71948511788095e-13	3.83130406423424e-12	19.6100166936072
BMF	1.41936466262996	4.53331539810493	8.04197303314185	2.74957025896629e-13	3.86771691729655e-12	19.5991913126254
EFEMP1	1.76816137176787	6.54704601232659	8.03010563052441	2.94053030107993e-13	4.12248704725271e-12	19.5331256142515
MAP1LC3A	-1.39551301843983	5.89730887237604	-8.02778211439416	2.97943037500913e-13	4.17192921534815e-12	19.5201949985316
KCNK5	-1.24417371590351	3.60154082274315	-8.02617907509521	3.00656548274811e-13	4.20479718305893e-12	19.5112747497285
CCDC38	-1.61019036414583	2.72227755366126	-8.01826669789477	3.1441343820402e-13	4.38650680128621e-12	19.4672556698572
APOH	-1.50482908233675	6.32429909976591	-8.01741872001771	3.15924327595829e-13	4.40223680759139e-12	19.4625390878684
OLFML2B	1.80573686266271	4.10991475154438	8.01491048213616	3.2043568430183e-13	4.45968791170134e-12	19.4485890100231
CYP3A4	-3.23356453854787	6.85040981176589	-8.01028164545367	3.28929623645591e-13	4.56683184848691e-12	19.4228491993367
TREH	-1.38263728796339	2.30293095381626	-8.00843784980841	3.3237486684638e-13	4.60353223296759e-12	19.4125979050154
GCH1	-1.24583395568782	5.66146520380882	-8.00786977252894	3.33443549475457e-13	4.61276968081591e-12	19.4094396431646
KREMEN1	1.20842865182511	5.25154699817189	8.00641192129287	3.36201722959596e-13	4.63974541228615e-12	19.4013350215563
MYLK4	1.15667738681937	2.8497970127935	7.99852598463805	3.51518502499842e-13	4.83949094209015e-12	19.3575046651972
TRANK1	-1.15555435247271	5.32157641563024	-7.99782894889367	3.52905188691673e-13	4.85276332521891e-12	19.3536313147753
CACNB4	2.43769938712229	4.08856311994926	7.98894675707896	3.71057870353457e-13	5.09018693834934e-12	19.304285396313
EFNA5	-1.81142499714806	4.01502002537578	-7.9857132785579	3.77893636554038e-13	5.17777414667478e-12	19.2863267522851
FAM50B	-1.66478623842603	4.89217387402479	-7.98284585233987	3.84059962596506e-13	5.25599104950307e-12	19.2704035112618
LGALS3	1.3786483910345	7.16675723830947	7.98190707168032	3.86100392845506e-13	5.27762465553822e-12	19.2651908059987
F7	-1.01646182066206	5.23895046902442	-7.97812770522035	3.94424157444958e-13	5.38499188559216e-12	19.2442077769109
ARHGEF3	1.06448492637657	6.94510736531343	7.97498300803118	4.01485596263452e-13	5.47489028063771e-12	19.2267513737206
SLC6A9	1.85690159494331	2.76797714676054	7.9731270061313	4.05711956525554e-13	5.52596048022112e-12	19.2164498519188
FAM110C	-2.11690196250685	4.57953949386693	-7.96631226338916	4.21611969616183e-13	5.73572113167419e-12	19.1786334277103
OPLAH	-1.2066553625111	4.39691544797197	-7.95706681776525	4.4417546725364e-13	6.02127829398619e-12	19.1273486972967
ANXA3	-1.444460914098	3.51462981435604	-7.95560835630977	4.47842583957402e-13	6.05668851472189e-12	19.1192606981054
LTF	2.32619485261228	3.32278672656442	7.95008254072325	4.62011001986003e-13	6.24095332329798e-12	19.0886221675504
ADRA2B	-1.43238081419751	3.37492873193023	-7.94945298244683	4.63653163019878e-13	6.24843382370215e-12	19.0851320370234
STC2	1.85405201165864	3.6670200789878	7.9392761755662	4.91016161219515e-13	6.6016950387851e-12	19.0287291313425
LMCD1	1.05861777033287	5.51948759599381	7.93076875154783	5.15115186684972e-13	6.88539298430366e-12	18.9816002313659
ACSL1	-1.39602069902589	8.49883963195967	-7.92899485277405	5.20286010638642e-13	6.94642322575917e-12	18.9717758026788
PAQR8	1.10367574385212	6.03428226124652	7.92168668567048	5.42137381914522e-13	7.22137055584981e-12	18.9313099326865
CD74	1.73033023621619	8.16432571987261	7.91896243701932	5.50513673264365e-13	7.30751213459126e-12	18.9162293311926
STAT4	-1.18394105192574	4.37316439532127	-7.90993618341124	5.79194589425786e-13	7.6793444293151e-12	18.8662774254916
SLC25A27	-1.15005612852667	6.64763346440787	-7.90664932186754	5.90002551014093e-13	7.81362086590983e-12	18.8480933101167
TECTA	-1.10903898524295	3.18799599928145	-7.89805554229371	6.19215121130044e-13	8.1722161158795e-12	18.8005635565634
SEMA3G	1.5565699831782	4.12178840042163	7.89483160310416	6.30540285933575e-13	8.30259582923085e-12	18.782738160009
PTGFRN	1.15243741165178	6.43647643892706	7.89426124635035	6.32565129355574e-13	8.31971685596873e-12	18.7795849168366
MBNL3	1.31296758617057	6.60877185449508	7.88785499746372	6.55755888162306e-13	8.58633514226947e-12	18.7441739074103
EPS8L3	2.00931158246879	2.40084922422174	7.88783545743391	6.55827897558816e-13	8.58633514226947e-12	18.7440659159765
GSTZ1	-1.30255881087427	5.4852351667212	-7.8839206814268	6.70414010175161e-13	8.75733067671354e-12	18.722432363899
HK3	-1.1413345698215	2.2990775714001	-7.87871926185136	6.90292756031987e-13	8.99652829144072e-12	18.6936952828484
LY6E	-1.59386656295089	4.22333483204409	-7.87073498136357	7.21949740676379e-13	9.37717977652284e-12	18.6495980471359
MFGE8	1.35809804376632	4.95223879014969	7.86239583322938	7.56551013862399e-13	9.81550140244979e-12	18.6035599861986
CCDC150	-1.32963762134497	4.10331300232132	-7.84002937592588	8.57686582003336e-13	1.10775673054694e-11	18.4801779975296
TIMP2	1.00705028994394	8.64231814744743	7.82494992889165	9.33324862986974e-13	1.19870649628819e-11	18.3970740102458
KCNJ15	-1.25384098345287	3.29681783793494	-7.82379006275556	9.3940940393506e-13	1.20422418999004e-11	18.390684581076
TLR7	1.57143108511851	3.70313243424621	7.82373132492947	9.3971858058794e-13	1.20422418999004e-11	18.390361018447
NUDT4	1.08524323390467	8.30327628084406	7.81750457020464	9.73072851664058e-13	1.24557664245337e-11	18.3560659645672
SLC13A5	-1.3179852557999	5.54597743750092	-7.81129048938572	1.00752884342514e-12	1.28824567708323e-11	18.3218517678667
FBLIM1	1.11850533710581	5.43870452981607	7.80909372649596	1.01999663223087e-12	1.30128903680832e-11	18.3097592256669
AXIN2	1.78946438609803	5.8704203559794	7.8050714127125	1.04322306326885e-12	1.32649913759168e-11	18.2876211431303
ACADS	-1.02996177096851	5.23298440447764	-7.7989366990796	1.07966062258682e-12	1.37131230846702e-11	18.2538657453421
TEAD4	1.34150608517433	3.45682552392381	7.78526571664523	1.16546081588892e-12	1.47702219514753e-11	18.1786820810541
SNX22	1.25737474734288	4.82670219021145	7.78419054763296	1.17248851444764e-12	1.48429031123349e-11	18.1727714700272
TM6SF2	-1.33230653334578	3.31442139102629	-7.77005087518583	1.26891405988627e-12	1.60282411832939e-11	18.0950714933706
BCKDHB	-1.03825286212634	6.18531560300953	-7.76725986732655	1.28885616499451e-12	1.62443978995247e-11	18.0797412733667
RPL22L1	1.00657286697291	7.14031099096293	7.75666138518704	1.36745358412634e-12	1.71551084499005e-11	18.0215474526983
ADAMTS13	-1.30285360724443	5.01937915218219	-7.74544588903011	1.4558029593667e-12	1.8188824351957e-11	17.9600014612402
EPB41L2	1.06112010950063	7.30590307311729	7.73871158945347	1.51154609037011e-12	1.88034368468359e-11	17.9230641187657
GMNC	-1.91219646428682	2.25180702496855	-7.73638941274086	1.53125421693528e-12	1.90074172095685e-11	17.9103301663214
KRT18	-1.24239494590004	6.12454920647475	-7.73073233508757	1.58033758109775e-12	1.95955033543892e-11	17.8793154946341
CD5L	-1.73386997813655	3.92438010621386	-7.72795618967638	1.60499180179104e-12	1.98583145131085e-11	17.8640988491602
CYP4A11	-2.23759985908005	5.27695836913751	-7.7222921634285	1.65648073067321e-12	2.04733172762e-11	17.8330601597575
DGKE	-1.26410050350813	5.53693436864186	-7.72066279468866	1.67159337144735e-12	2.06157197539833e-11	17.8241330230457
QPCT	1.7700522175276	5.11102998240861	7.7201309945343	1.67655541010092e-12	2.06325929461724e-11	17.821219516756
SLC19A3	-1.03896266578712	4.19990238900893	-7.71303364933952	1.74419232365418e-12	2.14190548237404e-11	17.7823441949692
SOCS2	-1.55819786851895	7.24556752637385	-7.71121101782212	1.76199377314555e-12	2.16145432727107e-11	17.7723632365514
ABCC9	-1.28838022625349	4.67751524641839	-7.70223467119258	1.85232582654706e-12	2.2674205906624e-11	17.7232220152253
TDRD6	-1.7371902536942	4.24972181381975	-7.70088466566676	1.86630264717797e-12	2.28209659157587e-11	17.7158334485139
ADCY10	-1.5256635619373	3.20598437099651	-7.69810221768441	1.89544025252693e-12	2.31526010420364e-11	17.7006068487478
SLC25A15	-1.20317913879242	6.07312947677523	-7.69692520076915	1.9079011407648e-12	2.3280043462552e-11	17.6941664639333
CPNE5	1.56028254471318	3.38632763929484	7.67769082343631	2.12342098637687e-12	2.58001267360627e-11	17.5889786416586
ATP11C	-1.18325193577026	6.40812073954902	-7.67540851931459	2.15054380919274e-12	2.61020549864176e-11	17.5765046575672
IGFBP7	1.34506337138246	9.14415055219826	7.66092313839218	2.33087012070704e-12	2.81124482415528e-11	17.4973709600075
APOA1	-1.19746445683558	6.71722750523908	-7.65989378269396	2.34424010347847e-12	2.82440344891289e-11	17.4917499884592
TJP2	-1.07341657789647	7.15637503379568	-7.65214667390641	2.447332517245e-12	2.94243685476514e-11	17.4494558425969
DLL4	1.18131315530106	3.49014715077965	7.64928333926071	2.48656170271225e-12	2.98647504921988e-11	17.4338284976325
TJP3	-1.25235317034029	2.89663265613485	-7.6425862399194	2.58076457856248e-12	3.09314602203073e-11	17.3972871393638
RASL11A	-1.20722774925306	3.40106118820039	-7.63878132367019	2.63585139447724e-12	3.14930756622141e-11	17.3765324451077
SUSD2	1.1472381912649	3.49705674759199	7.6344303976179	2.70027186789541e-12	3.21623667916754e-11	17.3528048155302
RASL12	1.56267834940546	3.99788973168487	7.63240458906314	2.73079606090194e-12	3.24922283640166e-11	17.3417590996072
SLCO1B1	-1.82396917179923	4.9228220910604	-7.63179612546414	2.7400307521256e-12	3.25683572421389e-11	17.3384416971826
MBOAT1	-1.14736586546439	3.52111665329799	-7.626205529675	2.82634057691576e-12	3.34557139218008e-11	17.3079665036067
USP2	-1.54336849373913	5.21759752290131	-7.61440089193302	3.01753046162599e-12	3.55721609449585e-11	17.2436489368315
KNG1	-1.50141204581738	5.85117354271305	-7.61050118039293	3.08346355571621e-12	3.62377978983966e-11	17.2224107221331
CGREF1	1.29372212170189	3.75264505753885	7.60663883404833	3.15017101333445e-12	3.69839095859982e-11	17.2013805952044
COL15A1	2.03418308719932	5.16123564817261	7.6012727911324	3.24522763165431e-12	3.79833880394035e-11	17.1721705741391
KMO	-1.89773838786065	4.30761690822747	-7.59338242466501	3.39018361509988e-12	3.96276615000402e-11	17.1292354920399
THSD4	-1.38489343351878	4.66832385817182	-7.59255079129016	3.40583040375217e-12	3.97012636506421e-11	17.1247113123022
SEMA6D	-1.44503071114738	6.79582298522625	-7.59207119713072	3.4148862352208e-12	3.9726163883288e-11	17.1221023626742
CES3	-1.5549553837393	4.81702530373009	-7.59031028552938	3.44834126094029e-12	4.00747513746118e-11	17.1125237681779
ARMC9	1.07471595227273	4.59049621591359	7.57793484323487	3.69279336949055e-12	4.28289428974651e-11	17.045233747525
GGACT	-1.10875846366626	4.06135289557179	-7.57112555988228	3.8345372771747e-12	4.43832227989112e-11	17.0082292815889
LRRC31	-1.30614193921014	2.66730283426049	-7.56929893953566	3.87346864702107e-12	4.47886878198348e-11	16.9983051168336
INSIG1	-1.43524405600547	7.92786090078912	-7.56849420519232	3.89074418988706e-12	4.4943183891633e-11	16.99393326383
SSTR2	-1.53821076503065	5.33715746943019	-7.56282853039093	4.01455008293316e-12	4.62337653482834e-11	16.9631592413149
OTC	-1.57800381823522	3.87670613115443	-7.55289689033219	4.24105953989065e-12	4.87445902272517e-11	16.9092380594991
FGGY	-1.09697939913182	5.11929789835182	-7.54815456335549	4.35363684298903e-12	4.99385197114886e-11	16.8835017217698
LY75	1.35300752803301	3.97496171241973	7.54295819183559	4.48039220891819e-12	5.12899933627106e-11	16.8553093853581
FKBP10	1.70399578688653	4.6284921266442	7.5355689373958	4.66695492144097e-12	5.33724864621367e-11	16.8152343744697
GOLGA7B	-2.07482021684528	3.27727427029664	-7.53482791734111	4.68608319092047e-12	5.35379176100983e-11	16.8112164585556
ADRA1B	-1.59801348317531	1.98660680951852	-7.53369842712787	4.71538864805527e-12	5.38191773926149e-11	16.8050925340668
GPRIN3	-1.60101111216325	6.05230774529581	-7.53181649597254	4.76462032942752e-12	5.43270810551011e-11	16.7948898793035
THBS2	1.76384783264718	6.59304715506234	7.53062022495173	4.79617924057742e-12	5.46326686907837e-11	16.7884050240819
ANKRD37	-1.07018263275731	5.30869058283482	-7.51165289959459	5.32512110457527e-12	6.04777848889548e-11	16.6856454645289
INHBE	-1.44594770125036	3.92689188846282	-7.50957625599167	5.38642970438964e-12	6.09930827078914e-11	16.6744017026908
MYO15A	-1.04508647482284	3.08549954532179	-7.50090248227356	5.65015014509101e-12	6.37905840373009e-11	16.6274532663307
ACSL4	1.37247844941202	6.97591041056286	7.49649264107423	5.78908993033052e-12	6.52309426693377e-11	16.6035933239772
OSGIN1	-1.28138244648798	3.60203812547675	-7.49069124773357	5.97703662520121e-12	6.70853709976152e-11	16.5722136507895
ID2	-1.03373408285204	8.04243150124581	-7.48563074858105	6.14590527124899e-12	6.87120587385403e-11	16.5448502197803
LTK	-1.42586314520964	2.82552812038932	-7.48523426346843	6.1593337574896e-12	6.87952044781086e-11	16.5427066669514
DUSP9	2.008646046985	3.26314998027299	7.48428124650926	6.19173025811127e-12	6.90898414223844e-11	16.5375544915615
LONRF3	-1.29562192384283	3.94856589524134	-7.47821612638133	6.40189489415534e-12	7.12596396225099e-11	16.5047721944428
SLC6A8	1.40409895355191	5.82460778879319	7.45680235982458	7.20197330670448e-12	7.97425819745235e-11	16.3891238904543
WWTR1	1.2103153320755	7.69276473770647	7.45429081379085	7.30206829137733e-12	8.06952339957598e-11	16.3755695588008
GSN	1.05259749848616	7.82990365728464	7.44961987645104	7.4918990913734e-12	8.27134474684128e-11	16.3503668137041
HAMP	-2.78810117420486	5.47800083977019	-7.44600001843727	7.64236550017227e-12	8.42127069798254e-11	16.3308401674375
SMPD3	-1.49046371333913	3.81036739699498	-7.43332554059245	8.19316014182009e-12	9.01090658509371e-11	16.2625034651382
OLFML2A	1.37973678836358	4.24668257806196	7.426085785271	8.52522271297578e-12	9.36713944405626e-11	16.223492407614
TFF3	1.26194982145545	3.40836817125869	7.41920037614338	8.85337734169448e-12	9.69985483180687e-11	16.1864065372577
PNPLA7	-1.15690870724233	3.20968015351915	-7.41594679680758	9.01276017001348e-12	9.84629041599379e-11	16.1688876320431
PHGDH	-1.21242459653726	6.12039209032427	-7.41464986324524	9.07708159010474e-12	9.90713410813523e-11	16.1619052526891
ACADSB	-1.03969703219261	7.64097449225883	-7.4139552696205	9.11171655053641e-12	9.93549187400371e-11	16.1581659528267
KIAA1549	1.3859003630343	4.77181500338808	7.41340214941242	9.1393906475197e-12	9.95621284770599e-11	16.1551883785779
SUCNR1	-1.18293939258378	3.61094801210614	-7.40639612166581	9.497204259237e-12	1.029715763027e-10	16.117481957775
CCBE1	-1.74584281103016	3.50123841841479	-7.39591174304086	1.00587137538695e-11	1.0864273119146e-10	16.0610850706484
LAMA3	1.34613291023011	4.44536371713749	7.3862734486301	1.06038300734752e-11	1.14214987714487e-10	16.0092712129592
DKK3	1.54016412193525	8.02814964162123	7.37776452638978	1.11093039343655e-11	1.19435419264405e-10	15.9635540873622
CYP3A7	-1.67627673178237	4.28996430768312	-7.37615484274968	1.12075748547629e-11	1.20379209057425e-10	15.954908192155
PEMT	-1.03594484431837	5.91714741847359	-7.37281751371945	1.1414066792172e-11	1.22482537296934e-10	15.9369855352812
CBLC	-1.14466616878145	3.20703909208131	-7.3725952432073	1.14279523645661e-11	1.22517039262323e-10	15.9357919934633
PIPOX	-1.4355337829919	6.74735676020364	-7.37228297949952	1.14474881863171e-11	1.22611995667251e-10	15.9341152363615
PEG3	1.64238877499753	8.64464873249134	7.36559475584378	1.18739406962843e-11	1.26942818505341e-10	15.8982093425115
SCARA5	-1.80812925858254	2.83051095813981	-7.36110840254739	1.21687682728199e-11	1.29732402329172e-10	15.8741325485605
CREB3L1	1.68569762488905	3.42495443849529	7.35857469697216	1.23384629694407e-11	1.31419510032578e-10	15.8605379282186
PFKFB1	-1.30489447648746	4.48403835869446	-7.35727730945024	1.24262596313253e-11	1.32231986178755e-10	15.8535776088854
OXTR	1.4563933149816	4.32568428991441	7.34852849095241	1.30346620988908e-11	1.38066411641572e-10	15.8066559202156
CYB5A	-1.03605564990064	8.22461948113882	-7.33910055321467	1.37233057886056e-11	1.44671950571845e-10	15.7561205244254
MTHFD2	1.37794933239574	6.58123538444091	7.33895944591133	1.37338813902901e-11	1.44671950571845e-10	15.7553643899491
EMP1	1.7765815795005	7.51993998866013	7.33854277841072	1.37651565434084e-11	1.4473583098115e-10	15.7531316835198
HAND2	-1.81891505763604	2.6666081609415	-7.33701416443968	1.38804992280987e-11	1.45815088871939e-10	15.7449411258452
ZC3HAV1L	1.35244555600453	5.42761909570403	7.33085209327966	1.43552385771108e-11	1.50455400880613e-10	15.7119316908891
PIK3CG	1.37729542600316	3.82658252216878	7.33077175657886	1.43615327787103e-11	1.50455400880613e-10	15.7115014212967
UBXN10	-1.62862609466715	4.39303702986246	-7.32620336831676	1.47239837449025e-11	1.53691619417246e-10	15.6870374759281
CYP3A5	-1.67731272134988	5.39536922125353	-7.32347472332794	1.49447727632209e-11	1.55713140532942e-10	15.6724287859258
ANXA2	1.01501818811423	8.26224555928968	7.32018016015879	1.52157214028921e-11	1.58249015532615e-10	15.6547935999679
TRIB2	1.06428259253914	7.91534495217748	7.31952540472749	1.52701452454537e-11	1.58671319193031e-10	15.6512892499243
ANGPT2	1.49853104626194	4.84414219926813	7.3147733388463	1.5670953712005e-11	1.6268887027237e-10	15.6258597953123
PALD1	1.01321461097188	4.93653044791833	7.31213275985379	1.58981506434264e-11	1.64898433322333e-10	15.6117327031782
CYP26B1	-1.83115682870258	4.7729791746136	-7.30971989484564	1.61086022630329e-11	1.66930479408072e-10	15.598825934441
CYP2E1	-2.02780873315173	6.7083299953836	-7.30934438247336	1.61416015653152e-11	1.67121613320965e-10	15.5968174401846
KCTD14	-1.17892574870108	4.61179778458867	-7.30291429768333	1.67171532938688e-11	1.72768995607742e-10	15.5624323787643
SCIMP	-1.18648114454496	2.81000006209218	-7.28873811701803	1.80587382005312e-11	1.84804306611853e-10	15.4866742395605
SPECC1	1.26058267499039	4.91111001119521	7.26834766436484	2.0177111964108e-11	2.04478022570069e-10	15.3778264277355
BCAT1	1.55220372248057	6.6613510100865	7.26748878812935	2.0271541573016e-11	2.05068591881759e-10	15.3732447058036
ANXA1	1.6539007610153	6.81432568759546	7.26738157003583	2.02833603676792e-11	2.05068591881759e-10	15.3726727627496
GPRC5C	-1.16702782761852	5.56018321733343	-7.2673307282135	2.02889671117991e-11	2.05068591881759e-10	15.3724015540475
TTPA	-1.36973134960922	4.33406704545655	-7.26354539140364	2.07107410831274e-11	2.08963733845754e-10	15.3522116771318
VNN1	-2.27068638912975	4.76130051170958	-7.25708293871547	2.1450937471621e-11	2.15741988526591e-10	15.3177541765422
RTP3	-1.95153675605444	3.11980921811228	-7.25702488982394	2.14577034399379e-11	2.15741988526591e-10	15.317444727332
NDRG2	-1.03449766696692	8.47240152766518	-7.25593491858021	2.15851391087834e-11	2.16833392167149e-10	15.3116344821289
WNK4	1.77059715742292	2.59415786870501	7.25486646794027	2.17107850202421e-11	2.1771461449993e-10	15.305939350806
ART4	-1.32320122370892	4.03147769887693	-7.25015314806592	2.22737426057816e-11	2.23165019720405e-10	15.2808207532572
IRF6	-1.38184088830159	4.69064782778096	-7.24886687077277	2.24298665428903e-11	2.24533328374425e-10	15.2739671470183
SLC17A1	-1.33953149167137	3.6539610110766	-7.24496836535751	2.29096943480334e-11	2.2893743298879e-10	15.2531984106712
EMILIN2	1.22003567194357	4.82015653824451	7.24347497660875	2.30961773564749e-11	2.30600268180039e-10	15.2452439777006
TMC7	1.30490659498191	3.17273658022413	7.23440550563837	2.42613771386414e-11	2.4181348290441e-10	15.1969525564013
ALPK3	1.43818245203575	4.85085122215587	7.2261278247689	2.53754886008314e-11	2.51607392154358e-10	15.1529018828257
SOD3	1.22563619957316	3.87270376176922	7.2227251438882	2.58480002555559e-11	2.55190661164482e-10	15.1348009785205
GPX7	1.08140498404517	5.02068562124951	7.22143650849809	2.60292082563005e-11	2.56758908246428e-10	15.1279469990168
FGD1	1.02336524332065	4.59343196689998	7.18766814277629	3.12522481128131e-11	3.04616564372937e-10	14.9485459172578
S100A6	1.37354391526033	7.33845892499298	7.17969036962836	3.26302386043503e-11	3.17508813267076e-10	14.906220557006
PRSS35	1.29858669927625	3.75949168143852	7.17804474585102	3.29218707355667e-11	3.20058637915353e-10	14.8974926237331
PECAM1	1.0740720024348	6.95559835316543	7.17781339087343	3.29630767681081e-11	3.20058637915353e-10	14.8962656571331
ZNF610	1.23747328338259	4.41563088586371	7.17774141055984	3.2975907390164e-11	3.20058637915353e-10	14.8958839210021
CYP4V2	-1.25386136689495	6.73661030022581	-7.17694744991234	3.31177603040337e-11	3.21163955921381e-10	14.8916733978168
RDH5	-1.10415329402966	4.72983658496096	-7.17253519145508	3.39171368831105e-11	3.28361353871733e-10	14.8682783925745
GJA5	1.48251204727791	3.4444267713262	7.16632773995866	3.5074138466399e-11	3.38990957804034e-10	14.8353763716436
TRIM47	1.09683042478854	4.72587814657021	7.16594825905222	3.51461215733757e-11	3.3911577134916e-10	14.8333654082696
ANGPTL1	-1.33220179184837	3.54754612181036	-7.16473934326233	3.53764138492311e-11	3.41051203876466e-10	14.8269594021397
SERPINC1	-1.66409670349469	5.40430707748753	-7.16426241637422	3.54676757245104e-11	3.41400337544646e-10	14.8244323234654
MR1	1.19754697070367	4.8923338478539	7.15973450726919	3.6345784907823e-11	3.49516166090137e-10	14.8004444180025
DISC1	1.02490473826754	5.03932051321445	7.15578731055067	3.71287842712569e-11	3.56150961572741e-10	14.7795389070974
GC	-1.43203902237595	5.12427034015298	-7.11802829100587	4.55139902169543e-11	4.31181217550387e-10	14.5798352441602
AGBL2	-1.16037428399603	3.40131342170949	-7.11414845125885	4.64750490056149e-11	4.39560554104177e-10	14.559343931263
LILRA5	-1.26947223910813	3.23867378088697	-7.10883311310868	4.78243211049875e-11	4.51578005696929e-10	14.5312798007066
LRRC3	-1.26798903996762	3.5911995901502	-7.10704897244201	4.82858371638656e-11	4.55561201573956e-10	14.5218620936599
CD300LF	1.20689983172992	3.11134114004913	7.10354785849641	4.92043243842552e-11	4.63465178490581e-10	14.5033845449998
SLC46A3	-1.72650198328337	5.67882926116357	-7.10028544845562	5.00757192113696e-11	4.70537747139543e-10	14.4861707445239
TMEM132A	1.35929406903298	5.07642926781325	7.10028153548411	5.00767734743966e-11	4.70537747139543e-10	14.4861501003921
ATF5	-1.28281236826162	6.41726639173552	-7.10027648836907	5.00781333395333e-11	4.70537747139543e-10	14.4861234727316
DMGDH	-1.41223917299105	5.45407843704195	-7.09779561520562	5.07510018671565e-11	4.76077554744031e-10	14.473035945504
DSG1	-1.61823476130382	2.54037291142645	-7.09223705048299	5.22912134543236e-11	4.89728966462107e-10	14.4437204880909
HLA-DMA	1.35868283505095	5.96423754389177	7.09018988927376	5.28700192808764e-11	4.9474617879627e-10	14.4329267145596
HRC	1.02207511814319	2.60071568234548	7.08936999695177	5.31036036232763e-11	4.96293101527421e-10	14.4286042092826
SLC17A4	-1.62638776788246	4.29931684657946	-7.08930636364056	5.31217751068803e-11	4.96293101527421e-10	14.4282687420394
FAM83G	-1.22112296760429	3.86740769781343	-7.08879777278292	5.32672321247864e-11	4.97247446550242e-10	14.4255875640198
DGAT2	-1.13170158012352	5.2957169210422	-7.08426420561914	5.45813449759307e-11	5.08687502446133e-10	14.4016917269029
VCAN	1.66016268820849	8.2001398513683	7.07404956015062	5.76607348715505e-11	5.36515849104654e-10	14.3478788774249
RUNX2	1.78776967117397	4.71336454659959	7.06735285331363	5.97720983798438e-11	5.55261515855474e-10	14.3126197459605
GREB1	1.64794984120567	5.13573003158486	7.06521179965201	6.04631173908536e-11	5.60773436091907e-10	14.3013502191063
PEX11G	-1.08928372536176	3.63582885038424	-7.06399837672164	6.08582442608861e-11	5.63073618536256e-10	14.2949640547309
CFTR	-2.88797014950879	2.51120775441727	-7.06123362878267	6.17680826251535e-11	5.69198334431791e-10	14.2804153671123
IQCH	1.32606314783648	3.31459023152096	7.06007158049291	6.21544951276754e-11	5.7138343719453e-10	14.2743012526486
ITIH3	-1.25042128563723	5.8847647325944	-7.05786634670349	6.28943731219623e-11	5.77722553749097e-10	14.2626997700154
PZP	-1.90008568944109	4.12631037099807	-7.05533703589479	6.37537002099185e-11	5.8468049984847e-10	14.2493955336226
GPSM2	1.10461560696736	5.60362383299485	7.05092379997734	6.52809501875597e-11	5.97731953790718e-10	14.226187383787
ANXA13	-1.60404541044432	3.57086061530755	-7.04255330686063	6.82776068843773e-11	6.22241331557573e-10	14.1821884788291
PGBD5	-1.01240124663425	5.58140685862612	-7.04253888806898	6.82828843200263e-11	6.22241331557573e-10	14.1821127095439
SCARA3	1.25845953295984	4.89903830296496	7.04173075912892	6.85793134651109e-11	6.23982248389636e-10	14.1778661955377
UBAP1L	-1.08424937538106	4.65738436070194	-7.04172177503454	6.85826160483993e-11	6.23982248389636e-10	14.1778189877265
LAIR1	1.12113572303693	4.73844008615988	7.03032536922819	7.29010277211466e-11	6.62222785042884e-10	14.1179592305702
DNASE1L3	-1.10520319088443	4.90673262147572	-7.02402104425766	7.54041845439026e-11	6.83879026013499e-10	14.0848661420163
PRKAG2	-1.00299015780468	5.95985629573462	-7.02076889674634	7.67284663387823e-11	6.94791995663957e-10	14.0678004577024
NOTCH3	1.34231586101721	5.01661671505253	7.02032145472191	7.6912454390941e-11	6.95909220895811e-10	14.065452804468
TCP10L	-1.15978850676727	3.52351477550542	-7.01758201764507	7.80484497182261e-11	7.05631732019427e-10	14.0510810437369
USH2A	-2.35775713685973	3.05364679953556	-7.01263062950808	8.01439054042305e-11	7.22301665503434e-10	14.0251118544532
INHBC	-1.26183024898527	4.71740667802573	-7.0075282036584	8.23614148179201e-11	7.41704913677928e-10	13.9983599542244
CEMIP	2.31061495321068	4.93695085166243	7.00479994035081	8.35718693121589e-11	7.50838969829584e-10	13.9840596761451
SSPN	1.26530331785747	5.87322762906253	7.00125310440848	8.51718041094084e-11	7.63421276178163e-10	13.9654729361806
CDHR5	-1.17496639555517	3.92721087517617	-6.99183993713315	8.95661328379741e-11	7.9968766504325e-10	13.9161670127378
SEMA7A	1.17451018812864	4.65134063429892	6.98799940827714	9.14226477491425e-11	8.14363724946202e-10	13.8960598580022
PDGFRB	1.0754623465029	5.80360842366198	6.98622302423057	9.22941585084945e-11	8.2148955658491e-10	13.8867614209648
WNT11	-1.87042728684215	3.09088274508491	-6.98604307093631	9.23829016592038e-11	8.21642507243206e-10	13.8858195254162
CD3D	1.0613346381312	3.28169233140181	6.98344461260965	9.36737527265114e-11	8.31191676047762e-10	13.8722202471277
LINGO1	1.74400241154557	5.05593225767951	6.97308157018173	9.90014271446956e-11	8.70393864069981e-10	13.8180092710235
OLFM1	-1.19326702104801	6.1395481249177	-6.9693145496532	1.0101131734044e-10	8.85668944688686e-10	13.7983132146133
LAYN	1.0406165470616	4.24434957294195	6.96908541056534	1.01134866034894e-10	8.85759368278151e-10	13.7971153202339
AEN	1.07244683726943	5.50766017070447	6.96836017758786	1.01526886258073e-10	8.88515021353042e-10	13.7933240731511
RIC3	-1.65288155856593	4.03938668082159	-6.96388705313728	1.03978191149411e-10	9.07201816700257e-10	13.7699445929871
B3GNT5	1.26741097457012	5.99767150450318	6.96198858808753	1.05036145703394e-10	9.15736541356395e-10	13.7600242313684
NAALAD2	1.61637283379523	4.1704496949598	6.96134591918027	1.05396687436064e-10	9.17486554314544e-10	13.7566662933104
SLC7A2	-1.29449489727135	5.98614854095826	-6.95843336000289	1.07046032228152e-10	9.31138289427005e-10	13.7414501411044
KRT80	-1.60514222791788	1.90405142216322	-6.94415751729371	1.15506178971405e-10	9.96425204319816e-10	13.6669145169091
CYP4F11	-1.4409018166469	3.15261514303212	-6.94067782047924	1.17666414556469e-10	1.01277793998304e-09	13.6487582721006
TUSC1	-1.27736731377552	5.80401933482379	-6.9362230795936	1.20490276851252e-10	1.03475643889759e-09	13.6255211287946
RIPK4	-1.05749207940983	3.52629059675113	-6.93257453222931	1.22852850898507e-10	1.0518989067984e-09	13.6064948823977
ITPRIPL2	1.05918227859925	6.34939670845008	6.92273868145315	1.29452198196179e-10	1.1010149182878e-09	13.5552284602958
LONRF2	-2.07754996030145	6.45857707662563	-6.92169596556118	1.30171999038103e-10	1.10631746332753e-09	13.5497957607906
STC1	1.67326046398169	4.87072759302213	6.91894947957998	1.32086900509047e-10	1.12093258805977e-09	13.5354881444204
ALDH1A1	-1.5248330265264	6.89113883743552	-6.91643003552207	1.33867946350374e-10	1.13437030257933e-09	13.5223657990659
LOXL1	1.85882318422591	4.1165187129075	6.9138668892474	1.35704212953918e-10	1.14823564711635e-09	13.5090183030978
ROBO1	1.51349762823742	7.68629800251898	6.90423625840372	1.42828647032819e-10	1.20496585248407e-09	13.4588894148925
FAM149A	-1.47571287415014	5.61123491067513	-6.89622671329863	1.49034105241613e-10	1.25271566353162e-09	13.4172253931185
F13A1	1.6440935697406	5.11065899991233	6.88375573075597	1.5922971762824e-10	1.32868867573216e-09	13.3524025965632
TCF21	-1.18569024688775	2.76376058519088	-6.88257454634337	1.60230358050713e-10	1.33606751716651e-09	13.3462660117651
RND1	-1.55166381760269	5.44708877529173	-6.8754559066749	1.66393679912079e-10	1.38444364692064e-09	13.3092939935748
COL4A2	1.34669859986877	7.46471457620991	6.86966167012064	1.71582593513807e-10	1.42246306045165e-09	13.2792148637348
TNFSF14	-1.52092003202005	5.01759235274675	-6.85986471906669	1.80721743986031e-10	1.49499068043776e-09	13.2283861339946
MUC20	-1.17813152440102	3.79281549310407	-6.84963715236232	1.9077518340086e-10	1.57158979967635e-09	13.1753627290379
KRT7	-1.81498444746999	3.59802012462971	-6.84092012641735	1.99778009614869e-10	1.64315981833662e-09	13.1302024131565
SKAP1	-1.34279278488442	3.62458659641736	-6.82996311399884	2.11690899678642e-10	1.73740879922099e-09	13.0734791525893
C16orf54	1.39341493061114	2.80746543252111	6.8248209466776	2.17520728506399e-10	1.78270735525373e-09	13.0468747861048
COL25A1	-1.31128919419594	3.55386862576039	-6.82429225824702	2.18129025306041e-10	1.78617144635541e-09	13.0441400593317
ABLIM3	-1.26200062940671	6.50383151077972	-6.82076151353472	2.22234675488292e-10	1.81615554730005e-09	13.0258794985984
FABP1	-1.07966259781325	5.36970506577007	-6.81242958393508	2.32227989255045e-10	1.89109345576343e-09	12.9828070831876
MAPK13	1.07020591782903	4.37663074865237	6.81192695591545	2.32844823039684e-10	1.89477268472123e-09	12.9802095834649
RHOBTB1	1.26139042857385	6.37683819933447	6.80336108646876	2.43608986736328e-10	1.97536609160065e-09	12.9359577451637
SQLE	1.27286764991972	6.77793487581368	6.80063975057151	2.47130379839148e-10	2.00109380910655e-09	12.9219051560283
FGB	-1.30354343035272	6.22209595325366	-6.79958840970432	2.48504216327328e-10	2.01080014930964e-09	12.9164769590765
FOXP2	-1.722505177909	4.67146893642933	-6.79939115972349	2.48762810310705e-10	2.01147506196304e-09	12.9154585824048
CHST11	1.34395070789849	5.59296396102575	6.7958482416081	2.53453030645602e-10	2.04651736840563e-09	12.897169542272
DENND2C	-1.07473946238612	4.70828463448172	-6.79432271710128	2.55499335817497e-10	2.06159056490267e-09	12.8892960871951
MYOM2	-1.17796900232061	4.04935225387882	-6.79179993810989	2.58919157756765e-10	2.08771753466515e-09	12.8762776602016
RXFP1	-1.28882022332293	2.43683951364684	-6.78122572310729	2.73751398557384e-10	2.20112994274221e-09	12.8217382075531
SH3RF3	1.16264664760404	5.17808851228752	6.78045374559734	2.74866491408455e-10	2.20854937323434e-09	12.8177582425616
HSPA12A	1.01239449780221	5.48651812543004	6.77384909594629	2.8459164595608e-10	2.28349495378596e-09	12.7837172753967
CBS	-1.83075304167442	4.9176476393839	-6.77182907471559	2.87633286603484e-10	2.30467927200363e-09	12.7733093385937
MGLL	-1.54307111082702	7.29553616733736	-6.76571406282895	2.97037760263969e-10	2.37340818604794e-09	12.7418122409938
LILRB5	-1.15297250020653	2.99505888197267	-6.76307912365473	3.01183024906087e-10	2.40485639219172e-09	12.7282448010335
CLYBL	-1.35080222731841	5.21675196692757	-6.76286872440761	3.01516472690372e-10	2.40584582309302e-09	12.7271615627614
TM4SF5	-1.01874632263488	4.02468403815691	-6.75936274619704	3.07126755286729e-10	2.44551276296964e-09	12.7091136517241
DGCR6L	-1.0945998397699	3.44745589722825	-6.7505682458419	3.21656847858662e-10	2.55766199938584e-09	12.6638631804752
TPPP	-1.32264565525582	5.40065903361786	-6.74954174084983	3.23396392526714e-10	2.56971444912922e-09	12.6585834905527
TLCD1	1.04968688100589	3.71057312190002	6.73733165489281	3.44813240249924e-10	2.73232962356772e-09	12.5958147094706
CYP8B1	-1.69665433913416	5.07524641509057	-6.735360547403	3.48399348640685e-10	2.75884229040852e-09	12.585687341925
ZDHHC19	-1.48175103891933	2.8744405222316	-6.73100723737858	3.56450321921674e-10	2.8167671000032e-09	12.5633259323128
RHOH	1.25270279298608	3.19713708746839	6.72362793011715	3.70518693377584e-10	2.92391452739616e-09	12.5254383457666
ZNF738	1.02465583917022	5.89967558398006	6.72325458772982	3.71244827788037e-10	2.92763263232297e-09	12.5235220724005
TGFB1	1.20542959228118	4.2458763959228	6.72143195864379	3.7480995847586e-10	2.95371856089213e-09	12.5141677731069
PRKAR2B	-1.18634108518816	6.32481901436467	-6.71929459981912	3.79033739980516e-10	2.98290980291726e-09	12.5031998780054
SHANK2	-1.49743680971972	5.5893260329942	-6.71726889699861	3.83080179324137e-10	3.01062739151249e-09	12.4928066375473
DYNC1I1	2.35124193695991	5.01131960411788	6.71457061899993	3.88536348078241e-10	3.05141884311516e-09	12.478965182408
TIMP3	1.02432913690793	8.0939530548745	6.71242823121143	3.92922969342866e-10	3.0837604470231e-09	12.467977378298
ADAMTSL3	-1.23396713963616	5.00549758226106	-6.70165897387746	4.15724039897368e-10	3.25825489836285e-09	12.4127723237865
TIMD4	-1.74369884125663	2.00791815255675	-6.69961722990464	4.20191718324932e-10	3.29062897653253e-09	12.4023112579111
GNAL	1.56743986206769	5.0131827013263	6.69468234495429	4.31186502045045e-10	3.3702405830369e-09	12.3770338526599
SLC2A2	-1.00443366385247	4.42817973208907	-6.68475857576974	4.5416215781962e-10	3.53298773447485e-09	12.3262322107343
BTK	1.08385029645231	3.85305370733849	6.68008680979634	4.65392115975175e-10	3.61544808905748e-09	12.3023303495807
ANO5	-2.01294475986662	4.39435848824923	-6.67783786618243	4.7089529016679e-10	3.65572665429012e-09	12.2908273735319
HEYL	1.03901327160253	4.72123496039768	6.67473453385686	4.78594636855036e-10	3.71048185035079e-09	12.2749577069505
SLC38A3	-1.17052362892084	5.37365143228097	-6.66499121130272	5.03583243496018e-10	3.89369885644531e-09	12.2251581963161
MAL2	-1.82888573656713	5.87216483975386	-6.66407267404687	5.06004311857066e-10	3.9097856721015e-09	12.2204654118887
CHST9	-2.55895074557608	4.01374616020125	-6.66109701807591	5.13926572785047e-10	3.9656619010201e-09	12.2052652162349
NOTUM	1.79208582141854	4.0498728724234	6.65324583663927	5.35420878431244e-10	4.12320759634309e-09	12.1651772602604
CD34	1.22259024976305	4.77869879821866	6.6448556805717	5.59370547729696e-10	4.29611547092466e-09	12.1223651206735
ODF3B	-1.09952268830997	4.054560295889	-6.64031434190055	5.7277108714492e-10	4.3931580645277e-09	12.0992042068117
CDKN2B	1.61914748164757	4.33266840311128	6.63879369262432	5.77328535942426e-10	4.42515771007406e-09	12.0914507537395
APOL1	-1.24080162225335	5.20962788038957	-6.63835980876478	5.7863544517287e-10	4.43221626516004e-09	12.0892386499861
SLC41A2	-1.24477711248105	5.76793071796106	-6.63080765160159	6.01856177409836e-10	4.58328161490105e-09	12.0507472667591
PTH1R	-1.26796188832591	4.84428703748783	-6.58706866621233	7.55556052539358e-10	5.66642364157865e-09	11.8282831566314
GJB2	-1.36578305065191	4.26535471824961	-6.58415000361004	7.67089683406287e-10	5.7416712808807e-09	11.8134665196382
KIF7	1.41123564067483	3.21086477529964	6.57981788863559	7.84529357992492e-10	5.8683818165927e-09	11.7914810016793
UPB1	-1.73720267587349	4.85010935762286	-6.56829731918009	8.32830812243714e-10	6.21349147900086e-09	11.7330520653229
CTSK	1.05032601209885	6.07911422909174	6.56582355377114	8.43578342169169e-10	6.27736002902553e-09	11.7205130790577
PLCD3	1.05933768784379	3.1379952132656	6.56382583028013	8.5235729036672e-10	6.33857927978671e-09	11.7103889137728
CYP39A1	-1.8358351108953	5.45887543329311	-6.54593298332427	9.35108879325158e-10	6.87823200026359e-09	11.6197851471873
C17orf67	-1.27403502769182	2.6752224216078	-6.53965141764744	9.65997675490707e-10	7.08943474385663e-09	11.5880091380441
ZBTB7C	1.24135743233348	3.56513067654412	6.53836546458852	9.72444027603424e-10	7.1300142560297e-09	11.5815060463459
CD160	-1.36584052346654	2.69799581132911	-6.53792974250782	9.74637854865172e-10	7.14153915096484e-09	11.5793027485212
ACTA2	1.13537932877911	7.34140368594443	6.51664529592467	1.08795103203087e-09	7.92127694976441e-09	11.471772083527
FAM222A	1.03766438264689	4.63692503896284	6.50871196553868	1.13342531061861e-09	8.22628913813078e-09	11.4317413099248
MTCL1	-1.19111147940276	5.81936987647078	-6.50444316468205	1.15866369362947e-09	8.39884881960454e-09	11.4102124267608
AFP	1.83311292999251	4.19364719368833	6.50182570512425	1.1744117440768e-09	8.50226711569343e-09	11.3970155970643
ETNK2	-1.1357635613578	4.89024784548147	-6.47844059609938	1.3247943455147e-09	9.52491463694414e-09	11.2792409689556
COL4A1	1.33672612681495	8.18414035531616	6.4734738351966	1.3590955973372e-09	9.75930934873403e-09	11.2542569009669
ENPP7	-1.17460691993213	2.92323724445606	-6.46955642784844	1.38676536954471e-09	9.9455590088147e-09	11.2345588015274
ADH6	-1.2870924746418	5.22369538054042	-6.46929096149106	1.38866037338362e-09	9.95293283844611e-09	11.2332241814967
PSD3	-1.33413803659536	7.88638579907844	-6.46553174819374	1.41577039949105e-09	1.01409081266103e-08	11.2143281529674
ASIC1	1.67441758053528	5.06172866512374	6.45944714472673	1.46075850664671e-09	1.04436047156398e-08	11.1837561975071
PLVAP	1.56020470519281	3.91693698507384	6.45865267820113	1.46673552262825e-09	1.04732943226477e-08	11.1797655924414
BAIAP2L1	-1.02659467336836	4.33348558212585	-6.45254044428443	1.51353204391204e-09	1.0768496464263e-08	11.1490729257387
XPNPEP2	-1.58369452676295	4.32100066273129	-6.44816781994973	1.54790860033634e-09	1.10050071511219e-08	11.127125605451
TSPYL5	-1.39212885120628	6.10451768290981	-6.44363459392034	1.58435921889685e-09	1.12502242123522e-08	11.1043808897852
NAMPT	-1.28085502972009	8.18903545656132	-6.44341309002819	1.58616177043548e-09	1.12560626997158e-08	11.1032697577405
LAMA4	1.28295548826724	6.30403799030817	6.43686417068403	1.64037731407765e-09	1.1590653735532e-08	11.0704279305823
SEC14L2	-1.25716923659956	5.78503640575162	-6.4363088618386	1.6450574852976e-09	1.16165744441495e-08	11.0676439945625
MLXIPL	-1.05310843041999	5.1832163834112	-6.43015642462659	1.69779826867978e-09	1.1952249982208e-08	11.0368088436719
WNT5B	-1.46092338462961	3.2524981312523	-6.42659285398571	1.72910396732386e-09	1.21651787701057e-08	11.0189562280391
EPHX2	-1.22480313888808	5.6139886316946	-6.42427418726312	1.74977768465986e-09	1.22955614291704e-08	11.0073432333768
CCR5	1.40194072738798	3.95233201814861	6.42142854684416	1.77548276637602e-09	1.24381288124036e-08	10.9930940907831
GCKR	-1.18546717512916	5.00342014676189	-6.42051190213606	1.78384182741668e-09	1.24814575639234e-08	10.9885048706051
PAQR5	-1.23466287887645	3.51386187549699	-6.4189008448595	1.7986273408991e-09	1.2577246728504e-08	10.9804399293538
MAP10	-1.08602878193141	2.88432204266124	-6.41677650706651	1.81830801986397e-09	1.27026161526417e-08	10.9698072338831
DBN1	1.19425085061192	6.25081687329921	6.41483640036972	1.83646700311267e-09	1.28028622524224e-08	10.9600983628439
ITGA7	1.0662720590865	5.7155515732671	6.41310124111109	1.85285885088567e-09	1.29014707858516e-08	10.9514164969524
OSBP2	1.22815139267278	3.60156693893006	6.40009356047564	1.98041301067547e-09	1.37396387846379e-08	10.8863743686876
SLC2A1	1.22383704080307	5.2298569293446	6.39991740238501	1.98219841921804e-09	1.37437211651338e-08	10.8854940343746
ALDH6A1	-1.00358058608457	8.45654525940469	-6.39774717138948	2.00432467829151e-09	1.38720047957463e-08	10.8746496111867
ADAMTS6	1.35670389473157	3.55306203016878	6.39712329335375	2.01073018899871e-09	1.39079542349899e-08	10.8715325370451
SLC7A6	1.08993672220864	5.9596426845983	6.3960594921592	2.02169899452544e-09	1.39704103580753e-08	10.8662178726207
DOCK8	1.07942719600792	5.60490181033883	6.39074596089281	2.07737433038318e-09	1.43171741065184e-08	10.8396793120151
RNASE6	1.39848043107225	4.90694617331467	6.38827639019079	2.10376151707212e-09	1.44816485245936e-08	10.8273491878593
RARRES1	1.34025370569295	4.15516003019593	6.37857640693037	2.21063497821705e-09	1.51809275238566e-08	10.7789447824957
PKLR	-1.1343743728966	4.68154088215167	-6.37697785358639	2.22875318427488e-09	1.52870633583298e-08	10.7709717194473
PLEKHB1	1.90401515040424	5.49676475132556	6.36866673762765	2.32533308308261e-09	1.58736471224462e-08	10.7295366865451
PCSK5	1.21051584916122	5.64309168010899	6.34917841438103	2.56823958386831e-09	1.74282073888746e-08	10.6324971302011
S100A1	1.27209125189779	3.96920565719918	6.34846564523764	2.57758153161155e-09	1.74812706119101e-08	10.6289511705573
ZNF703	1.37272036441933	5.24481931800599	6.34443830165017	2.63099761617601e-09	1.78119779651728e-08	10.608919740255
DEPDC7	-1.16424531279115	6.01447003527696	-6.33271755285238	2.79272764170532e-09	1.8873513114809e-08	10.5506633363257
ACE2	-1.25611114030614	2.74034201326825	-6.32181760062679	2.95188733124246e-09	1.98834275149497e-08	10.4965413816412
ECHDC2	-1.05352291282203	7.05098337715017	-6.32177306163968	2.95255564474736e-09	1.98834275149497e-08	10.4963203390163
ABTB1	-1.0333158756139	4.94999872194998	-6.31863723210676	2.99998520066695e-09	2.01555471469034e-08	10.4807597477828
CES1	-1.67094149208319	6.35389520871669	-6.31512144203355	3.05405310223581e-09	2.04948204090424e-08	10.4633189351459
RASL10B	1.27587403040122	4.05252716835491	6.30565256586505	3.20448327714955e-09	2.14166920769681e-08	10.4163740544363
FOXQ1	2.05969543085384	4.62296406811391	6.3046111330026	3.22146665251372e-09	2.15051628512573e-08	10.4112132768362
S100A10	1.1118439978777	7.37824352525062	6.30432148570862	3.22620584726059e-09	2.15242856119966e-08	10.4097780279134
THY1	1.15764907724588	6.41383457895335	6.30371604996965	3.2361341134726e-09	2.15779859993568e-08	10.4067781177788
TPRG1	-1.11316244959247	3.20188630308061	-6.30224407968592	3.26039779445483e-09	2.17145519001916e-08	10.3994852479614
MAP3K8	1.01537154474352	5.11161251625563	6.30123588789571	3.27711978634483e-09	2.18132692097457e-08	10.394490726542
SLC22A7	-1.43817688987594	4.81424946182677	-6.29574265236225	3.3697238468525e-09	2.23648376933875e-08	10.367285572938
HSD17B14	-1.06453244425357	4.7108043664126	-6.29461858670877	3.38898792244727e-09	2.24796992059732e-08	10.361720325515
GALNT15	1.51331786561156	5.36493454640306	6.29165946048856	3.44022034474383e-09	2.28063568119796e-08	10.3470724079293
CD248	1.08796476653423	4.61094970784308	6.28828691121655	3.49953959508532e-09	2.31594891243629e-08	10.3303828084106
SLC22A3	-1.09507269797979	6.7270671729834	-6.28744997721221	3.51441538465191e-09	2.32445376996389e-08	10.3262418983869
PRR15L	1.50461050611102	2.8577530716292	6.28679435135589	3.52611199552637e-09	2.33084731909233e-08	10.3229982692225
FCGR2A	1.28267684567567	5.07113358107762	6.26947592077668	3.84932408801491e-09	2.52704054766079e-08	10.2373875394706
ENPP2	-1.18757060259103	7.03693263655948	-6.26847673805022	3.86883558977819e-09	2.53550058457952e-08	10.2324523771182
FBXO32	1.40504254926553	5.27014676209748	6.26586347777969	3.9203268481635e-09	2.56339367144723e-08	10.2195470976511
RND3	-1.48620906809462	8.23947732407636	-6.25712420482354	4.09746679590487e-09	2.67009726166741e-08	10.176411664517
PLAG1	1.19699681483495	4.36054631098681	6.2562053563787	4.1165423381574e-09	2.67828322155483e-08	10.1718784081857
KBTBD11	-1.08799004101783	6.05978434034189	-6.2557229246712	4.12659267775262e-09	2.68298624722285e-08	10.1694984228561
ACSM2B	-1.30500699450861	4.4990122744477	-6.25414055582242	4.15972726829309e-09	2.69994282049413e-08	10.161692846906
OASL	-1.06044000460234	4.49016364379467	-6.24770163074518	4.29727631127262e-09	2.77979304822717e-08	10.1299423615891
TSPAN5	1.80395202346172	6.25783018142713	6.24721844363747	4.30777672391587e-09	2.78501646081092e-08	10.1275605143129
PMEL	-1.0696836428724	2.9245158474991	-6.24285629596172	4.40372197001701e-09	2.8422448375343e-08	10.1060623229322
NEDD4L	-1.1441574811047	6.33507037643167	-6.23560651874177	4.56784769501797e-09	2.94486396598519e-08	10.0703520307925
RGS5	1.07773291854397	8.0891849608563	6.22536919151766	4.80989183659197e-09	3.08704181485461e-08	10.0199667335133
IGSF9	-1.65082482662698	3.51982739418382	-6.21873869509255	4.97333968337923e-09	3.18304828564996e-08	9.98735880061252
ZSWIM5	1.04660598240036	5.36530669684376	6.21713375212422	5.01371647728988e-09	3.20710265137841e-08	9.9794689194114
MAP7	-1.38846607397341	6.13926818092903	-6.21471414734777	5.07519808143917e-09	3.24101359127278e-08	9.96757639923788
ALDH1A2	-1.10983619897521	3.80587145704611	-6.21151856668188	5.15753382189667e-09	3.28810679306039e-08	9.9518740154717
FPR2	-1.25292614393645	2.57328830295899	-6.20733864494014	5.26721590397011e-09	3.350591302459e-08	9.93134186248817
ENHO	-1.5026299287864	4.70511976185729	-6.20581895124493	5.30765858882256e-09	3.37444827889594e-08	9.92387897696176
ADH1A	-1.42376332194503	5.38080349177867	-6.20350159041663	5.3699172888628e-09	3.40836872917206e-08	9.91250096276119
ITIH1	-1.17441544063315	5.22242925868916	-6.20244323603026	5.39858946697053e-09	3.42467426849479e-08	9.90730536713041
SYBU	-1.27645783625557	6.49768329935958	-6.19970477928642	5.47347790343974e-09	3.46452443700634e-08	9.89386432552557
RAPGEF5	-1.06684436652598	6.31945823776794	-6.19143473882094	5.70588978361303e-09	3.59972673051894e-08	9.85329380607548
GPR34	1.32462518504251	5.37920963325721	6.18444829910198	5.90976419945134e-09	3.72425425565863e-08	9.81904482913399
PRDM1	1.0734030817826	4.67717183282263	6.17829475097473	6.09525083278585e-09	3.83693366568241e-08	9.78889751968968
FGF13	1.95576913836478	5.11094562474642	6.15253440053529	6.93583413431451e-09	4.32576032211837e-08	9.66288339829347
DAGLA	1.18821082405486	3.04889713361562	6.14975472888594	7.03307656422026e-09	4.38164867663467e-08	9.64930426059272
PKHD1	-1.26929108918281	4.19284610988529	-6.14633805249352	7.15443994516033e-09	4.4548416187815e-08	9.63261818257909
NT5DC2	1.25906986211376	5.24365463226834	6.14226356277022	7.30186105044346e-09	4.53679483664458e-08	9.61272664338045
HOXA3	1.85293968962846	3.07539277798063	6.14087366495295	7.35282899550001e-09	4.56352337980168e-08	9.60594297414534
NPTXR	1.4767180064361	4.41452352709078	6.1386829303425	7.43387419909208e-09	4.60884144459909e-08	9.59525249407412
IGF1	-1.78231120401101	5.21117340554027	-6.13845158710228	7.44248368757263e-09	4.61168902864053e-08	9.59412370204296
CNGA1	-1.35698299381626	4.49582416126448	-6.13313996693875	7.6428728988308e-09	4.72820402070987e-08	9.56821361439879
C4BPA	-1.297590236148	5.46858637187403	-6.12110644161211	8.11666553893608e-09	4.99500623308337e-08	9.50956288992255
SDR42E1	-1.04816409022284	2.96792037719072	-6.11984270198035	8.16806548001072e-09	5.023338395366e-08	9.5034074309034
ST6GAL2	-1.76212194398261	5.69439289498635	-6.11903841573378	8.20094445843968e-09	5.04085890106019e-08	9.49949028064316
SULF1	1.71042064079727	5.90296741424264	6.10445669489464	8.82008685952645e-09	5.3954308642026e-08	9.42852498569511
ELOVL2	-1.11866868458971	7.3446990899413	-6.10029543370258	9.00504156326398e-09	5.49978123560623e-08	9.40829160004228
LAPTM5	1.03737730463884	7.58065723878493	6.09849534776106	9.08622482840754e-09	5.54346617852154e-08	9.39954153397183
OLFM2	-1.41278249168834	3.61103049257175	-6.08720560263632	9.61202709092646e-09	5.82713935344507e-08	9.344697908246
SLC4A4	-1.48686619575751	7.45181491771432	-6.08720428492245	9.612090171943e-09	5.82713935344507e-08	9.34469151053521
FUOM	-1.03306034243683	4.49949022240536	-6.08428362179812	9.75291048357822e-09	5.90627205550871e-08	9.33051324412697
SEMA3F	1.00451130303715	5.37464792118428	6.08297782927041	9.81652293246634e-09	5.94166137641426e-08	9.32417562151591
TTC22	-1.25123951010417	2.3246478296314	-6.07299089165374	1.03167026539553e-08	6.21818267048374e-08	9.27573105135811
MSN	1.06231234981926	7.75936534332349	6.07247085158374	1.03434224367248e-08	6.22774915671076e-08	9.27320974002394
IFITM10	-1.3111960958405	4.60973255019358	-6.06947553755897	1.04986502398839e-08	6.3083093510516e-08	9.25869005231415
GPR160	1.0459982366417	4.20711566154334	6.06946504458465	1.04991980228702e-08	6.3083093510516e-08	9.25863919544977
ACVR1C	-1.11123095593042	3.96237152198801	-6.06146612838247	1.09250482323266e-08	6.5470461275352e-08	9.21988564260671
BDH1	-1.04292478361726	6.46386927988689	-6.06065059950406	1.09694066912318e-08	6.57019966764336e-08	9.21593623673136
S100A11	1.04259607205868	5.90512002750608	6.05598720848677	1.12264759850607e-08	6.71017164291863e-08	9.19335866366442
EPHB6	-1.16373548723694	3.9791333079184	-6.05173069187355	1.14662733027853e-08	6.84637285816854e-08	9.17275999942377
APOA5	-1.3320854521174	4.62756983500142	-6.04796375343459	1.16826783591782e-08	6.95749548340684e-08	9.15453777189128
LGALS1	1.01820568317168	7.64440088593972	6.04365656317257	1.19350354629895e-08	7.100418507049e-08	9.13371042804603
CDO1	-1.03991705690264	8.13234427392995	-6.03321137097666	1.2569448447262e-08	7.45852232927454e-08	9.08323972983507
BMPR1B	-1.66469742678182	4.75445948666945	-6.03240415514688	1.26198319158947e-08	7.48455113937515e-08	9.07934147409526
SEMA3B	1.00312914288691	2.62643092998102	6.01893978451211	1.34900509628997e-08	7.98828082289914e-08	9.01436461882109
FGF14	-1.30755185672635	5.73649772914044	-6.01711952805022	1.36121259756737e-08	8.04556599591241e-08	9.00558704187144
PMEPA1	1.17146839024088	6.32228202872206	6.01621621206885	1.36731084557137e-08	8.07170340814934e-08	9.00123169499223
ACSM2A	-1.3517493544377	4.79587398084234	-6.01542445864169	1.37267798226505e-08	8.09922332598525e-08	8.99741457098886
UGT1A1	-2.09754712121175	4.70453135769187	-6.01443680741863	1.37940205830554e-08	8.13471722314545e-08	8.99265342669434
ITGA11	1.22315056865287	3.40548684105362	5.99286840137105	1.53457233828585e-08	8.97395696638015e-08	8.88879648546526
PDZD4	-1.08781246883832	4.9866510186306	-5.98983476405247	1.55772800445849e-08	9.09222267989363e-08	8.87420684268392
SYK	1.33471023959436	4.91437107538496	5.98974800545481	1.55839524769471e-08	9.09222267989363e-08	8.87378966093888
TMEM178A	-1.25348194840957	6.11470412607415	-5.98325318034562	1.60915004215431e-08	9.35980789463821e-08	8.84256942506408
NTF3	-1.57109077966176	4.30971190697143	-5.97933306892808	1.64056549493633e-08	9.52324217030279e-08	8.82373558482871
UGT1A6	-1.80666683836612	3.21822645543126	-5.97557939928873	1.67121067120228e-08	9.68155445345335e-08	8.80570839319805
LRRC4	-1.00891187176727	4.85664485892287	-5.96723420520933	1.74136744234251e-08	1.00778129904116e-07	8.76565471396435
CD44	1.46527812020858	7.4594090277215	5.94587516823059	1.9343558169833e-08	1.11385524025086e-07	8.66329431092026
MAP1A	1.14851313072434	5.49628398464257	5.94150197645036	1.97638201140184e-08	1.13634543089213e-07	8.64236386421655
ATOH8	-1.1555809797528	4.82040855645763	-5.92928882161779	2.09854981929484e-08	1.20291712315129e-07	8.58396038953437
MSH5	1.00044009604337	3.60739392571431	5.92384531306738	2.1553587010483e-08	1.23184811375991e-07	8.55795306244771
ASTN2	1.0455968234736	6.03237639181145	5.92233535342917	2.17138213882178e-08	1.24012594837018e-07	8.55074154524318
ITPR3	1.11785603140257	4.27603267948798	5.91970982070272	2.19952244164236e-08	1.25334574069169e-07	8.53820476078105
TNFSF8	1.085687646978	3.28122949098826	5.91684398263431	2.23064657301348e-08	1.26982072143484e-07	8.52452440679798
GPM6A	-1.28793850225072	8.3518065146807	-5.91386737059088	2.26343092429908e-08	1.28656999370307e-07	8.51031954889411
ADAMTS17	-1.24468822881939	3.56892677455638	-5.91373744059995	2.26487268136935e-08	1.2867525050709e-07	8.50969960220135
PYGO1	1.03392893153393	4.34973528777059	5.9085728714265	2.32291593156949e-08	1.31517360583239e-07	8.48506417430947
CD69	1.44255248375148	4.1271782306395	5.90205952511279	2.39820069072818e-08	1.35646011482468e-07	8.45401375261109
RTP4	1.24700681031902	3.54606027990149	5.89811673374824	2.44493051014879e-08	1.37949347014882e-07	8.43522787430501
S100A4	1.18353453504805	5.28555263688639	5.8917502855497	2.5222763819526e-08	1.42173674116739e-07	8.40491045945146
MASP1	-1.11118222494599	5.93291070448867	-5.88872508053387	2.55986535876584e-08	1.4422165873086e-07	8.39051129141626
SLC39A4	1.23137278712411	3.29522768758162	5.88544845386891	2.60119789333368e-08	1.46406638290477e-07	8.37492054717415
CXCL14	-2.45150595340532	4.82057764763755	-5.88367349569642	2.62386030259013e-08	1.47537531803819e-07	8.36647722208239
PDE1A	-1.70128906870292	4.92084129312779	-5.87918885515932	2.68198536026629e-08	1.50658296998912e-07	8.34515114384613
MYEF2	1.06746689584758	6.56640588402906	5.87759220383184	2.70298259574846e-08	1.51763550926082e-07	8.33756090690393
ETV4	1.33370399383509	3.2427086046469	5.87480129447795	2.74007294086134e-08	1.53620690952002e-07	8.32429639620603
SERPINI1	1.37320482038219	5.74966959925061	5.85431328490993	3.02805335447878e-08	1.68531791643846e-07	8.22704079228462
UGT2A3	-1.23831130846527	3.7654435122266	-5.84363829457638	3.18964969343399e-08	1.7658417444556e-07	8.17645028030345
GRB14	-1.35795862850288	4.73143191206952	-5.84250587502164	3.20727998869804e-08	1.77389156214985e-07	8.17108691114559
ESR1	-1.38575256298757	4.10063777799779	-5.82907859993487	3.42374450494434e-08	1.88363365624202e-07	8.10754169901314
CPEB3	-1.21644550239665	5.89766504976094	-5.82441289141028	3.50226252426493e-08	1.92406594754114e-07	8.08548224361114
PDZD2	1.05689644245066	6.37952124091927	5.82077003803967	3.56479115122542e-08	1.95513711819193e-07	8.06826646907645
PDGFRL	1.15462568927271	2.59891956305868	5.81998953438586	3.57832988680791e-08	1.96116390264097e-07	8.06457875427079
SLC27A5	-1.43089079331636	5.61789054127936	-5.81775919048666	3.61729603658106e-08	1.97907547171307e-07	8.05404254452969
PCK2	-1.15095633375981	6.44224182063681	-5.81043294962355	3.74824036121165e-08	2.03871605056524e-07	8.01945084277902
G0S2	-1.44809546835523	4.99720354980999	-5.80166095259633	3.91114315802853e-08	2.12430206908626e-07	7.97806853335834
SYTL5	-1.0906642413383	3.54115092024095	-5.79969107126495	3.94866808589427e-08	2.14366935991669e-07	7.96878088221716
CPB2	-1.07810748967843	4.791615060455	-5.79954440660032	3.95147601379818e-08	2.14417994283699e-07	7.96808946224117
TSKU	-1.13620574547476	5.59139378470358	-5.79080328339151	4.1224062378489e-08	2.23271077466892e-07	7.92690096087765
GHR	-1.73534012038361	6.28170579901012	-5.78752689333435	4.18832372600966e-08	2.26520645417065e-07	7.91147248200003
ECHDC3	-1.62789302050213	5.19503721265846	-5.7761124810554	4.42613286220391e-08	2.38371751987924e-07	7.85776480237743
ALB	-1.2611858008059	7.3962836145697	-5.74478626293813	5.14881396332905e-08	2.74332630751481e-07	7.71070876713568
PODXL2	-1.05052088918103	3.94288141311134	-5.73792749001001	5.32182545641847e-08	2.82763534894016e-07	7.67857842655693
SHISA3	1.12706621989488	2.59586685160839	5.73053801377584	5.51459380693393e-08	2.92012227497781e-07	7.64398904284864
HLA-DMB	1.12193747794857	6.18665596040042	5.73047605581462	5.51623864694902e-08	2.92012227497781e-07	7.64369914278507
IGSF10	-1.1299514567314	3.84572512213436	-5.7295002229284	5.54220818403902e-08	2.9313196746628e-07	7.63913350101402
NR3C2	-1.22456766132372	5.54378151253742	-5.72200396604681	5.74573471129717e-08	3.02348881554143e-07	7.60407703570753
CDCA7	1.54130400194845	4.96558251635441	5.7182798354247	5.84954873453949e-08	3.06967635146172e-07	7.58667180872409
OSMR	1.06199656937042	6.51209955852521	5.71334152493774	5.99004499721683e-08	3.13910071465283e-07	7.5636029970168
SDK1	1.31124106109217	3.2651934245848	5.71207355262482	6.02664879222465e-08	3.15540271009227e-07	7.55768182828154
DPYS	-1.60203621083956	4.81196823982377	-5.71096508752035	6.05882722210485e-08	3.16936009859717e-07	7.55250620652267
ITGB2	1.01017767973852	5.67789863639018	5.70676024166986	6.18242870835439e-08	3.22960174837694e-07	7.53287881046639
CAV1	1.09360424522981	6.72802928695654	5.70327784515978	6.28665918862655e-08	3.27957386659746e-07	7.51663059785879
DIO1	-1.10907237835207	4.60754786488143	-5.6870250035071	6.79630555138654e-08	3.53100363534028e-07	7.44088107565013
AFM	-1.30557133693855	4.95736768725161	-5.63969058934862	8.5220272906714e-08	4.36635061809411e-07	7.22105465243214
NUP62CL	-1.2824412329485	2.58382079073566	-5.63953827847351	8.5282191363174e-08	4.36757413573579e-07	7.22034919840797
SLC2A12	-1.30275692477542	4.53697798552743	-5.6381789451877	8.58367491591767e-08	4.39010046256422e-07	7.21405375280447
GRTP1	-1.06377785577355	4.69161900307758	-5.61715039523773	9.48785976422009e-08	4.81820459145401e-07	7.11678878707796
PRKAA2	1.00851913312725	6.2197373862369	5.61685618614623	9.50114863724129e-08	4.82282001117615e-07	7.11542961465824
OXCT1	1.02836394061608	6.59782895010636	5.61487869717378	9.59094160286588e-08	4.86624796659771e-07	7.10629529773126
BHMT	-1.53004278035047	5.42364434597415	-5.60766613396559	9.92553422818627e-08	5.02048387700594e-07	7.07299692594417
COL5A2	1.14887960838534	7.21369824629032	5.60639140879484	9.98584434894397e-08	5.04654334571191e-07	7.06711474340368
SULF2	1.02075329371212	7.04104634407111	5.60126646293769	1.02319540017308e-07	5.16183197925627e-07	7.04347452080104
DPT	-1.48387531115484	3.48468934100495	-5.59810503857696	1.03867187973548e-07	5.22842197418796e-07	7.02889852903128
NRN1	-1.49376181618195	5.91788760727666	-5.59484656727272	1.0548629209023e-07	5.30527203583014e-07	7.01388064769634
SNAP25	-1.52892047123069	7.14829047967374	-5.59390247515194	1.05959995421159e-07	5.32676299223184e-07	7.00953050051499
GLOD5	-1.11476065438861	2.69193747883852	-5.59157360399142	1.07137429690971e-07	5.37418946138807e-07	6.99880165329842
PLEK2	-1.18768090374399	2.65657604419253	-5.58845731107148	1.08732998654655e-07	5.44708678251635e-07	6.98444975385923
KRT19	-1.99391616119451	2.72300111420187	-5.58346746589626	1.11336342786592e-07	5.55568834365777e-07	6.96148008400039
TGFB2	1.17819483131509	5.31815503898003	5.58099690742337	1.12647758660942e-07	5.61868620740631e-07	6.95011231173763
RASGEF1B	-1.11617076623948	4.6191656985606	-5.58025958451375	1.13042059982212e-07	5.63101489247617e-07	6.94672030053727
TIMP1	1.48633545044444	7.81220986763722	5.57125661875172	1.17966786764128e-07	5.85600797935889e-07	6.90532606524912
ANK3	-1.14586246282423	7.75089601528312	-5.56702394836364	1.20353987776516e-07	5.96419718450563e-07	6.88587986121998
ADAM28	1.12924918077846	4.22985320332783	5.56469545414587	1.21687310198874e-07	6.02766909276733e-07	6.8751861179355
SDSL	-1.43880999583362	4.66020783086602	-5.56414277236013	1.22005895964488e-07	6.04084388729734e-07	6.87264832094749
ARHGDIB	1.04149655554537	6.87626068050603	5.56205446582851	1.23217047560976e-07	6.09555424427027e-07	6.8630607377378
SPATA18	1.26633979203915	5.1654400501586	5.56130805391214	1.23652787080991e-07	6.11184374198856e-07	6.85963446677404
KRT23	1.43697678596684	2.49165446494759	5.54869468972147	1.31248061827978e-07	6.45115687460979e-07	6.80178020741514
PEG10	1.69135497598214	8.16084525204954	5.54752137642288	1.31977333008427e-07	6.48145311207338e-07	6.79640285901356
CCDC170	1.30250420929158	3.56559866336182	5.54017793667701	1.36632413470992e-07	6.67224306286544e-07	6.76276433852547
PADI2	1.17797018918647	4.75704726295502	5.52774471105251	1.44882275930568e-07	7.04292249040975e-07	6.70587688994155
WIPF1	1.18245441038191	6.94790044805872	5.52716389988622	1.45279335196103e-07	7.05923540720123e-07	6.70322146120894
ZNF233	1.20064478261577	3.31567370100906	5.51317285482227	1.55171804157868e-07	7.50498169899175e-07	6.63931040534858
DUSP23	-1.20285327158078	4.72499403371462	-5.5039949617516	1.62015363607288e-07	7.81622018881883e-07	6.59744332320208
ATP1A2	1.31777237233594	7.14922712997499	5.49568196173072	1.68467872987391e-07	8.09689459037768e-07	6.55956106604919
FLNC	1.34358853598636	4.68335156544947	5.4926573691708	1.70877272056086e-07	8.19896714478888e-07	6.54578733811433
PLA1A	-1.03345621018752	3.91428778917012	-5.48800793092097	1.7464679702436e-07	8.36585116159242e-07	6.52462390429667
PIP5K1B	1.28199046794852	3.92830362788986	5.48410842456373	1.77870833303133e-07	8.50963711661073e-07	6.50688309894277
MMP2	1.24470745578481	6.02062811187085	5.47338118512563	1.87042730129131e-07	8.91130550764598e-07	6.45812226527881
KCNJ10	1.34821462845559	5.00109898144828	5.46715602644989	1.92575389648512e-07	9.15969603953694e-07	6.42985450371468
MBP	-1.18444445864574	6.60857281469183	-5.46703495892536	1.92684558020288e-07	9.16109356185899e-07	6.42930495928608
BMP4	1.56790415838881	2.72812928782177	5.44425868546649	2.14334281850878e-07	1.01025707069449e-06	6.32606266995083
GPIHBP1	1.21066749274812	3.0096252921558	5.44263636708259	2.15963881260761e-07	1.01752042865657e-06	6.31871973906468
CYP4F3	-1.15175275947609	4.96320146057493	-5.43753559460338	2.21166734098234e-07	1.04032627649157e-06	6.29564206912269
SLC6A1	-1.32423269337272	7.60360351991048	-5.43290737547833	2.25993313951049e-07	1.06085659476122e-06	6.27471478164892
EDIL3	1.57821777350768	8.04141133836686	5.42182305261702	2.37974473572198e-07	1.11300322018573e-06	6.22464309549462
EPCAM	1.57112685519376	4.85999864335198	5.41944206348324	2.4062785060508e-07	1.12403945510477e-06	6.21389619594615
HLA-DOA	1.06122446447625	5.10658955087432	5.41399207629399	2.46810468226294e-07	1.15151474854706e-06	6.18930877040915
F2R	1.11880310955621	6.2415068992058	5.41027404603675	2.51116975390778e-07	1.16923159425665e-06	6.17254443209125
BEX1	1.23235623042703	8.04528663655365	5.40691788439587	2.55067247228963e-07	1.18522142156332e-06	6.15741830429667
HSPB8	1.11361889524858	5.91086228796552	5.40049062167338	2.62802227695827e-07	1.21771395415798e-06	6.12846822703558
DUSP8	-1.10252544242073	5.25723848190096	-5.39827373030694	2.65522894653337e-07	1.22982407277516e-06	6.11848807971633
CHRM3	1.52198791348156	5.07564009057695	5.39511431948968	2.69447808083103e-07	1.24599264293604e-06	6.10426954968672
FBLN5	1.13948611339384	5.47895998602751	5.37321250730294	2.98255894632353e-07	1.36491597535619e-06	6.00585581365117
LAMC2	-1.28427037983616	2.69738948887227	-5.36793915791047	3.0562872869787e-07	1.39476512834219e-06	5.98220044409754
RTKN2	1.2487371011546	2.89750250272266	5.35134811264871	3.30003494433803e-07	1.49766803284147e-06	5.90787716863677
LRRC7	-1.69066874866395	3.5144960026888	-5.34381532316115	3.41686512011891e-07	1.54580162762826e-06	5.87418326608079
OCIAD2	-1.17396160896382	7.06299617270737	-5.33705606751972	3.525124439605e-07	1.5910172490387e-06	5.84397647344495
WLS	1.05706838800969	6.9241781322128	5.33328057110547	3.58704280395992e-07	1.61642172194144e-06	5.82711513966279
AR	-1.76376697341403	5.52706056557571	-5.32245069230549	3.77059541148153e-07	1.6921294813421e-06	5.77879352725553
HLA-DRB1	1.44253700200359	7.79025053757299	5.32032803651065	3.80762997910972e-07	1.70711469817016e-06	5.76933024285575
ZDHHC11	-1.11573934194529	5.44749889025654	-5.31345095079164	3.9300682935847e-07	1.75720576896182e-06	5.73868809394681
LY96	1.08689183527752	4.84739670100694	5.30888943239803	4.01338889405214e-07	1.79156867731317e-06	5.71837813304476
RALGAPA2	-1.14325615419016	6.59913178759651	-5.3088170886672	4.01472409573836e-07	1.79156867731317e-06	5.71805612054534
STK33	1.14402444716816	3.73124692107235	5.30847452224038	4.02105250553839e-07	1.7936956048404e-06	5.71653134761222
ARHGEF26	-1.09478837313936	6.82282429995261	-5.3031521550556	4.1206335273635e-07	1.83526431967369e-06	5.6928498718796
CALCRL	1.04043308432134	5.45753273674731	5.29510402342117	4.27579405991886e-07	1.900683987456e-06	5.65707079206007
SPINT2	-1.00030801989376	4.88607415402592	-5.28451898245862	4.48855693594324e-07	1.98527005926426e-06	5.61006949621243
ZNF385B	-1.833469524777	5.35007417478316	-5.2734169254633	4.72279125991728e-07	2.07971012515019e-06	5.5608409305631
HK2	1.14571654979503	5.89965972463326	5.27294186297872	4.73307555114037e-07	2.08219055472007e-06	5.55873598233158
LRRC32	1.20623190627505	4.70831141635594	5.26708412056284	4.86169289279833e-07	2.13468289847459e-06	5.53279156482702
RASSF9	-1.24012179214604	3.05813657304722	-5.26183362599507	4.97986638244017e-07	2.1815652729179e-06	5.50955334183496
TDGF1	1.23218395138834	3.33559113978307	5.24950841565673	5.26837263443305e-07	2.29743465964908e-06	5.45506497725999
SOAT2	1.00361666469728	2.70737431220633	5.21186848094565	6.25388645695171e-07	2.69647481407133e-06	5.28920276504837
SRPX2	1.14730783928948	3.92722905603595	5.20765793571705	6.37470485997146e-07	2.74444548939603e-06	5.2706995516167
GPX8	1.08440889216362	4.11888952496773	5.20684475053088	6.39829900467278e-07	2.75357080853272e-06	5.26712719494712
IP6K3	-1.11913065345627	3.56174618602959	-5.20440182123649	6.46969182371191e-07	2.78012730238998e-06	5.25639760338103
NAV2	-1.04395549697142	7.40649265794692	-5.20090209087884	6.5733218746247e-07	2.82043653828254e-06	5.24103244993931
PRTG	1.37905406794393	4.9200623635739	5.19101121990846	6.87501303898757e-07	2.93999626494061e-06	5.19764609366645
ARHGAP20	-1.03509207769445	4.53520514373751	-5.17969324411905	7.23678307735607e-07	3.08550847731906e-06	5.14806935304541
PDE11A	-1.14373209650821	4.37311040361342	-5.17880209951183	7.26604185766819e-07	3.09568432689225e-06	5.14416898456059
MRC2	1.06505361399615	6.03053463692497	5.17746501169178	7.31015828580457e-07	3.11217046487238e-06	5.13831767466718
ITGA8	1.25461695338078	4.51018769293968	5.140918242178	8.62218030709837e-07	3.62371428572853e-06	4.9787868047714
DPYSL3	1.06577011441482	8.19638449441103	5.13386724998443	8.90044151798387e-07	3.73259887932402e-06	4.94809830674981
NTN1	-1.46661268210146	4.56677137128508	-5.12736573126493	9.1647460245693e-07	3.83350141545008e-06	4.91982717467934
SLC6A11	1.24186310810381	4.48378944133312	5.12345692763565	9.32730756067686e-07	3.89582195022523e-06	4.90284213157096
FGF12	1.14568991479041	4.54567985780802	5.1204870216836	9.45269317098294e-07	3.94675719960822e-06	4.88994291668245
C11orf80	-1.00872923750383	4.69622212711039	-5.10103813142697	1.0315264267983e-06	4.28819204652355e-06	4.80559885857142
CBX2	1.13775932332431	4.00510121348366	5.10064685410318	1.03333800151908e-06	4.29416827124215e-06	4.80390429567068
ADAMTS5	-1.06034323832061	5.35538398921048	-5.09861711302705	1.04278525608245e-06	4.32750976982782e-06	4.7951152462416
ISM1	-1.25363566728947	3.53894241345161	-5.09583374930561	1.0558768279312e-06	4.37674286581446e-06	4.78306687049987
TMEM26	-1.00444256169358	2.59154483462243	-5.07690015847281	1.14926842423698e-06	4.7416097905458e-06	4.70123058425022
ANGPTL4	-1.11406832152858	5.09879860849069	-5.07382468502984	1.16517777827696e-06	4.80034849306639e-06	4.68795760190821
CDH23	-1.01723568173236	3.72596245669434	-5.06288556758224	1.22351903218893e-06	5.0226834206626e-06	4.64079264986064
HLA-DRA	1.57945316140462	7.88761001080508	5.03635644109544	1.37704421803445e-06	5.59689264122888e-06	4.52670631368281
RASGRF2	1.05122835122938	5.12233868060004	5.02822561146621	1.42773492331855e-06	5.78245234199067e-06	4.491824609061
RGS11	-1.16890171914231	3.14246302763914	-5.01614685507866	1.50640006222073e-06	6.08602586714229e-06	4.4400793008193
EOMES	-1.86048212937989	5.23578998503758	-5.0029850941788	1.59691094057676e-06	6.43133336362763e-06	4.38379427739672
SULT2A1	-1.2737839840192	5.17986836960108	-4.97984189193699	1.76902814767784e-06	7.06995516590218e-06	4.28507797175715
KLHL29	-1.11566088446616	6.04433698550265	-4.93871889357075	2.1202999484527e-06	8.32886897301878e-06	4.11047084395837
PRKCB	-1.02851127204719	6.03969506024599	-4.93306661620331	2.17358390379221e-06	8.52068637191606e-06	4.08655195439793
CLDN4	-1.01421417829333	2.48790621572615	-4.92853897408055	2.21720085709753e-06	8.67685761458547e-06	4.06740629912493
ALDH1L1	-1.0352398763933	6.82013587519	-4.92207695920626	2.28092629006635e-06	8.90196997367159e-06	4.04010265331732
PLN	1.16989833821559	3.52198457616309	4.91921729758804	2.30969074352228e-06	9.00810771641399e-06	4.02802802342426
CAMSAP3	-1.00504161329421	4.34226240093724	-4.91168327654861	2.38716793147782e-06	9.28819457445894e-06	3.99624039328813
ZBTB12	1.01104166299791	2.59965218752029	4.90143282975072	2.49663860667197e-06	9.67479057772784e-06	3.95304755088241
ABCA8	-1.16158346655215	6.86134997506947	-4.88410779637078	2.69282351220813e-06	1.03789860916998e-05	3.8801911543877
ABCA6	-1.25115635802857	4.9882208018824	-4.8812365786548	2.72674842382258e-06	1.04956504868692e-05	3.86813479467207
TFPI2	-1.17681797577635	3.35288217730108	-4.87646100764252	2.7840939657692e-06	1.0691293282596e-05	3.84809325543232
VMO1	-1.05008787883263	2.46246864407664	-4.86846742746389	2.88270771725539e-06	1.10367622572612e-05	3.8145783176768
RASD1	-1.15939442440106	6.49264595465138	-4.86388946101242	2.94070029403951e-06	1.12437964622583e-05	3.79540194351974
SCUBE2	1.11757370535991	4.20828369464621	4.81694693580226	3.60448120854894e-06	1.35693945037898e-05	3.59951855253313
IL1RN	-1.00172108287434	4.85857156579708	-4.81476895377503	3.63856597641908e-06	1.36842497678493e-05	3.59046354795231
KL	-1.1489791684522	3.7404921546499	-4.81377247239028	3.65426449922269e-06	1.37387901048051e-05	3.58632164574047
BAIAP2L2	1.08304839828832	2.98414603026953	4.81362744764123	3.65655467366307e-06	1.37429004134204e-05	3.5857188981834
MS4A7	1.23580862488058	6.58100932532118	4.80910917350689	3.72860587902745e-06	1.39770984991816e-05	3.56694677545921
CYP4F12	-1.06433954705493	4.18354896931027	-4.80133338705324	3.85583473166536e-06	1.44116843714133e-05	3.53467057268422
PTGER4	1.00577610359989	4.84962419522674	4.80124939162237	3.85723176939091e-06	1.44122145057424e-05	3.53432212633363
CPXM1	1.63217647502913	4.0508899111969	4.80009795098776	3.87643236498132e-06	1.44792441166934e-05	3.52954594021534
TNFSF11	-1.09679409549316	2.55340458495121	-4.78201143229615	4.19045289887911e-06	1.55610543935737e-05	3.4546321652408
MDK	1.0077744402873	5.50169692728824	4.77789296767584	4.26532710322391e-06	1.58237433923157e-05	3.43760237973556
CD93	1.06879311213408	6.60872270486739	4.77420080482227	4.33355069108132e-06	1.60509125919341e-05	3.42234443003951
MMP19	1.22305552500293	4.29451904775419	4.77226770778018	4.36969041767438e-06	1.6158707045326e-05	3.41435928892169
GEM	1.08844946778029	6.21004202104616	4.77122366509214	4.38933019687021e-06	1.62208848794541e-05	3.41004758952959
SELE	-1.05819610190365	2.84616932796233	-4.74893706109563	4.82953421693956e-06	1.7744867801248e-05	3.31817235758182
GRAMD1C	-1.08964000957504	5.7198941041091	-4.74309204194147	4.95187756125199e-06	1.81769329299343e-05	3.29412864019934
CHN2	-1.0109638770064	7.37175158437736	-4.73947962683054	5.02898329447178e-06	1.84079391309013e-05	3.27927966117615
GBP2	1.01718949743944	6.11949701970345	4.70840587378624	5.74198396338867e-06	2.07979368667598e-05	3.15189239440942
MFAP2	1.3223384351922	4.64068997171248	4.707662690945	5.76018022441175e-06	2.08506902070289e-05	3.1488532406152
SERPINB8	-1.07386266874912	4.72938528842651	-4.70749340842617	5.7643327666785e-06	2.08591455490081e-05	3.14816103012565
PRR18	-1.04248091329244	4.68671834906273	-4.69771059657125	6.0092875099117e-06	2.16772350577462e-05	3.1081893929772
MS4A4A	1.15036838186155	5.34098399852246	4.69559615265317	6.06353908561352e-06	2.18249391163054e-05	3.09955801977235
ADH1B	-1.52587732736498	5.9797253285471	-4.68552749698902	6.32843904145862e-06	2.26859622460281e-05	3.05849602733173
SEZ6L2	1.16337395961303	4.84383707493777	4.65822213924021	7.10435320681217e-06	2.5231111512718e-05	2.94746686700611
HEPACAM	1.43882414330097	5.76167083997785	4.62732919844641	8.09311451110684e-06	2.84784372713848e-05	2.8224294069631
SERPINH1	1.03384032293015	5.83334844638464	4.60785880203107	8.78320665290473e-06	3.08123369351213e-05	2.74394167968391
CRISPLD1	1.0019716210798	5.38461756845493	4.59492207161435	9.27277535577513e-06	3.24010975760834e-05	2.69192834713132
AIF1	1.06519332509561	5.87638466689554	4.5647439833527	1.051933883391e-05	3.64573041023105e-05	2.5710192575981
PAPPA2	-1.30789321141538	4.63765730629518	-4.55369293253897	1.10150726837062e-05	3.79463139976941e-05	2.52689223808903
MYBL2	1.11309325527946	3.01391252755393	4.54473459612132	1.14333940458333e-05	3.92695873270292e-05	2.49118034925771
ZFPM2	-1.12068316106633	6.27124342634997	-4.54054322824353	1.16343369313829e-05	3.98643559075318e-05	2.4744898379284
SEMA3A	1.13458866007067	4.68984173301418	4.5337625893211	1.19666451094271e-05	4.08931604602507e-05	2.44751305757266
PTCHD4	1.1061105283585	2.9120259768505	4.52710940706669	1.23015912187043e-05	4.19431861753621e-05	2.42107283763231
LOXL4	1.10843641487784	4.99329610191682	4.52037493030193	1.2649826013197e-05	4.30356451210454e-05	2.39433931549113
CCDC71L	-1.03944593968332	6.25704752860946	-4.50419623942225	1.3525683176024e-05	4.58794369947142e-05	2.33023817592214
KCNB1	-1.04265732145075	5.24315258343205	-4.47109650622541	1.55032396848507e-05	5.18671905773471e-05	2.19963598777434
IL15RA	-1.01478673187243	4.15678318349191	-4.44718538347513	1.71020933593963e-05	5.66713523672693e-05	2.10574388021658
VIM	1.06926185243918	9.22247107621949	4.4464280037584	1.71552451270846e-05	5.68310803661815e-05	2.10277611743902
LYVE1	-1.08218127063007	4.71958212283738	-4.41989556346642	1.91209342521417e-05	6.29073258117739e-05	1.99905273344755
GRIA3	-1.20652373358843	4.68945713960008	-4.41476320835169	1.95254094150168e-05	6.41094512162489e-05	1.97904342897742
CPS1	-1.10713316511591	7.02070704187735	-4.40634576402854	2.02066593625333e-05	6.62137165526849e-05	1.94626511430196
FGF21	-1.44260478421328	2.13901591907134	-4.36889249163336	2.35250709002877e-05	7.61101335804742e-05	1.80099924678296
VSNL1	-1.25848068813452	5.91525012199887	-4.3664116943608	2.37624583875996e-05	7.67915978627692e-05	1.79141083246538
FMO3	-1.4462237561689	5.28542356904494	-4.3593572985581	2.4450142997163e-05	7.88364341177831e-05	1.76416807772794
SCGN	-1.54487944536408	2.86861836884809	-4.35198490025545	2.51892521864105e-05	8.09770403181077e-05	1.73573344363446
CHRDL2	-1.05154063186092	2.14207366249621	-4.32392348971908	2.82037963787024e-05	9.00545022303283e-05	1.627842407957
CPA3	1.10014795470448	2.92121273178196	4.29511479809095	3.1657720493831e-05	0.000100025852149193	1.51763910173635
CEL	1.1757354616347	3.0865377077764	4.29086350773911	3.22005976907678e-05	0.000101489778392917	1.50142471842859
ALPK2	-1.05544384297213	3.459324653372	-4.28643333225507	3.277582034342e-05	0.000103104649091273	1.48454131100219
SP5	1.656866813027	3.66886781554925	4.28210495871906	3.33473408942923e-05	0.000104701714013745	1.46805893352854
VAT1L	-1.05623122054907	6.14546445721756	-4.2721182085494	3.47027111248721e-05	0.000108482583483741	1.4300788605375
MGP	1.33540590958014	7.60367637229241	4.26887755597336	3.51537681390853e-05	0.000109653780432757	1.41776930956732
RGS1	1.28013971941316	6.81910397960151	4.25228275237231	3.75530963185292e-05	0.000116410543177471	1.35484814527605
BCHE	-1.24097638677837	7.0439007284948	-4.23082958130743	4.08883524205057e-05	0.000125933493157791	1.27378889134489
SPP2	-1.07618898251465	4.46201734806039	-4.22055286110284	4.25849064866779e-05	0.000130702992857534	1.23507240813648
KRT222	-1.37675999059943	3.56242212934561	-4.2147133846176	4.35787754706389e-05	0.0001334323999877	1.21310556975476
ARHGAP15	1.25052980270649	4.76754944069491	4.19756324824423	4.66278443848952e-05	0.00014152284145582	1.14872811255672
GFRA1	-1.28422193976852	5.69014746859332	-4.15617227141039	5.48511036762492e-05	0.00016422434743434	0.994205248901013
NRXN3	1.51358231720861	5.738223662925	4.1526053022457	5.56213481097254e-05	0.00016627032517466	0.980945235002727
ADH7	-1.25693481714673	2.60638835037621	-4.13560302151456	5.94372525208847e-05	0.000177032044992165	0.91786354791061
PLA2G2A	-1.5363937042313	4.60714413931985	-4.1176777841445	6.37309972439521e-05	0.000188792391732471	0.851578844118301
RASGRP1	-1.12779815365942	4.54881715491027	-4.08835861910582	7.14000675947796e-05	0.000209532027662539	0.743652607655333
LECT2	-1.02518864344272	4.74369723165754	-4.08158963829092	7.32919940271617e-05	0.000214350146566447	0.718822359385528
ACSM5	-1.1777677602809	5.65610261038531	-4.07119949984929	7.62895074662546e-05	0.00022238033123319	0.680772436053616
CA14	-1.13798744559856	3.90797504764563	-4.06873812307438	7.7016572314668e-05	0.000224271946060618	0.671769878042937
AREG	1.1530264800109	3.0626389800096	4.04635122471083	8.39403152395584e-05	0.000242588144873045	0.590088179328211
COL1A1	1.3565805944571	8.40618937626069	4.03099076029798	8.90304896570996e-05	0.000255498146024198	0.534251317106029
COL26A1	-1.1423396031698	2.45951041028888	-3.95274444676124	0.000119871508410912	0.00033480045234106	0.25246097147796
CP	-1.20742122882064	7.59555245281861	-3.84017305119733	0.00018255756851664	0.000491356306073151	-0.145107995378004
PI15	-1.24538510351693	3.52135666925377	-3.77950892266005	0.000228182663544643	0.000603643564519615	-0.355470674922772
TMEM200A	1.09083253606863	3.89324638770732	3.7329144553884	0.000270361111735734	0.000704718793405152	-0.515175944929899
CHI3L1	1.61278723725036	5.79743033024219	3.52281727977132	0.000569989288862399	0.00139187941614591	-1.21480881989591
ST8SIA3	1.01537952256752	5.29737761074824	3.45409673572763	0.000722532184304371	0.00173160395328382	-1.43625588334725
COL1A2	1.04030699947096	8.16317867309089	3.43612079165715	0.000768340551430266	0.00183487649990065	-1.49357201929645
IGF2BP3	1.05661346406155	4.89223351427284	3.39249147085802	0.000891099802572754	0.00210267322916982	-1.63162516315052
TENM2	-1.30139045147572	4.39947324625625	-3.30294186643164	0.00120272505418849	0.00276414913374543	-1.91025096436994
LRRC55	-1.09321798338222	3.72547719178327	-3.16220624798062	0.00190403923357534	0.00417775243262221	-2.33512574072467
ROBO2	-1.04171420135873	4.35663216917646	-2.85344047026895	0.00495245823677319	0.00988253831675873	-3.21024622043472
