# Supplementary material for: Single-Cell RNA Sequencing Reveals LEF1-Driven Wnt Pathway Activation as a Shared Oncogenic Program in Hepatoblastoma and Medulloblastoma
Source: Curr Oncol. 2025 Jan 9;32(1):35. doi: 10.3390/curroncol32010035 (PMC11763369; doi:10.3390/curroncol32010035)
Supplement: Supplementary file 1 [file curroncol-32-00035-s001.zip › Table S3 output_promoter_wnt3a 2039 TSS.xlsx]

## Sheet: output_promoter_wnt3a
transcript_id	gene_id	gene_symbol	peak_id	chr	start	end	strand	macs_score	type	TSS_distance	transcript_version	CPG	CG
ENST00000375281	ENSG00000204335	SP5	Filter_BAM_wnt3a_peak_5677	chr2	170714929	170715919	+	456	promoter-TSS (ENST00000375281.4)	87	ENST00000375281.4	0.066667	0.607467
ENST00000529852	ENSG00000118058	KMT2A	Filter_BAM_wnt3a_peak_2012	chr11	118435961	118436520	+	419	promoter-TSS (ENST00000389506.10)	-216	ENST00000529852.3	0.109123	0.725000
ENST00000622259	ENSG00000147164	SNX12	Filter_BAM_wnt3a_peak_11297	chrX	71068338	71068780	+	360	promoter-TSS (ENST00000276105.3)	-111	ENST00000622259.4	0.081448	0.634312
ENST00000700823	ENSG00000289833	NA	Filter_BAM_wnt3a_peak_4640	chr18	39969775	39970372	+	272	promoter-TSS (ENST00000700823.1)	-395	ENST00000700823.1	0.003350	0.359532
ENST00000654568	ENSG00000228824	MIR4500HG	Filter_BAM_wnt3a_peak_2972	chr13	87674370	87674996	+	270	promoter-TSS (ENST00000654568.1)	-448	ENST00000654568.1	0.043131	0.484848
ENST00000693361	NA	NA	Filter_BAM_wnt3a_peak_1918	chr11	94649946	94650394	+	248	promoter-TSS (ENST00000693361.2)	-154	ENST00000693361.2	0.004464	0.427617
ENST00000508286	ENSG00000232021	LEF1-AS1	Filter_BAM_wnt3a_peak_7737	chr4	108173141	108173694	+	242	promoter-TSS (ENST00000508286.1)	-2	ENST00000508286.1	0.079566	0.586643
ENST00000625045	ENSG00000229956	ZRANB2-DT	Filter_BAM_wnt3a_peak_362	chr1	71462121	71462726	+	228	promoter-TSS (ENST00000591654.5)	864	ENST00000625045.2	0.000000	0.391089
ENST00000490875	ENSG00000137203	TFAP2A	Filter_BAM_wnt3a_peak_8869	chr6	10417172	10417711	+	204	promoter-TSS (ENST00000490875.5)	-234	ENST00000490875.5	0.066790	0.618519
ENST00000599904	ENSG00000267882	NA	Filter_BAM_wnt3a_peak_6163	chr20	47317523	47318915	+	184	promoter-TSS (ENST00000599904.2)	-283	ENST00000599904.2	0.017960	0.496052
ENST00000558939	ENSG00000140332	TLE3	Filter_BAM_wnt3a_peak_3633	chr15	70098300	70098924	+	182	promoter-TSS (ENST00000317509.12)	-436	ENST00000558939.5	0.051282	0.560000
ENST00000536141	ENSG00000256969	NA	Filter_BAM_wnt3a_peak_2126	chr12	4025389	4026020	+	178	promoter-TSS (ENST00000536141.1)	-281	ENST00000536141.1	0.022187	0.545886
ENST00000231656	ENSG00000113722	CDX1	Filter_BAM_wnt3a_peak_8651	chr5	150166253	150166892	+	170	promoter-TSS (ENST00000231656.13)	-206	ENST00000231656.13	0.087637	0.675000
ENST00000514132	ENSG00000169862	CTNND2	Filter_BAM_wnt3a_peak_8060	chr5	11385941	11386330	+	166	promoter-TSS (ENST00000514132.1)	-124	ENST00000514132.1	0.007712	0.494872
ENST00000373953	ENSG00000065029	ZNF76	Filter_BAM_wnt3a_peak_9002	chr6	35259507	35259880	+	164	promoter-TSS (ENST00000339411.5)	-42	ENST00000373953.8	0.109920	0.721925
ENST00000446562	ENSG00000233896	PDYN-AS1	Filter_BAM_wnt3a_peak_6016	chr20	1947088	1947477	+	164	promoter-TSS (ENST00000446562.1)	36	ENST00000446562.1	0.064267	0.620513
ENST00000677403	ENSG00000144381	HSPD1	Filter_BAM_wnt3a_peak_5796	chr2	197499774	197500179	+	164	promoter-TSS (ENST00000233893.10)	-35	ENST00000677403.1	0.113580	0.689655
ENST00000640168	ENSG00000084093	REST	Filter_BAM_wnt3a_peak_7514	chr4	56907388	56907717	+	161	promoter-TSS (ENST00000309042.12)	-324	ENST00000640168.2	0.036474	0.463636
ENST00000622953	ENSG00000280409	LINC01101	Filter_BAM_wnt3a_peak_5494	chr2	120466033	120466604	+	159	promoter-TSS (ENST00000622953.1)	-100	ENST00000622953.1	0.040280	0.589161
ENST00000634873	ENSG00000283118	NA	Filter_BAM_wnt3a_peak_5560	chr2	144444245	144444872	+	149	promoter-TSS (ENST00000634873.1)	-290	ENST00000634873.1	0.004785	0.426752
ENST00000665461	ENSG00000179676	LINC00305	Filter_BAM_wnt3a_peak_4749	chr18	64085055	64085547	+	149	promoter-TSS (ENST00000665443.1)	-940	ENST00000665461.1	0.010163	0.407708
ENST00000306087	ENSG00000168875	SOX14	Filter_BAM_wnt3a_peak_7071	chr3	137763876	137764420	+	145	promoter-TSS (ENST00000306087.3)	-167	ENST00000306087.3	0.066176	0.594495
ENST00000455216	ENSG00000234282	NA	Filter_BAM_wnt3a_peak_6014	chr20	1722185	1722742	+	142	promoter-TSS (ENST00000455216.1)	74	ENST00000455216.1	0.003591	0.465950
ENST00000610556	ENSG00000172403	SYNPO2	Filter_BAM_wnt3a_peak_7778	chr4	118850026	118850557	+	142	promoter-TSS (ENST00000610556.4)	-397	ENST00000610556.4	0.003766	0.392857
ENST00000682997	ENSG00000146910	CNPY1	Filter_BAM_wnt3a_peak_10165	chr7	155509841	155510537	+	139	promoter-TSS (ENST00000415333.1)	-27	ENST00000682997.2	0.083333	0.605452
ENST00000567788	ENSG00000214039	LINC02418	Filter_BAM_wnt3a_peak_2674	chr12	130044976	130045642	+	137	promoter-TSS (ENST00000561864.1)	-252	ENST00000567788.1	0.034535	0.560720
ENST00000714257	ENSG00000172123	SLFN12	Filter_BAM_wnt3a_peak_4251	chr17	35433322	35433914	+	135	promoter-TSS (ENST00000394562.5)	-143	ENST00000714257.1	0.011824	0.477234
ENST00000687483	ENSG00000262001	DLGAP1-AS2	Filter_BAM_wnt3a_peak_4498	chr18	3603481	3604343	+	131	promoter-TSS (ENST00000687483.2)	-13	ENST00000687483.2	0.013921	0.440324
ENST00000396604	ENSG00000166478	ZNF143	Filter_BAM_wnt3a_peak_1595	chr11	9460149	9461022	+	128	promoter-TSS (ENST00000299606.6)	63	ENST00000396604.5	0.060710	0.593822
ENST00000389682	ENSG00000211460	TSN	Filter_BAM_wnt3a_peak_5501	chr2	121755407	121755853	+	125	promoter-TSS (ENST00000389682.8)	-21	ENST00000389682.8	0.116592	0.691275
ENST00000439373	ENSG00000203740	NTMT2	Filter_BAM_wnt3a_peak_662	chr1	170145787	170146309	+	125	promoter-TSS (ENST00000439373.3)	89	ENST00000439373.3	0.015326	0.489484
ENST00000670781	ENSG00000288076	NA	Filter_BAM_wnt3a_peak_10197	chr8	6576770	6577217	+	125	promoter-TSS (ENST00000670781.1)	-774	ENST00000670781.1	0.033557	0.587054
ENST00000547882	ENSG00000257729	NA	Filter_BAM_wnt3a_peak_2461	chr12	84270381	84271193	+	124	promoter-TSS (ENST00000547882.1)	-553	ENST00000547882.1	0.011084	0.409594
ENST00000688240	ENSG00000288747	NA	Filter_BAM_wnt3a_peak_9009	chr6	35764442	35764882	+	124	promoter-TSS (ENST00000688240.2)	-159	ENST00000688240.2	0.038636	0.526077
ENST00000653233	ENSG00000253807	LINC01170	Filter_BAM_wnt3a_peak_8488	chr5	124438484	124439377	+	122	promoter-TSS (ENST00000653233.1)	-305	ENST00000653233.1	0.014558	0.439597
ENST00000430922	ENSG00000227456	LINC00310	Filter_BAM_wnt3a_peak_6317	chr21	34179202	34179815	+	121	promoter-TSS (ENST00000430922.3)	-677	ENST00000430922.3	0.011419	0.408795
ENST00000504776	ENSG00000174136	RGMB	Filter_BAM_wnt3a_peak_8383	chr5	98767542	98768068	+	121	promoter-TSS (ENST00000504776.5)	-845	ENST00000504776.5	0.003802	0.406072
ENST00000654896	ENSG00000286970	NA	Filter_BAM_wnt3a_peak_8074	chr5	14728355	14728761	+	121	promoter-TSS (ENST00000654896.1)	-29	ENST00000654896.1	0.024631	0.535627
ENST00000394597	ENSG00000092871	RFFL	Filter_BAM_wnt3a_peak_4250	chr17	35063524	35063993	+	120	promoter-TSS (ENST00000394597.7)	-51	ENST00000394597.7	0.012793	0.474468
ENST00000596828	ENSG00000235166	LINC01440	Filter_BAM_wnt3a_peak_6220	chr20	55423084	55423639	+	120	promoter-TSS (ENST00000596828.1)	-9	ENST00000596828.1	0.007207	0.411871
ENST00000287139	ENSG00000156574	NODAL	Filter_BAM_wnt3a_peak_1301	chr10	70442210	70442694	+	115	promoter-TSS (ENST00000287139.8)	-771	ENST00000287139.8	0.010331	0.538144
ENST00000394072	ENSG00000131746	TNS4	Filter_BAM_wnt3a_peak_4263	chr17	40480799	40481084	+	115	promoter-TSS (ENST00000394072.7)	-66	ENST00000394072.7	0.010526	0.545455
ENST00000461831	ENSG00000187595	ZNF385C	Filter_BAM_wnt3a_peak_4271	chr17	42028244	42028640	+	115	promoter-TSS (ENST00000496039.5)	247	ENST00000461831.1	0.012626	0.546599
ENST00000645050	ENSG00000233932	CTXN2	Filter_BAM_wnt3a_peak_3498	chr15	48178473	48178889	+	115	promoter-TSS (ENST00000267836.10)	214	ENST00000645050.1	0.016827	0.474820
ENST00000468376	ENSG00000101040	ZMYND8	Filter_BAM_wnt3a_peak_6164	chr20	47319445	47319788	+	114	promoter-TSS (ENST00000468376.2)	-555	ENST00000468376.2	0.017493	0.456395
ENST00000543590	ENSG00000139722	VPS37B	Filter_BAM_wnt3a_peak_2640	chr12	122872118	122872628	+	114	promoter-TSS (ENST00000543590.1)	-692	ENST00000543590.1	0.019608	0.516634
ENST00000685424	ENSG00000174720	LARP7	Filter_BAM_wnt3a_peak_7754	chr4	112652178	112652579	+	114	promoter-TSS (ENST00000685424.1)	71	ENST00000685424.1	0.004988	0.355721
ENST00000394967	ENSG00000217236	SP9	Filter_BAM_wnt3a_peak_5711	chr2	174334776	174335091	+	113	promoter-TSS (ENST00000394967.3)	-21	ENST00000394967.3	0.107937	0.721519
ENST00000400306	ENSG00000203585	LINC02408	Filter_BAM_wnt3a_peak_2396	chr12	67519940	67520226	+	113	promoter-TSS (ENST00000400306.2)	1	ENST00000400306.2	0.017483	0.498258
ENST00000419761	ENSG00000150051	MKX	Filter_BAM_wnt3a_peak_1120	chr10	27745710	27746054	+	113	promoter-TSS (ENST00000419761.6)	-63	ENST00000419761.6	0.133721	0.733333
ENST00000541288	ENSG00000256995	LINC02955	Filter_BAM_wnt3a_peak_2203	chr12	23099000	23099448	+	113	promoter-TSS (ENST00000541288.5)	-144	ENST00000541288.5	0.011161	0.514477
ENST00000655614	ENSG00000227712	NA	Filter_BAM_wnt3a_peak_545	chr1	119326974	119327347	+	113	promoter-TSS (ENST00000420059.6)	56	ENST00000655614.1	0.032172	0.550802
ENST00000675446	ENSG00000288638	LNCDAT	Filter_BAM_wnt3a_peak_9507	chr6	166167783	166168138	+	113	promoter-TSS (ENST00000366876.7)	40	ENST00000675446.1	0.070423	0.654494
ENST00000548076	ENSG00000111481	COPZ1	Filter_BAM_wnt3a_peak_2341	chr12	54301240	54301829	+	112	promoter-TSS (ENST00000435572.7)	314	ENST00000548076.5	0.011885	0.520339
ENST00000604161	ENSG00000271366	NA	Filter_BAM_wnt3a_peak_4918	chr19	35253810	35254146	+	112	promoter-TSS (ENST00000604161.1)	-339	ENST00000604161.1	0.008929	0.545994
ENST00000640181	ENSG00000144824	PHLDB2	Filter_BAM_wnt3a_peak_6963	chr3	111957402	111957795	+	112	promoter-TSS (ENST00000470699.6)	112	ENST00000640181.1	0.002545	0.393401
ENST00000642329	ENSG00000285159	NA	Filter_BAM_wnt3a_peak_9487	chr6	158853371	158853993	+	112	promoter-TSS (ENST00000642329.1)	94	ENST00000642329.1	0.016077	0.507223
ENST00000685716	ENSG00000174720	LARP7	Filter_BAM_wnt3a_peak_7753	chr4	112648584	112649225	+	112	promoter-TSS (ENST00000362188.1)	-49	ENST00000685716.1	0.006240	0.348910
ENST00000256413	ENSG00000134030	CTIF	Filter_BAM_wnt3a_peak_4674	chr18	48538570	48539091	+	109	promoter-TSS (ENST00000256413.8)	-201	ENST00000256413.8	0.053743	0.572797
ENST00000513708	ENSG00000230561	CCDC192	Filter_BAM_wnt3a_peak_8526	chr5	127934868	127935233	+	109	promoter-TSS (ENST00000513708.1)	-193	ENST00000513708.1	0.002740	0.442623
ENST00000560503	ENSG00000259223	NA	Filter_BAM_wnt3a_peak_3553	chr15	60118191	60119012	+	108	promoter-TSS (ENST00000560503.2)	-281	ENST00000560503.2	0.013398	0.461071
ENST00000624417	ENSG00000279692	NA	Filter_BAM_wnt3a_peak_4475	chr17	81397350	81397664	+	108	promoter-TSS (ENST00000624417.1)	-363	ENST00000624417.1	0.073248	0.641270
ENST00000440664	ENSG00000232560	LINC01549	Filter_BAM_wnt3a_peak_6265	chr21	17438640	17438946	+	106	promoter-TSS (ENST00000440664.6)	-28	ENST00000440664.6	0.009804	0.495114
ENST00000228534	ENSG00000110944	IL23A	Filter_BAM_wnt3a_peak_2351	chr12	56338726	56339043	+	102	promoter-TSS (ENST00000228534.6)	0	ENST00000228534.6	0.015773	0.531447
ENST00000655270	ENSG00000235979	NA	Filter_BAM_wnt3a_peak_4203	chr17	19461069	19461547	+	102	promoter-TSS (ENST00000421796.2)	-288	ENST00000655270.1	0.000000	0.490605
ENST00000256362	ENSG00000133980	VRTN	Filter_BAM_wnt3a_peak_3315	chr14	74348220	74348588	+	101	promoter-TSS (ENST00000256362.5)	-67	ENST00000256362.5	0.021739	0.525745
ENST00000323372	ENSG00000179761	PIPOX	Filter_BAM_wnt3a_peak_4227	chr17	29042775	29043238	+	101	promoter-TSS (ENST00000323372.9)	-135	ENST00000323372.9	0.019438	0.564655
ENST00000331569	ENSG00000183779	ZNF703	Filter_BAM_wnt3a_peak_10336	chr8	37695560	37695869	+	101	promoter-TSS (ENST00000331569.6)	-68	ENST00000331569.6	0.142395	0.748387
ENST00000474707	ENSG00000011454	RABGAP1	Filter_BAM_wnt3a_peak_11083	chr9	123072434	123072879	+	101	promoter-TSS (ENST00000474707.1)	-904	ENST00000474707.1	0.004494	0.430493
ENST00000586391	ENSG00000267146	NA	Filter_BAM_wnt3a_peak_4714	chr18	56873773	56874121	+	101	promoter-TSS (ENST00000586391.1)	23	ENST00000586391.1	0.005747	0.432665
ENST00000650951	ENSG00000241383	LINC01997	Filter_BAM_wnt3a_peak_7197	chr3	169002606	169003061	+	101	promoter-TSS (ENST00000494900.1)	-189	ENST00000650951.1	0.002198	0.418860
ENST00000672915	ENSG00000145362	ANK2	Filter_BAM_wnt3a_peak_7762	chr4	113292674	113293210	+	101	promoter-TSS (ENST00000505342.6)	-5	ENST00000672915.1	0.022388	0.491620
ENST00000639121	ENSG00000255794	RMST	Filter_BAM_wnt3a_peak_2513	chr12	97464319	97465487	+	100	promoter-TSS (ENST00000541282.5)	85	ENST00000639121.1	0.016267	0.443969
ENST00000469393	ENSG00000155307	SAMSN1	Filter_BAM_wnt3a_peak_6252	chr21	14616572	14616886	+	94	promoter-TSS (ENST00000467280.1)	-713	ENST00000469393.5	0.006369	0.358730
ENST00000476892	ENSG00000241345	NA	Filter_BAM_wnt3a_peak_10056	chr7	123994369	123995013	+	93	promoter-TSS (ENST00000472838.1)	60	ENST00000476892.1	0.001553	0.412403
ENST00000577625	ENSG00000108375	RNF43	Filter_BAM_wnt3a_peak_4360	chr17	58402856	58403565	+	93	promoter-TSS (ENST00000577625.5)	-489	ENST00000577625.5	0.005642	0.423944
ENST00000366671	ENSG00000115507	OTX1	Filter_BAM_wnt3a_peak_5288	chr2	63049213	63049683	+	92	promoter-TSS (ENST00000366671.7)	-609	ENST00000366671.7	0.057447	0.556263
ENST00000559172	ENSG00000103599	IQCH	Filter_BAM_wnt3a_peak_3610	chr15	67357014	67357310	+	92	promoter-TSS (ENST00000559172.1)	-183	ENST00000559172.1	0.006757	0.400673
ENST00000610389	ENSG00000274354	NA	Filter_BAM_wnt3a_peak_4718	chr18	58512094	58512658	+	92	promoter-TSS (ENST00000610389.1)	-66	ENST00000610389.1	0.015957	0.504425
ENST00000364793	ENSG00000201663	Y_RNA	Filter_BAM_wnt3a_peak_2152	chr12	7851544	7851967	+	90	promoter-TSS (ENST00000364793.1)	-937	ENST00000364793.1	0.007092	0.382075
ENST00000460982	ENSG00000133083	DCLK1	Filter_BAM_wnt3a_peak_2758	chr13	35855695	35856043	+	90	promoter-TSS (ENST00000379893.5)	-85	ENST00000460982.1	0.017241	0.478510
ENST00000465872	ENSG00000153157	SYCP2L	Filter_BAM_wnt3a_peak_8878	chr6	10963081	10963397	+	90	promoter-TSS (ENST00000465872.1)	-68	ENST00000465872.1	0.003165	0.422713
ENST00000513619	ENSG00000177311	ZBTB38	Filter_BAM_wnt3a_peak_7097	chr3	141367981	141368580	+	90	promoter-TSS (ENST00000321464.7)	-24	ENST00000513619.5	0.028381	0.601667
ENST00000520962	ENSG00000254057	NA	Filter_BAM_wnt3a_peak_10538	chr8	93846582	93847066	+	90	promoter-TSS (ENST00000520962.1)	-81	ENST00000520962.1	0.010331	0.400000
ENST00000639589	ENSG00000139174	PRICKLE1	Filter_BAM_wnt3a_peak_2280	chr12	42484209	42484633	+	90	promoter-TSS (ENST00000455697.6)	23	ENST00000639589.1	0.054245	0.505882
ENST00000639930	ENSG00000109339	MAPK10	Filter_BAM_wnt3a_peak_7636	chr4	86107821	86108516	+	90	promoter-TSS (ENST00000479377.6)	-515	ENST00000639930.1	0.001439	0.360632
ENST00000467271	ENSG00000164344	KLKB1	Filter_BAM_wnt3a_peak_8008	chr4	186250221	186250535	+	89	promoter-TSS (ENST00000467271.1)	-654	ENST00000467271.1	0.022293	0.444444
ENST00000544292	ENSG00000148498	PARD3	Filter_BAM_wnt3a_peak_1150	chr10	34427150	34427715	+	89	promoter-TSS (ENST00000544292.5)	-701	ENST00000544292.5	0.026549	0.480565
ENST00000558368	ENSG00000259251	VPS13C-DT	Filter_BAM_wnt3a_peak_3569	chr15	62060410	62060876	+	89	promoter-TSS (ENST00000249837.7)	129	ENST00000558368.2	0.100858	0.668094
ENST00000617391	ENSG00000088876	ZNF343	Filter_BAM_wnt3a_peak_6021	chr20	2509728	2510097	+	89	promoter-TSS (ENST00000278772.9)	-780	ENST00000617391.4	0.016260	0.421622
ENST00000655614	ENSG00000227712	NA	Filter_BAM_wnt3a_peak_544	chr1	119326238	119326588	+	89	promoter-TSS (ENST00000420059.6)	803	ENST00000655614.1	0.017143	0.538462
ENST00000620854	ENSG00000111859	NEDD9	Filter_BAM_wnt3a_peak_8881	chr6	11232928	11233340	+	88	promoter-TSS (ENST00000379433.5)	-452	ENST00000620854.4	0.026699	0.443099
ENST00000689808	ENSG00000257496	NA	Filter_BAM_wnt3a_peak_2303	chr12	46494429	46494812	+	88	promoter-TSS (ENST00000689808.2)	-146	ENST00000689808.2	0.002611	0.351562
ENST00000375702	ENSG00000168646	AXIN2	Filter_BAM_wnt3a_peak_4387	chr17	65558608	65559069	+	87	promoter-TSS (ENST00000375702.5)	-109	ENST00000375702.5	0.021692	0.515152
ENST00000515923	ENSG00000251732	RN7SKP122	Filter_BAM_wnt3a_peak_8413	chr5	107809429	107810126	+	87	promoter-TSS (ENST00000515923.1)	-852	ENST00000515923.1	0.007174	0.406877
ENST00000262354	ENSG00000228592	NA	Filter_BAM_wnt3a_peak_6284	chr21	23384728	23385154	+	84	promoter-TSS (ENST00000262354.5)	-21	ENST00000262354.5	0.009390	0.477752
ENST00000534299	ENSG00000166833	NAV2	Filter_BAM_wnt3a_peak_1640	chr11	20026908	20027647	+	84	promoter-TSS (ENST00000526675.1)	22	ENST00000534299.5	0.014885	0.487838
ENST00000543699	ENSG00000110801	PSMD9	Filter_BAM_wnt3a_peak_2636	chr12	121889085	121889463	+	84	promoter-TSS (ENST00000653866.1)	429	ENST00000543699.5	0.026455	0.482850
ENST00000557261	ENSG00000053254	FOXN3	Filter_BAM_wnt3a_peak_3374	chr14	89351234	89351768	+	84	promoter-TSS (ENST00000555658.5)	-180	ENST00000557261.1	0.020599	0.407477
ENST00000576991	ENSG00000167693	NXN	Filter_BAM_wnt3a_peak_4130	chr17	933432	933841	+	84	promoter-TSS (ENST00000576991.1)	-223	ENST00000576991.1	0.019560	0.446341
ENST00000577670	ENSG00000284324	MIR3175	Filter_BAM_wnt3a_peak_3727	chr15	92904081	92904432	+	84	promoter-TSS (ENST00000577670.1)	-143	ENST00000577670.1	0.079772	0.630682
ENST00000586826	ENSG00000175832	ETV4	Filter_BAM_wnt3a_peak_4282	chr17	43530765	43531348	+	84	promoter-TSS (ENST00000586826.1)	-622	ENST00000586826.1	0.018868	0.553082
ENST00000468216	ENSG00000161040	FBXL13	Filter_BAM_wnt3a_peak_9961	chr7	102933729	102934071	+	81	promoter-TSS (ENST00000468216.1)	-165	ENST00000468216.1	0.038012	0.504373
ENST00000552996	ENSG00000257235	NA	Filter_BAM_wnt3a_peak_2379	chr12	63006885	63007206	+	81	promoter-TSS (ENST00000552996.1)	-504	ENST00000552996.1	0.003115	0.310559
ENST00000578647	ENSG00000132199	ENOSF1	Filter_BAM_wnt3a_peak_4488	chr18	686200	686665	+	81	promoter-TSS (ENST00000578647.1)	15	ENST00000578647.1	0.015054	0.497854
ENST00000598100	ENSG00000293144	NA	Filter_BAM_wnt3a_peak_10724	chr9	477212	477615	+	81	promoter-TSS (ENST00000455592.1)	-337	ENST00000598100.1	0.000000	0.356436
ENST00000674468	ENSG00000165868	HSPA12A	Filter_BAM_wnt3a_peak_1514	chr10	116694264	116694584	+	81	promoter-TSS (ENST00000674468.1)	-217	ENST00000674468.1	0.006250	0.538941
ENST00000412712	ENSG00000235092	ID2-AS1	Filter_BAM_wnt3a_peak_5066	chr2	8677922	8678397	+	80	promoter-TSS (ENST00000234091.8)	175	ENST00000412712.1	0.054737	0.554622
ENST00000452717	ENSG00000078018	MAP2	Filter_BAM_wnt3a_peak_5863	chr2	209653265	209653580	+	80	promoter-TSS (ENST00000452717.1)	29	ENST00000452717.1	0.012698	0.468354
ENST00000692245	ENSG00000288968	NA	Filter_BAM_wnt3a_peak_10963	chr9	87410117	87410556	+	80	promoter-TSS (ENST00000692245.1)	-556	ENST00000692245.1	0.022779	0.415909
ENST00000220812	ENSG00000104371	DKK4	Filter_BAM_wnt3a_peak_10362	chr8	42377265	42377657	+	79	promoter-TSS (ENST00000220812.3)	-232	ENST00000220812.3	0.010204	0.458015
ENST00000295702	ENSG00000163479	SSR2	Filter_BAM_wnt3a_peak_592	chr1	156020868	156021181	+	79	promoter-TSS (ENST00000295702.9)	-73	ENST00000295702.9	0.047923	0.547771
ENST00000467398	ENSG00000222000	NA	Filter_BAM_wnt3a_peak_5410	chr2	98334686	98335059	+	79	promoter-TSS (ENST00000409490.5)	-492	ENST00000467398.2	0.008043	0.411765
ENST00000474808	ENSG00000092964	DPYSL2	Filter_BAM_wnt3a_peak_10294	chr8	26637001	26637357	+	79	promoter-TSS (ENST00000474808.1)	-351	ENST00000474808.1	0.000000	0.478992
ENST00000554286	ENSG00000258451	EGILA	Filter_BAM_wnt3a_peak_3087	chr14	20706834	20707251	+	79	promoter-TSS (ENST00000554286.1)	78	ENST00000554286.1	0.004796	0.399522
ENST00000555924	ENSG00000258428	NA	Filter_BAM_wnt3a_peak_3208	chr14	56648476	56648854	+	79	promoter-TSS (ENST00000553800.5)	-7	ENST00000555924.1	0.007937	0.453826
ENST00000564492	ENSG00000259974	LINC00261	Filter_BAM_wnt3a_peak_6090	chr20	22579080	22579486	+	79	promoter-TSS (ENST00000564492.1)	-641	ENST00000564492.1	0.059113	0.552826
ENST00000583788	ENSG00000266282	UBL5P2	Filter_BAM_wnt3a_peak_4240	chr17	32228074	32228446	+	79	promoter-TSS (ENST00000583788.1)	-152	ENST00000583788.1	0.018817	0.442359
ENST00000641035	ENSG00000260971	NA	Filter_BAM_wnt3a_peak_266	chr1	56477418	56477775	+	79	promoter-TSS (ENST00000641035.1)	91	ENST00000641035.1	0.072829	0.625698
ENST00000658431	ENSG00000185847	LINC01405	Filter_BAM_wnt3a_peak_2568	chr12	110934434	110934715	+	79	promoter-TSS (ENST00000658431.1)	-16	ENST00000658431.1	0.003559	0.503546
ENST00000689548	ENSG00000112137	PHACTR1	Filter_BAM_wnt3a_peak_8888	chr6	12748395	12748750	+	79	promoter-TSS (ENST00000406205.7)	-560	ENST00000689548.1	0.002817	0.441011
ENST00000496035	ENSG00000155287	SLC25A28	Filter_BAM_wnt3a_peak_1433	chr10	99620408	99620787	+	75	promoter-TSS (ENST00000370495.6)	12	ENST00000496035.2	0.073879	0.578947
ENST00000507950	ENSG00000250529	LINC02121	Filter_BAM_wnt3a_peak_8038	chr5	5078191	5078874	+	75	promoter-TSS (ENST00000507950.1)	-221	ENST00000507950.1	0.013177	0.431287
ENST00000511759	ENSG00000114019	AMOTL2	Filter_BAM_wnt3a_peak_7062	chr3	134374386	134374823	+	75	promoter-TSS (ENST00000249883.10)	-42	ENST00000511759.1	0.109840	0.703196
ENST00000569222	ENSG00000140859	KIFC3	Filter_BAM_wnt3a_peak_3991	chr16	57775899	57776229	+	75	promoter-TSS (ENST00000540079.6)	-945	ENST00000569222.5	0.024242	0.595166
ENST00000643670	ENSG00000005471	ABCB4	Filter_BAM_wnt3a_peak_9890	chr7	87475104	87475610	+	75	promoter-TSS (ENST00000643670.1)	51	ENST00000643670.1	0.053360	0.571992
ENST00000466368	ENSG00000164889	SLC4A2	Filter_BAM_wnt3a_peak_10156	chr7	151058040	151058364	+	74	promoter-TSS (ENST00000297518.4)	2	ENST00000466368.1	0.092593	0.636923
ENST00000520603	ENSG00000254001	NA	Filter_BAM_wnt3a_peak_10477	chr8	78151925	78152168	+	74	promoter-TSS (ENST00000520603.1)	-276	ENST00000520603.1	0.004115	0.397541
ENST00000701779	ENSG00000289924	NA	Filter_BAM_wnt3a_peak_8277	chr5	76820208	76820532	+	74	promoter-TSS (ENST00000701779.1)	-793	ENST00000701779.1	0.030864	0.476923
ENST00000703066	ENSG00000231057	NEK2-DT	Filter_BAM_wnt3a_peak_836	chr1	211675932	211676183	+	74	promoter-TSS (ENST00000366998.4)	270	ENST00000703066.1	0.047809	0.587302
ENST00000506532	ENSG00000113648	MACROH2A1	Filter_BAM_wnt3a_peak_8560	chr5	135399963	135400266	+	73	promoter-TSS (ENST00000304332.8)	-200	ENST00000506532.5	0.033003	0.539474
ENST00000524747	ENSG00000170946	DNAJC24	Filter_BAM_wnt3a_peak_1677	chr11	31421554	31422445	+	73	promoter-TSS (ENST00000524747.1)	-66	ENST00000524747.1	0.004489	0.328475
ENST00000559258	ENSG00000185787	MORF4L1	Filter_BAM_wnt3a_peak_3682	chr15	78873048	78873484	+	73	promoter-TSS (ENST00000559158.5)	223	ENST00000559258.5	0.098624	0.647597
ENST00000474207	ENSG00000104953	TLE6	Filter_BAM_wnt3a_peak_4816	chr19	2984072	2984335	+	71	promoter-TSS (ENST00000474207.2)	26	ENST00000474207.2	0.049430	0.621212
ENST00000506820	ENSG00000081051	AFP	Filter_BAM_wnt3a_peak_7568	chr4	73453000	73453527	+	71	promoter-TSS (ENST00000506820.1)	-227	ENST00000506820.1	0.003795	0.410985
ENST00000526371	ENSG00000136153	LMO7	Filter_BAM_wnt3a_peak_2934	chr13	75803248	75803690	+	71	promoter-TSS (ENST00000447038.5)	-705	ENST00000526371.1	0.002262	0.437923
ENST00000248420	ENSG00000105298	CACTIN	Filter_BAM_wnt3a_peak_4822	chr19	3626744	3627065	+	69	promoter-TSS (ENST00000221899.7)	-89	ENST00000248420.9	0.071651	0.664596
ENST00000372524	ENSG00000165655	ZNF503	Filter_BAM_wnt3a_peak_1321	chr10	75401569	75402001	+	69	promoter-TSS (ENST00000372524.5)	-21	ENST00000372524.5	0.106481	0.683603
ENST00000381020	ENSG00000165556	CDX2	Filter_BAM_wnt3a_peak_2727	chr13	27969303	27969781	+	69	promoter-TSS (ENST00000381020.8)	-227	ENST00000381020.8	0.027197	0.459290
ENST00000401752	ENSG00000165905	LARGE2	Filter_BAM_wnt3a_peak_1728	chr11	45922199	45922547	+	69	promoter-TSS (ENST00000325468.9)	-283	ENST00000401752.6	0.077586	0.736390
ENST00000420096	ENSG00000182057	OGFRP1	Filter_BAM_wnt3a_peak_6481	chr22	42276005	42276252	+	69	promoter-TSS (ENST00000420096.2)	-227	ENST00000420096.2	0.016194	0.435484
ENST00000430155	ENSG00000221955	SLC12A8	Filter_BAM_wnt3a_peak_7031	chr3	125120602	125121136	+	69	promoter-TSS (ENST00000430155.6)	-15	ENST00000430155.6	0.026217	0.626168
ENST00000436329	ENSG00000236520	GPC6-AS1	Filter_BAM_wnt3a_peak_2985	chr13	94188190	94188751	+	69	promoter-TSS (ENST00000436329.2)	-479	ENST00000436329.2	0.007130	0.475089
ENST00000446000	ENSG00000235139	LINC03017	Filter_BAM_wnt3a_peak_9879	chr7	84548207	84548657	+	69	promoter-TSS (ENST00000446000.1)	-774	ENST00000446000.1	0.006667	0.372506
ENST00000446321	ENSG00000232192	KIF26B-AS1	Filter_BAM_wnt3a_peak_1004	chr1	245234635	245235361	+	69	promoter-TSS (ENST00000446321.1)	-497	ENST00000446321.1	0.024793	0.506190
ENST00000485946	ENSG00000175198	PCCA	Filter_BAM_wnt3a_peak_3035	chr13	100148483	100148843	+	69	promoter-TSS (ENST00000485946.1)	-538	ENST00000485946.1	0.011111	0.390582
ENST00000493946	ENSG00000148834	GSTO1	Filter_BAM_wnt3a_peak_1465	chr10	104253614	104254338	+	69	promoter-TSS (ENST00000369710.8)	-188	ENST00000493946.1	0.013812	0.437241
ENST00000557086	ENSG00000185650	ZFP36L1	Filter_BAM_wnt3a_peak_3288	chr14	68795887	68796769	+	69	promoter-TSS (ENST00000336440.4)	-75	ENST00000557086.1	0.053288	0.588901
ENST00000624982	ENSG00000280032	NA	Filter_BAM_wnt3a_peak_2010	chr11	118264764	118265046	+	69	promoter-TSS (ENST00000278937.7)	312	ENST00000624982.1	0.014184	0.445230
ENST00000634379	ENSG00000126822	PLEKHG3	Filter_BAM_wnt3a_peak_3261	chr14	64715494	64715895	+	69	promoter-TSS (ENST00000634379.2)	-9	ENST00000634379.2	0.012469	0.542289
ENST00000637487	ENSG00000116641	DOCK7	Filter_BAM_wnt3a_peak_308	chr1	62476789	62477224	+	69	promoter-TSS (ENST00000467758.1)	37	ENST00000637487.1	0.004598	0.362385
ENST00000661952	ENSG00000113712	CSNK1A1	Filter_BAM_wnt3a_peak_8646	chr5	149551468	149551943	+	69	promoter-TSS (ENST00000261798.10)	-234	ENST00000661952.1	0.075789	0.615546
ENST00000664894	ENSG00000214145	LINC00887	Filter_BAM_wnt3a_peak_7325	chr3	194212143	194213259	+	69	promoter-TSS (ENST00000653788.1)	29	ENST00000664894.1	0.019713	0.495971
ENST00000264833	ENSG00000105088	OLFM2	Filter_BAM_wnt3a_peak_4847	chr19	9937076	9937390	+	68	promoter-TSS (ENST00000264833.9)	-718	ENST00000264833.9	0.057325	0.574603
ENST00000510383	ENSG00000109133	TMEM33	Filter_BAM_wnt3a_peak_7484	chr4	41935021	41935517	+	68	promoter-TSS (ENST00000504986.6)	-115	ENST00000510383.1	0.078629	0.633803
ENST00000552917	ENSG00000111783	RFX4	Filter_BAM_wnt3a_peak_2547	chr12	106685383	106685693	+	68	promoter-TSS (ENST00000547531.2)	730	ENST00000552917.1	0.000000	0.360129
ENST00000448241	ENSG00000228950	NA	Filter_BAM_wnt3a_peak_5119	chr2	20450266	20450633	+	67	promoter-TSS (ENST00000448241.1)	-593	ENST00000448241.1	0.002725	0.500000
ENST00000504252	ENSG00000248351	HSPD1P18	Filter_BAM_wnt3a_peak_8567	chr5	136381979	136382462	+	66	promoter-TSS (ENST00000504252.1)	-709	ENST00000504252.1	0.004141	0.371901
ENST00000510570	ENSG00000250438	NA	Filter_BAM_wnt3a_peak_8489	chr5	124468390	124469172	+	66	promoter-TSS (ENST00000510570.1)	-810	ENST00000510570.1	0.010230	0.393359
ENST00000671704	ENSG00000145362	ANK2	Filter_BAM_wnt3a_peak_7758	chr4	112860732	112861288	+	66	promoter-TSS (ENST00000671704.1)	-10	ENST00000671704.1	0.003597	0.393178
ENST00000687540	ENSG00000289414	NA	Filter_BAM_wnt3a_peak_7381	chr4	5890042	5890576	+	66	promoter-TSS (ENST00000512574.1)	-57	ENST00000687540.2	0.059925	0.631776
ENST00000705257	ENSG00000230587	LINC02580	Filter_BAM_wnt3a_peak_5194	chr2	43217961	43218304	+	66	promoter-TSS (ENST00000705257.1)	-886	ENST00000705257.1	0.032070	0.549419
ENST00000327987	ENSG00000174498	IGDCC3	Filter_BAM_wnt3a_peak_3593	chr15	65378106	65378410	+	65	promoter-TSS (ENST00000327987.9)	-256	ENST00000327987.9	0.092105	0.691803
ENST00000329395	ENSG00000290567	ATP8B5P	Filter_BAM_wnt3a_peak_10848	chr9	35406487	35406790	+	65	promoter-TSS (ENST00000329395.12)	-117	ENST00000329395.12	0.039604	0.582237
ENST00000341394	ENSG00000135387	CAPRIN1	Filter_BAM_wnt3a_peak_1687	chr11	34051513	34051893	+	65	promoter-TSS (ENST00000341394.9)	-28	ENST00000341394.9	0.128947	0.758530
ENST00000432648	ENSG00000174574	AKIRIN1	Filter_BAM_wnt3a_peak_198	chr1	38990736	38991005	+	65	promoter-TSS (ENST00000372984.8)	-406	ENST00000432648.8	0.033457	0.566667
ENST00000511166	ENSG00000250709	CCDC169-SOHLH2	Filter_BAM_wnt3a_peak_2761	chr13	36298449	36298942	+	65	promoter-TSS (ENST00000239859.8)	-853	ENST00000511166.1	0.012170	0.437247
ENST00000514279	ENSG00000081051	AFP	Filter_BAM_wnt3a_peak_7567	chr4	73451448	73451691	+	65	promoter-TSS (ENST00000514279.5)	-831	ENST00000514279.5	0.008230	0.413934
ENST00000555147	ENSG00000258839	MC1R	Filter_BAM_wnt3a_peak_4126	chr16	89917861	89918208	+	65	promoter-TSS (ENST00000555147.2)	-828	ENST00000555147.2	0.066282	0.672414
ENST00000610409	ENSG00000274895	NA	Filter_BAM_wnt3a_peak_859	chr1	213986324	213986717	+	65	promoter-TSS (ENST00000451396.2)	-101	ENST00000610409.1	0.027990	0.416244
ENST00000623777	ENSG00000279160	NA	Filter_BAM_wnt3a_peak_5726	chr2	176192375	176192715	+	65	promoter-TSS (ENST00000623777.1)	-7	ENST00000623777.1	0.002941	0.401760
ENST00000664571	ENSG00000247708	STX18-AS1	Filter_BAM_wnt3a_peak_7369	chr4	4541928	4542268	+	65	promoter-TSS (ENST00000306200.7)	-33	ENST00000664571.1	0.117647	0.683284
ENST00000706705	ENSG00000100503	NIN	Filter_BAM_wnt3a_peak_3187	chr14	50830379	50830708	+	65	promoter-TSS (ENST00000382043.8)	63	ENST00000706705.1	0.109422	0.666667
ENST00000702958	ENSG00000288798	NA	Filter_BAM_wnt3a_peak_9753	chr7	51326596	51327272	+	64	promoter-TSS (ENST00000687217.1)	-681	ENST00000702958.1	0.022189	0.521418
ENST00000450126	ENSG00000213068	NA	Filter_BAM_wnt3a_peak_648	chr1	167163242	167163538	+	63	promoter-TSS (ENST00000450126.1)	-553	ENST00000450126.1	0.003378	0.397306
ENST00000416823	ENSG00000185340	GAS2L1	Filter_BAM_wnt3a_peak_6424	chr22	29306253	29306609	+	62	promoter-TSS (ENST00000406549.7)	-187	ENST00000416823.1	0.073034	0.644258
ENST00000484780	ENSG00000057935	MTA3	Filter_BAM_wnt3a_peak_5190	chr2	42567900	42568291	+	62	promoter-TSS (ENST00000405094.2)	-16	ENST00000484780.5	0.028133	0.604592
ENST00000641442	ENSG00000260971	NA	Filter_BAM_wnt3a_peak_263	chr1	56376784	56377191	+	62	promoter-TSS (ENST00000641442.1)	-785	ENST00000641442.1	0.009828	0.468137
ENST00000393860	ENSG00000108774	RAB5C	Filter_BAM_wnt3a_peak_4272	chr17	42155610	42156105	+	60	promoter-TSS (ENST00000346213.9)	-813	ENST00000393860.7	0.036364	0.556452
ENST00000498603	ENSG00000106803	SEC61B	Filter_BAM_wnt3a_peak_11013	chr9	99221979	99222267	+	60	promoter-TSS (ENST00000223641.5)	59	ENST00000498603.5	0.052083	0.546713
ENST00000281453	ENSG00000151725	CENPU	Filter_BAM_wnt3a_peak_7993	chr4	184733805	184734418	+	59	promoter-TSS (ENST00000281453.10)	-15	ENST00000281453.10	0.092985	0.675896
ENST00000295619	ENSG00000163421	PROK2	Filter_BAM_wnt3a_peak_6850	chr3	71784280	71784583	+	59	promoter-TSS (ENST00000658676.1)	717	ENST00000295619.4	0.033003	0.503289
ENST00000310164	ENSG00000174460	ZCCHC12	Filter_BAM_wnt3a_peak_11362	chrX	118823606	118823980	+	59	promoter-TSS (ENST00000310164.3)	-31	ENST00000310164.3	0.093583	0.661333
ENST00000362134	ENSG00000284190	MIR21	Filter_BAM_wnt3a_peak_4367	chr17	59840644	59840872	+	59	promoter-TSS (ENST00000362134.1)	-508	ENST00000362134.1	0.000000	0.432314
ENST00000413960	ENSG00000236106	NA	Filter_BAM_wnt3a_peak_5039	chr2	5726129	5726600	+	59	promoter-TSS (ENST00000413960.2)	-74	ENST00000413960.2	0.021231	0.489407
ENST00000463693	ENSG00000180347	ITPRID1	Filter_BAM_wnt3a_peak_9689	chr7	31651271	31651672	+	59	promoter-TSS (ENST00000463693.1)	-511	ENST00000463693.1	0.007481	0.452736
ENST00000485222	ENSG00000176371	ZSCAN2	Filter_BAM_wnt3a_peak_3693	chr15	84603624	84603932	+	59	promoter-TSS (ENST00000485222.2)	-123	ENST00000485222.2	0.006494	0.453074
ENST00000523320	ENSG00000157168	NRG1	Filter_BAM_wnt3a_peak_10310	chr8	32220060	32220469	+	59	promoter-TSS (ENST00000523320.1)	-664	ENST00000523320.1	0.012225	0.451220
ENST00000527770	ENSG00000254946	LINC02751	Filter_BAM_wnt3a_peak_1622	chr11	15552257	15552868	+	59	promoter-TSS (ENST00000527770.1)	-293	ENST00000527770.1	0.003273	0.424837
ENST00000560508	ENSG00000081014	AP4E1	Filter_BAM_wnt3a_peak_3504	chr15	50908960	50909306	+	59	promoter-TSS (ENST00000613161.4)	338	ENST00000560508.1	0.049133	0.550432
ENST00000564336	ENSG00000140807	NKD1	Filter_BAM_wnt3a_peak_3955	chr16	50547440	50547810	+	59	promoter-TSS (ENST00000268459.6)	-771	ENST00000564336.1	0.078378	0.646900
ENST00000577278	ENSG00000168646	AXIN2	Filter_BAM_wnt3a_peak_4388	chr17	65560496	65560910	+	59	promoter-TSS (ENST00000577278.1)	-146	ENST00000577278.1	0.142512	0.771084
ENST00000578123	ENSG00000105221	AKT2	Filter_BAM_wnt3a_peak_4938	chr19	40285495	40285874	+	59	promoter-TSS (ENST00000358335.9)	-148	ENST00000578123.5	0.050132	0.563158
ENST00000655819	ENSG00000110693	SOX6	Filter_BAM_wnt3a_peak_1626	chr11	16403113	16403360	+	59	promoter-TSS (ENST00000527619.6)	-369	ENST00000655819.1	0.012146	0.383065
ENST00000656272	ENSG00000288008	NA	Filter_BAM_wnt3a_peak_8505	chr5	124995885	124996237	+	59	promoter-TSS (ENST00000642715.1)	35	ENST00000656272.1	0.005682	0.388102
ENST00000662835	ENSG00000177369	FLJ40194	Filter_BAM_wnt3a_peak_4318	chr17	49230749	49231041	+	59	promoter-TSS (ENST00000310544.9)	-1	ENST00000662835.1	0.095890	0.703072
ENST00000379462	ENSG00000214369	CYB5AP2	Filter_BAM_wnt3a_peak_5660	chr2	169789727	169790042	+	58	promoter-TSS (ENST00000379462.3)	-209	ENST00000379462.3	0.038095	0.534810
ENST00000509190	ENSG00000175426	PCSK1	Filter_BAM_wnt3a_peak_8373	chr5	96434297	96434606	+	58	promoter-TSS (ENST00000509190.1)	-308	ENST00000509190.1	0.029126	0.522581
ENST00000542931	ENSG00000241186	CRIPTO	Filter_BAM_wnt3a_peak_6700	chr3	46574275	46574717	+	58	promoter-TSS (ENST00000542931.6)	-38	ENST00000542931.6	0.006787	0.431151
ENST00000589523	ENSG00000087903	RFX2	Filter_BAM_wnt3a_peak_4835	chr19	6199336	6199634	+	58	promoter-TSS (ENST00000585324.1)	22	ENST00000589523.1	0.097315	0.635452
ENST00000240101	ENSG00000120875	DUSP4	Filter_BAM_wnt3a_peak_10301	chr8	29348616	29349093	+	56	promoter-TSS (ENST00000240101.2)	-49	ENST00000240101.2	0.102725	0.682008
ENST00000293725	ENSG00000188868	ZNF563	Filter_BAM_wnt3a_peak_4855	chr19	12333475	12333861	+	56	promoter-TSS (ENST00000293725.10)	-35	ENST00000293725.10	0.067358	0.633075
ENST00000381055	ENSG00000049192	ADAMTS6	Filter_BAM_wnt3a_peak_8231	chr5	65481591	65481879	+	56	promoter-TSS (ENST00000381052.8)	185	ENST00000381055.8	0.006944	0.480969
ENST00000411847	ENSG00000233110	SORBS2-AS1	Filter_BAM_wnt3a_peak_8001	chr4	185587381	185587716	+	56	promoter-TSS (ENST00000411847.1)	-361	ENST00000411847.1	0.056716	0.571429
ENST00000667151	ENSG00000286717	NA	Filter_BAM_wnt3a_peak_6336	chr21	37593014	37593316	+	56	promoter-TSS (ENST00000667151.1)	-812	ENST00000667151.1	0.016556	0.528053
ENST00000393529	ENSG00000130830	MPP1	Filter_BAM_wnt3a_peak_11417	chrX	154821626	154821890	+	55	promoter-TSS (ENST00000393529.5)	-751	ENST00000393529.5	0.000000	0.373585
ENST00000462825	ENSG00000130830	MPP1	Filter_BAM_wnt3a_peak_11416	chrX	154799639	154799983	+	55	promoter-TSS (ENST00000462825.5)	4	ENST00000462825.5	0.017442	0.550725
ENST00000563492	ENSG00000140937	CDH11	Filter_BAM_wnt3a_peak_4007	chr16	65125881	65126157	+	55	promoter-TSS (ENST00000563492.1)	93	ENST00000563492.1	0.014493	0.487365
ENST00000591656	ENSG00000267335	NA	Filter_BAM_wnt3a_peak_4987	chr19	49036809	49037116	+	55	promoter-TSS (ENST00000301407.8)	-67	ENST00000591656.1	0.052117	0.636364
ENST00000619968	ENSG00000276376	U7	Filter_BAM_wnt3a_peak_3711	chr15	90075854	90076315	+	55	promoter-TSS (ENST00000619968.1)	-340	ENST00000619968.1	0.004338	0.519481
ENST00000277945	ENSG00000148737	TCF7L2	Filter_BAM_wnt3a_peak_1494	chr10	112950225	112950447	+	54	promoter-TSS (ENST00000277945.12)	86	ENST00000277945.12	0.049550	0.511211
ENST00000368900	ENSG00000138161	CUZD1	Filter_BAM_wnt3a_peak_1540	chr10	122846067	122846406	+	54	promoter-TSS (ENST00000338948.3)	-61	ENST00000368900.5	0.002950	0.544118
ENST00000376014	ENSG00000171729	TMEM51	Filter_BAM_wnt3a_peak_74	chr1	15152443	15152679	+	54	promoter-TSS (ENST00000310916.6)	-5	ENST00000376014.7	0.046610	0.556962
ENST00000443360	ENSG00000231940	RPS7P3	Filter_BAM_wnt3a_peak_950	chr1	233289657	233290037	+	54	promoter-TSS (ENST00000443360.1)	-400	ENST00000443360.1	0.010526	0.461942
ENST00000447103	ENSG00000075618	FSCN1	Filter_BAM_wnt3a_peak_9550	chr7	5594103	5594373	+	54	promoter-TSS (ENST00000405801.2)	-309	ENST00000447103.5	0.096296	0.756458
ENST00000471243	ENSG00000116729	WLS	Filter_BAM_wnt3a_peak_350	chr1	68233238	68233546	+	54	promoter-TSS (ENST00000262348.9)	-272	ENST00000471243.2	0.003247	0.411003
ENST00000477994	ENSG00000107874	CUEDC2	Filter_BAM_wnt3a_peak_1453	chr10	102432450	102432785	+	54	promoter-TSS (ENST00000369937.5)	-33	ENST00000477994.1	0.086567	0.657738
ENST00000480952	ENSG00000058804	NDC1	Filter_BAM_wnt3a_peak_255	chr1	53838171	53838631	+	54	promoter-TSS (ENST00000371429.4)	62	ENST00000480952.1	0.086957	0.670282
ENST00000490926	ENSG00000114395	CYB561D2	Filter_BAM_wnt3a_peak_6727	chr3	50350855	50351243	+	54	promoter-TSS (ENST00000232501.8)	-148	ENST00000490926.1	0.087629	0.632391
ENST00000491250	ENSG00000105810	CDK6	Filter_BAM_wnt3a_peak_9907	chr7	92835378	92835715	+	54	promoter-TSS (ENST00000424523.2)	-249	ENST00000491250.1	0.047478	0.556213
ENST00000527699	ENSG00000014216	CAPN1	Filter_BAM_wnt3a_peak_1803	chr11	65182074	65182522	+	54	promoter-TSS (ENST00000526623.2)	-137	ENST00000527699.5	0.037946	0.672606
ENST00000532962	ENSG00000166199	ALKBH3	Filter_BAM_wnt3a_peak_1711	chr11	43880671	43880916	+	54	promoter-TSS (ENST00000302708.9)	-18	ENST00000532962.5	0.085714	0.642276
ENST00000561284	ENSG00000134138	MEIS2	Filter_BAM_wnt3a_peak_3465	chr15	36898437	36898867	+	54	promoter-TSS (ENST00000560702.1)	-217	ENST00000561284.5	0.018605	0.387471
ENST00000581518	ENSG00000072210	ALDH3A2	Filter_BAM_wnt3a_peak_4204	chr17	19647265	19647660	+	54	promoter-TSS (ENST00000467473.6)	-674	ENST00000581518.6	0.005063	0.419192
ENST00000583569	ENSG00000125450	NUP85	Filter_BAM_wnt3a_peak_4435	chr17	75205362	75205723	+	54	promoter-TSS (ENST00000245544.9)	-117	ENST00000583569.5	0.094183	0.682320
ENST00000688882	ENSG00000167283	ATP5MG	Filter_BAM_wnt3a_peak_2011	chr11	118401252	118401809	+	54	promoter-TSS (ENST00000300688.8)	-54	ENST00000688882.1	0.077199	0.568100
ENST00000239174	ENSG00000120094	HOXB1	Filter_BAM_wnt3a_peak_4309	chr17	48531034	48531385	+	53	promoter-TSS (ENST00000239174.7)	-198	ENST00000239174.7	0.014245	0.536932
ENST00000264343	ENSG00000138639	ARHGAP24	Filter_BAM_wnt3a_peak_7635	chr4	85930153	85930431	+	53	promoter-TSS (ENST00000264343.4)	19	ENST00000264343.4	0.014388	0.516129
ENST00000418710	ENSG00000164651	SP8	Filter_BAM_wnt3a_peak_9606	chr7	20786764	20787119	+	53	promoter-TSS (ENST00000361443.4)	-55	ENST00000418710.3	0.092958	0.603933
ENST00000496634	ENSG00000255508	NA	Filter_BAM_wnt3a_peak_1778	chr11	62591345	62591714	+	53	promoter-TSS (ENST00000278279.7)	2	ENST00000496634.2	0.100271	0.594595
ENST00000588233	ENSG00000064547	LPAR2	Filter_BAM_wnt3a_peak_4883	chr19	19628656	19628980	+	53	promoter-TSS (ENST00000407877.8)	-57	ENST00000588233.1	0.083333	0.676923
ENST00000618629	ENSG00000182346	DAOA	Filter_BAM_wnt3a_peak_3047	chr13	105466518	105466756	+	53	promoter-TSS (ENST00000471432.3)	348	ENST00000618629.1	0.004202	0.456067
ENST00000654363	ENSG00000287056	NA	Filter_BAM_wnt3a_peak_9524	chr6	168216041	168216346	+	53	promoter-TSS (ENST00000654363.1)	-839	ENST00000654363.1	0.006557	0.382353
ENST00000671418	ENSG00000287563	NA	Filter_BAM_wnt3a_peak_4547	chr18	10406472	10406820	+	53	promoter-TSS (ENST00000671418.1)	88	ENST00000671418.1	0.017241	0.550143
ENST00000693495	ENSG00000226091	LINC00937	Filter_BAM_wnt3a_peak_2156	chr12	8453776	8454052	+	53	promoter-TSS (ENST00000693495.1)	-821	ENST00000693495.1	0.000000	0.328520
ENST00000424244	ENSG00000223548	ACSL6-AS1	Filter_BAM_wnt3a_peak_8542	chr5	132003408	132003620	+	52	promoter-TSS (ENST00000424244.1)	-78	ENST00000424244.1	0.023585	0.629108
ENST00000608287	ENSG00000198964	SGMS1	Filter_BAM_wnt3a_peak_1200	chr10	50625873	50626168	+	52	promoter-TSS (ENST00000608287.1)	-857	ENST00000608287.1	0.003390	0.429054
ENST00000618960	ENSG00000168646	AXIN2	Filter_BAM_wnt3a_peak_4390	chr17	65561405	65561781	+	52	promoter-TSS (ENST00000307078.10)	54	ENST00000618960.4	0.125000	0.724138
ENST00000621696	ENSG00000101126	ADNP	Filter_BAM_wnt3a_peak_6183	chr20	50931443	50931675	+	52	promoter-TSS (ENST00000396029.8)	-122	ENST00000621696.5	0.021552	0.575107
ENST00000673994	ENSG00000246084	LINC02325	Filter_BAM_wnt3a_peak_3404	chr14	97458666	97459024	+	52	promoter-TSS (ENST00000499910.3)	-13	ENST00000673994.1	0.050279	0.584958
ENST00000328796	ENSG00000184697	CLDN6	Filter_BAM_wnt3a_peak_3781	chr16	3017950	3018448	+	51	promoter-TSS (ENST00000328796.5)	-16	ENST00000328796.5	0.080321	0.679359
ENST00000400371	ENSG00000293461	NA	Filter_BAM_wnt3a_peak_6161	chr20	46459009	46459486	+	51	promoter-TSS (ENST00000400371.2)	29	ENST00000400371.2	0.060797	0.583682
ENST00000432747	ENSG00000005020	SKAP2	Filter_BAM_wnt3a_peak_9648	chr7	26995632	26995941	+	51	promoter-TSS (ENST00000432747.1)	-547	ENST00000432747.1	0.003236	0.351613
ENST00000518906	ENSG00000131459	GFPT2	Filter_BAM_wnt3a_peak_8801	chr5	180331731	180332191	+	51	promoter-TSS (ENST00000518906.1)	-313	ENST00000518906.1	0.023913	0.522777
ENST00000571737	ENSG00000291051	NA	Filter_BAM_wnt3a_peak_4061	chr16	75516502	75516755	+	51	promoter-TSS (ENST00000571737.1)	-348	ENST00000571737.1	0.035573	0.586614
ENST00000601500	ENSG00000259663	ISL1-DT	Filter_BAM_wnt3a_peak_8175	chr5	51379372	51379800	+	51	promoter-TSS (ENST00000558403.1)	-89	ENST00000601500.1	0.018692	0.398601
ENST00000674443	ENSG00000103051	COG4	Filter_BAM_wnt3a_peak_4037	chr16	70523532	70523742	+	51	promoter-TSS (ENST00000302516.10)	-77	ENST00000674443.1	0.042857	0.436019
ENST00000293971	ENSG00000162066	AMDHD2	Filter_BAM_wnt3a_peak_3777	chr16	2520267	2520484	+	50	promoter-TSS (ENST00000293971.11)	4	ENST00000293971.11	0.175115	0.766055
ENST00000367467	ENSG00000111961	SASH1	Filter_BAM_wnt3a_peak_9451	chr6	148342398	148342729	+	50	promoter-TSS (ENST00000367467.8)	-275	ENST00000367467.8	0.063444	0.554217
ENST00000372745	ENSG00000185009	AP3M1	Filter_BAM_wnt3a_peak_1317	chr10	74150600	74151088	+	50	promoter-TSS (ENST00000286621.7)	-2	ENST00000372745.1	0.049180	0.564417
ENST00000415890	ENSG00000225945	ZFAND3-DT	Filter_BAM_wnt3a_peak_9025	chr6	37819061	37819556	+	50	promoter-TSS (ENST00000287218.9)	-90	ENST00000415890.1	0.094949	0.661290
ENST00000431323	ENSG00000185049	NELFA	Filter_BAM_wnt3a_peak_7350	chr4	2008723	2009254	+	50	promoter-TSS (ENST00000382882.9)	9	ENST00000431323.6	0.124294	0.695489
ENST00000451766	ENSG00000238005	LNCATV	Filter_BAM_wnt3a_peak_959	chr1	234970845	234971193	+	50	promoter-TSS (ENST00000451766.2)	-957	ENST00000451766.2	0.011494	0.507163
ENST00000482017	ENSG00000053524	MCF2L2	Filter_BAM_wnt3a_peak_7273	chr3	183428970	183429320	+	50	promoter-TSS (ENST00000328913.8)	-367	ENST00000482017.1	0.042857	0.572650
ENST00000495536	ENSG00000242407	NA	Filter_BAM_wnt3a_peak_4316	chr17	48732951	48733284	+	50	promoter-TSS (ENST00000495536.1)	26	ENST00000495536.1	0.051051	0.628743
ENST00000516226	ENSG00000252035	RNU6-397P	Filter_BAM_wnt3a_peak_10233	chr8	14488448	14488755	+	50	promoter-TSS (ENST00000516226.1)	-722	ENST00000516226.1	0.013029	0.422078
ENST00000559201	ENSG00000137821	LRRC49	Filter_BAM_wnt3a_peak_3639	chr15	70892274	70892688	+	50	promoter-TSS (ENST00000249861.9)	10	ENST00000559201.5	0.062802	0.616867
ENST00000658162	ENSG00000287162	NA	Filter_BAM_wnt3a_peak_8285	chr5	77958130	77958424	+	50	promoter-TSS (ENST00000658162.2)	79	ENST00000658162.2	0.057823	0.589831
ENST00000690153	ENSG00000278910	BANCR	Filter_BAM_wnt3a_peak_10875	chr9	69307883	69308136	+	50	promoter-TSS (ENST00000624238.3)	-865	ENST00000690153.2	0.000000	0.401575
ENST00000691081	ENSG00000280707	HPAT5	Filter_BAM_wnt3a_peak_9515	chr6	167227930	167228539	+	50	promoter-TSS (ENST00000625787.3)	8	ENST00000691081.1	0.018062	0.478689
ENST00000264079	ENSG00000090674	MCOLN1	Filter_BAM_wnt3a_peak_4839	chr19	7522449	7522744	+	49	promoter-TSS (ENST00000264079.11)	-28	ENST00000264079.11	0.132203	0.729730
ENST00000307720	ENSG00000171497	PPID	Filter_BAM_wnt3a_peak_7923	chr4	158723223	158723643	+	49	promoter-TSS (ENST00000307720.4)	-37	ENST00000307720.4	0.088095	0.600950
ENST00000359655	ENSG00000156502	SUPV3L1	Filter_BAM_wnt3a_peak_1290	chr10	69179962	69180378	+	49	promoter-TSS (ENST00000359655.9)	-64	ENST00000359655.9	0.069712	0.582734
ENST00000362189	ENSG00000199059	MIR135B	Filter_BAM_wnt3a_peak_802	chr1	205448542	205448850	+	49	promoter-TSS (ENST00000362189.3)	-298	ENST00000362189.3	0.003247	0.533981
ENST00000367976	ENSG00000118523	CCN2	Filter_BAM_wnt3a_peak_9368	chr6	131951309	131951594	+	49	promoter-TSS (ENST00000367976.4)	-79	ENST00000367976.4	0.056140	0.566434
ENST00000368220	ENSG00000143320	CRABP2	Filter_BAM_wnt3a_peak_601	chr1	156706366	156706849	+	49	promoter-TSS (ENST00000368220.1)	-791	ENST00000368220.1	0.074534	0.673554
ENST00000411358	ENSG00000223290	RNA5SP107	Filter_BAM_wnt3a_peak_5613	chr2	154589540	154589944	+	49	promoter-TSS (ENST00000411358.1)	-665	ENST00000411358.1	0.002475	0.375309
ENST00000415431	ENSG00000165140	FBP1	Filter_BAM_wnt3a_peak_10990	chr9	94640108	94640411	+	49	promoter-TSS (ENST00000375326.9)	-10	ENST00000415431.5	0.036304	0.490132
ENST00000416894	ENSG00000228126	FALEC	Filter_BAM_wnt3a_peak_565	chr1	150515341	150515662	+	49	promoter-TSS (ENST00000416894.1)	-256	ENST00000416894.1	0.068536	0.611801
ENST00000432054	ENSG00000172765	TMCC1	Filter_BAM_wnt3a_peak_7050	chr3	129688727	129688945	+	49	promoter-TSS (ENST00000432054.6)	-104	ENST00000432054.6	0.004587	0.333333
ENST00000443928	ENSG00000228863	NA	Filter_BAM_wnt3a_peak_620	chr1	160672121	160672428	+	49	promoter-TSS (ENST00000443928.6)	-738	ENST00000443928.6	0.006515	0.405844
ENST00000452622	ENSG00000223855	PDGFA-DT	Filter_BAM_wnt3a_peak_9533	chr7	520965	521222	+	49	promoter-TSS (ENST00000405692.2)	702	ENST00000452622.1	0.085603	0.658915
ENST00000454562	ENSG00000225285	LINC01770	Filter_BAM_wnt3a_peak_3	chr1	1434374	1434612	+	49	promoter-TSS (ENST00000417917.1)	-5	ENST00000454562.1	0.054622	0.665272
ENST00000515522	ENSG00000249688	NA	Filter_BAM_wnt3a_peak_8122	chr5	31753672	31754139	+	49	promoter-TSS (ENST00000515522.1)	-314	ENST00000515522.1	0.008565	0.414530
ENST00000519490	ENSG00000253991	NA	Filter_BAM_wnt3a_peak_10572	chr8	101529702	101530062	+	49	promoter-TSS (ENST00000519490.1)	-313	ENST00000519490.1	0.008333	0.454294
ENST00000542877	ENSG00000041982	TNC	Filter_BAM_wnt3a_peak_11053	chr9	115118559	115119102	+	49	promoter-TSS (ENST00000350763.9)	-623	ENST00000542877.6	0.020258	0.534926
ENST00000546227	ENSG00000139725	RHOF	Filter_BAM_wnt3a_peak_2635	chr12	121799986	121800308	+	49	promoter-TSS (ENST00000613093.2)	530	ENST00000546227.5	0.086957	0.736842
ENST00000547755	ENSG00000170374	SP7	Filter_BAM_wnt3a_peak_2335	chr12	53345331	53345558	+	49	promoter-TSS (ENST00000547755.1)	-129	ENST00000547755.1	0.030837	0.635965
ENST00000551724	ENSG00000094914	AAAS	Filter_BAM_wnt3a_peak_2333	chr12	53325133	53325565	+	49	promoter-TSS (ENST00000548258.5)	-485	ENST00000551724.5	0.087963	0.678984
ENST00000558850	ENSG00000022976	ZNF839	Filter_BAM_wnt3a_peak_3422	chr14	102316700	102317054	+	49	promoter-TSS (ENST00000558850.5)	-500	ENST00000558850.5	0.059322	0.540845
ENST00000574128	ENSG00000108590	MED31	Filter_BAM_wnt3a_peak_4151	chr17	6651304	6651655	+	49	promoter-TSS (ENST00000542475.3)	-52	ENST00000574128.1	0.048433	0.548295
ENST00000574570	ENSG00000137868	STRA6	Filter_BAM_wnt3a_peak_3656	chr15	74202617	74203075	+	49	promoter-TSS (ENST00000395105.9)	3	ENST00000574570.1	0.019651	0.638344
ENST00000577831	ENSG00000125686	MED1	Filter_BAM_wnt3a_peak_4255	chr17	39451197	39451454	+	49	promoter-TSS (ENST00000300651.11)	-53	ENST00000577831.5	0.089494	0.581395
ENST00000582564	ENSG00000265702	NA	Filter_BAM_wnt3a_peak_4372	chr17	62705877	62706151	+	49	promoter-TSS (ENST00000577270.1)	-192	ENST00000582564.1	0.025547	0.538182
ENST00000608897	ENSG00000272735	NA	Filter_BAM_wnt3a_peak_5333	chr2	71068349	71068664	+	49	promoter-TSS (ENST00000244204.11)	36	ENST00000608897.2	0.079365	0.667722
ENST00000652655	ENSG00000233237	LINC00472	Filter_BAM_wnt3a_peak_9139	chr6	71404644	71405018	+	49	promoter-TSS (ENST00000652655.1)	-597	ENST00000652655.1	0.002674	0.386667
ENST00000653932	ENSG00000286807	NA	Filter_BAM_wnt3a_peak_5758	chr2	183996892	183997334	+	49	promoter-TSS (ENST00000653932.1)	-259	ENST00000653932.1	0.009050	0.410835
ENST00000670244	ENSG00000287085	NA	Filter_BAM_wnt3a_peak_5608	chr2	152453342	152453657	+	49	promoter-TSS (ENST00000670244.1)	-608	ENST00000670244.1	0.009524	0.446203
ENST00000670979	ENSG00000236751	LINC01186	Filter_BAM_wnt3a_peak_11272	chrX	46327462	46328262	+	49	promoter-TSS (ENST00000446884.2)	-182	ENST00000670979.1	0.012500	0.476904
ENST00000282928	ENSG00000152977	ZIC1	Filter_BAM_wnt3a_peak_7123	chr3	147408578	147409015	+	48	promoter-TSS (ENST00000282928.5)	-569	ENST00000282928.5	0.036613	0.500000
ENST00000416139	ENSG00000225338	RPL23AP18	Filter_BAM_wnt3a_peak_839	chr1	212309993	212310246	+	48	promoter-TSS (ENST00000416139.1)	-601	ENST00000416139.1	0.000000	0.444882
ENST00000438380	ENSG00000236643	NA	Filter_BAM_wnt3a_peak_11096	chr9	124769699	124770006	+	48	promoter-TSS (ENST00000438380.1)	-271	ENST00000438380.1	0.065147	0.519481
ENST00000552563	ENSG00000139323	POC1B	Filter_BAM_wnt3a_peak_2486	chr12	89525276	89525634	+	48	promoter-TSS (ENST00000529983.3)	-40	ENST00000552563.1	0.097765	0.674095
ENST00000689363	ENSG00000289451	NA	Filter_BAM_wnt3a_peak_7125	chr3	147732442	147732794	+	48	promoter-TSS (ENST00000689363.2)	-161	ENST00000689363.2	0.000000	0.325779
ENST00000434223	ENSG00000236914	LINC01852	Filter_BAM_wnt3a_peak_3473	chr15	38072629	38072951	+	47	promoter-TSS (ENST00000434223.3)	-107	ENST00000434223.3	0.062112	0.603715
ENST00000451090	ENSG00000241042	NA	Filter_BAM_wnt3a_peak_288	chr1	59078252	59078545	+	47	promoter-TSS (ENST00000451090.1)	-282	ENST00000451090.1	0.003413	0.421769
ENST00000538693	ENSG00000256124	LINC01152	Filter_BAM_wnt3a_peak_4421	chr17	72029685	72030979	+	47	promoter-TSS (ENST00000472655.4)	41	ENST00000538693.1	0.018547	0.515058
ENST00000581527	ENSG00000170579	DLGAP1	Filter_BAM_wnt3a_peak_4512	chr18	4455054	4455332	+	47	promoter-TSS (ENST00000579652.1)	73	ENST00000581527.5	0.125899	0.720430
ENST00000584082	ENSG00000263643	MIR4515	Filter_BAM_wnt3a_peak_3690	chr15	83067186	83067478	+	47	promoter-TSS (ENST00000261721.9)	-3	ENST00000584082.1	0.106164	0.764505
ENST00000629136	ENSG00000173575	CHD2	Filter_BAM_wnt3a_peak_3728	chr15	92914169	92914447	+	47	promoter-TSS (ENST00000629136.1)	-666	ENST00000629136.1	0.003597	0.376344
ENST00000670204	ENSG00000249859	PVT1	Filter_BAM_wnt3a_peak_10682	chr8	127855049	127855343	+	47	promoter-TSS (ENST00000670204.1)	-13	ENST00000670204.1	0.013605	0.505085
ENST00000678600	ENSG00000100412	ACO2	Filter_BAM_wnt3a_peak_6478	chr22	41468818	41469353	+	47	promoter-TSS (ENST00000216252.4)	-21	ENST00000678600.1	0.061682	0.595149
ENST00000244230	ENSG00000124383	MPHOSPH10	Filter_BAM_wnt3a_peak_5335	chr2	71130526	71130773	+	46	promoter-TSS (ENST00000244217.6)	15	ENST00000244230.7	0.113360	0.653226
ENST00000264245	ENSG00000031081	ARHGAP31	Filter_BAM_wnt3a_peak_6996	chr3	119293801	119294218	+	46	promoter-TSS (ENST00000264245.9)	-374	ENST00000264245.9	0.067146	0.598086
ENST00000397518	ENSG00000184708	EIF4ENIF1	Filter_BAM_wnt3a_peak_6434	chr22	31489857	31490179	+	46	promoter-TSS (ENST00000330125.10)	-81	ENST00000397518.5	0.136646	0.758514
ENST00000416534	ENSG00000226506	NA	Filter_BAM_wnt3a_peak_5058	chr2	7899949	7900255	+	46	promoter-TSS (ENST00000416534.6)	-377	ENST00000416534.6	0.003268	0.442997
ENST00000436575	ENSG00000164535	DAGLB	Filter_BAM_wnt3a_peak_9554	chr7	6484303	6484593	+	46	promoter-TSS (ENST00000258739.9)	-258	ENST00000436575.5	0.031034	0.512027
ENST00000456393	ENSG00000066136	NFYC	Filter_BAM_wnt3a_peak_211	chr1	40691437	40692087	+	46	promoter-TSS (ENST00000372653.5)	19	ENST00000456393.6	0.101538	0.677419
ENST00000533208	ENSG00000110455	ACCS	Filter_BAM_wnt3a_peak_1713	chr11	44065222	44065702	+	46	promoter-TSS (ENST00000263776.9)	-463	ENST00000533208.5	0.004167	0.403326
ENST00000561749	ENSG00000103056	SMPD3	Filter_BAM_wnt3a_peak_4021	chr16	68448293	68448690	+	46	promoter-TSS (ENST00000219334.10)	1	ENST00000561749.1	0.108312	0.721106
ENST00000611241	ENSG00000277711	NA	Filter_BAM_wnt3a_peak_10799	chr9	19968066	19968384	+	46	promoter-TSS (ENST00000611241.1)	-231	ENST00000611241.1	0.000000	0.379310
ENST00000624177	ENSG00000279637	NA	Filter_BAM_wnt3a_peak_4796	chr18	79420120	79420427	+	46	promoter-TSS (ENST00000624177.1)	-563	ENST00000624177.1	0.084691	0.636364
ENST00000629605	ENSG00000293616	PCBP1-AS1	Filter_BAM_wnt3a_peak_5326	chr2	70085360	70085575	+	46	promoter-TSS (ENST00000629605.2)	87	ENST00000629605.2	0.023256	0.439815
ENST00000638120	ENSG00000157388	CACNA1D	Filter_BAM_wnt3a_peak_6738	chr3	53748672	53748917	+	46	promoter-TSS (ENST00000638120.1)	-286	ENST00000638120.1	0.008163	0.491870
ENST00000640670	ENSG00000284523	NA	Filter_BAM_wnt3a_peak_9933	chr7	99325686	99326007	+	46	promoter-TSS (ENST00000262942.10)	-20	ENST00000640670.1	0.133956	0.704969
ENST00000669009	ENSG00000204334	ERICH2	Filter_BAM_wnt3a_peak_5681	chr2	170766630	170766969	+	46	promoter-TSS (ENST00000669009.1)	-79	ENST00000669009.1	0.005900	0.341176
ENST00000219599	ENSG00000103316	CRYM	Filter_BAM_wnt3a_peak_3873	chr16	21302596	21302828	+	45	promoter-TSS (ENST00000444326.1)	350	ENST00000219599.8	0.012931	0.467811
ENST00000653064	ENSG00000293616	PCBP1-AS1	Filter_BAM_wnt3a_peak_5327	chr2	70087116	70087375	+	45	promoter-TSS (ENST00000303577.7)	33	ENST00000653064.1	0.057915	0.488462
ENST00000367164	ENSG00000117222	RBBP5	Filter_BAM_wnt3a_peak_798	chr1	205122045	205122397	+	44	promoter-TSS (ENST00000264515.11)	-206	ENST00000367164.1	0.045455	0.490085
ENST00000408990	ENSG00000165588	OTX2	Filter_BAM_wnt3a_peak_3212	chr14	56805827	56806102	+	44	promoter-TSS (ENST00000408990.8)	-297	ENST00000408990.8	0.007273	0.416667
ENST00000450494	ENSG00000139514	SLC7A1	Filter_BAM_wnt3a_peak_2739	chr13	29586732	29587053	+	44	promoter-TSS (ENST00000450494.1)	-100	ENST00000450494.1	0.021807	0.490683
ENST00000505210	ENSG00000128039	SRD5A3	Filter_BAM_wnt3a_peak_7506	chr4	55346282	55346627	+	44	promoter-TSS (ENST00000505210.1)	42	ENST00000505210.1	0.130435	0.742775
ENST00000540914	ENSG00000111913	RIPOR2	Filter_BAM_wnt3a_peak_8957	chr6	24877253	24877527	+	44	promoter-TSS (ENST00000378023.8)	-25	ENST00000540914.5	0.010949	0.476364
ENST00000545868	ENSG00000166206	GABRB3	Filter_BAM_wnt3a_peak_3444	chr15	26767215	26767441	+	44	promoter-TSS (ENST00000545868.4)	-92	ENST00000545868.4	0.013274	0.466960
ENST00000602862	ENSG00000270124	NA	Filter_BAM_wnt3a_peak_4113	chr16	85583348	85584067	+	44	promoter-TSS (ENST00000602862.1)	-136	ENST00000602862.1	0.022253	0.537500
ENST00000247930	ENSG00000196453	ZNF777	Filter_BAM_wnt3a_peak_10147	chr7	149460762	149461377	+	43	promoter-TSS (ENST00000247930.5)	-7	ENST00000247930.5	0.061789	0.613636
ENST00000269881	ENSG00000269058	CALR3	Filter_BAM_wnt3a_peak_4873	chr19	16495924	16496535	+	43	promoter-TSS (ENST00000221671.8)	-62	ENST00000269881.8	0.088380	0.658497
ENST00000292574	ENSG00000160994	TEKTL1	Filter_BAM_wnt3a_peak_4870	chr19	15010825	15011250	+	43	promoter-TSS (ENST00000430939.6)	311	ENST00000292574.4	0.127059	0.718310
ENST00000299824	ENSG00000101445	PPP1R16B	Filter_BAM_wnt3a_peak_6138	chr20	38804641	38804954	+	43	promoter-TSS (ENST00000299824.6)	-900	ENST00000299824.6	0.003195	0.490446
ENST00000332556	ENSG00000185896	LAMP1	Filter_BAM_wnt3a_peak_3078	chr13	113296838	113297334	+	43	promoter-TSS (ENST00000332556.5)	-153	ENST00000332556.5	0.135081	0.702213
ENST00000339399	ENSG00000136938	ANP32B	Filter_BAM_wnt3a_peak_11007	chr9	97982319	97982611	+	43	promoter-TSS (ENST00000339399.5)	-876	ENST00000339399.5	0.023973	0.440273
ENST00000342219	ENSG00000100593	ISM2	Filter_BAM_wnt3a_peak_3332	chr14	77498876	77499335	+	43	promoter-TSS (ENST00000216481.10)	-289	ENST00000342219.9	0.141612	0.771739
ENST00000356415	ENSG00000116473	RAP1A	Filter_BAM_wnt3a_peak_516	chr1	111541892	111542347	+	43	promoter-TSS (ENST00000356415.5)	-99	ENST00000356415.5	0.021978	0.396930
ENST00000359823	ENSG00000197644	NA	Filter_BAM_wnt3a_peak_5147	chr2	29898890	29899266	+	43	promoter-TSS (ENST00000359823.2)	-519	ENST00000359823.2	0.010638	0.480106
ENST00000364131	ENSG00000201001	RNU6-270P	Filter_BAM_wnt3a_peak_1121	chr10	28761420	28761819	+	43	promoter-TSS (ENST00000364131.1)	-816	ENST00000364131.1	0.005013	0.387500
ENST00000366816	ENSG00000163041	H3-3A	Filter_BAM_wnt3a_peak_914	chr1	226061672	226061977	+	43	promoter-TSS (ENST00000366814.3)	-27	ENST00000366816.5	0.078689	0.630719
ENST00000367888	ENSG00000143198	MGST3	Filter_BAM_wnt3a_peak_640	chr1	165630535	165630786	+	43	promoter-TSS (ENST00000367884.6)	-553	ENST00000367888.8	0.067729	0.551587
ENST00000370371	ENSG00000101191	DIDO1	Filter_BAM_wnt3a_peak_6245	chr20	62937663	62937924	+	43	promoter-TSS (ENST00000266069.5)	159	ENST00000370371.8	0.107280	0.679389
ENST00000378467	ENSG00000065809	FAM107B	Filter_BAM_wnt3a_peak_1065	chr10	14605049	14605311	+	43	promoter-TSS (ENST00000378467.8)	-762	ENST00000378467.8	0.015267	0.437262
ENST00000379951	ENSG00000138795	LEF1	Filter_BAM_wnt3a_peak_7736	chr4	108169062	108169599	+	43	promoter-TSS (ENST00000265165.6)	-374	ENST00000379951.6	0.033520	0.509294
ENST00000380911	ENSG00000147869	CER1	Filter_BAM_wnt3a_peak_10774	chr9	14722742	14722980	+	43	promoter-TSS (ENST00000380911.4)	-128	ENST00000380911.4	0.012605	0.447699
ENST00000398316	ENSG00000102531	FNDC3A	Filter_BAM_wnt3a_peak_2824	chr13	49110244	49110467	+	43	promoter-TSS (ENST00000398316.7)	42	ENST00000398316.7	0.035874	0.370536
ENST00000411423	ENSG00000099995	SF3A1	Filter_BAM_wnt3a_peak_6431	chr22	30356610	30356999	+	43	promoter-TSS (ENST00000215793.13)	80	ENST00000411423.1	0.125964	0.723077
ENST00000427276	ENSG00000226673	LINC01108	Filter_BAM_wnt3a_peak_8899	chr6	14285154	14285412	+	43	promoter-TSS (ENST00000427276.1)	-138	ENST00000427276.1	0.023256	0.459459
ENST00000428857	ENSG00000224043	CCNT2-AS1	Filter_BAM_wnt3a_peak_5534	chr2	134918587	134918826	+	43	promoter-TSS (ENST00000264157.10)	4	ENST00000428857.2	0.121339	0.687500
ENST00000451810	ENSG00000204091	TDRG1	Filter_BAM_wnt3a_peak_9043	chr6	40334475	40334919	+	43	promoter-TSS (ENST00000451810.3)	-78	ENST00000451810.3	0.009009	0.532584
ENST00000452280	ENSG00000081377	CDC14B	Filter_BAM_wnt3a_peak_11003	chr9	96566628	96566996	+	43	promoter-TSS (ENST00000452280.5)	18	ENST00000452280.5	0.089674	0.696477
ENST00000462336	ENSG00000047457	CP	Filter_BAM_wnt3a_peak_7131	chr3	149198690	149199091	+	43	promoter-TSS (ENST00000462336.5)	-437	ENST00000462336.5	0.014963	0.398010
ENST00000470751	ENSG00000144455	SUMF1	Filter_BAM_wnt3a_peak_6541	chr3	3801409	3801803	+	43	promoter-TSS (ENST00000470751.5)	-731	ENST00000470751.5	0.010152	0.402532
ENST00000474413	ENSG00000169242	EFNA1	Filter_BAM_wnt3a_peak_590	chr1	155128711	155129037	+	43	promoter-TSS (ENST00000474413.5)	-688	ENST00000474413.5	0.012270	0.513761
ENST00000476760	ENSG00000112655	PTK7	Filter_BAM_wnt3a_peak_9059	chr6	43075428	43075851	+	43	promoter-TSS (ENST00000230418.8)	-668	ENST00000476760.1	0.009456	0.580189
ENST00000479925	ENSG00000101871	MID1	Filter_BAM_wnt3a_peak_11189	chrX	10460601	10460853	+	43	promoter-TSS (ENST00000479925.1)	-685	ENST00000479925.1	0.000000	0.450593
ENST00000491264	ENSG00000233101	HOXB-AS3	Filter_BAM_wnt3a_peak_4311	chr17	48601309	48601512	+	43	promoter-TSS (ENST00000491264.5)	-728	ENST00000491264.5	0.014778	0.490196
ENST00000502992	ENSG00000164323	CFAP97	Filter_BAM_wnt3a_peak_7996	chr4	185182239	185182669	+	43	promoter-TSS (ENST00000502992.1)	65	ENST00000502992.1	0.006977	0.403712
ENST00000506107	ENSG00000114019	AMOTL2	Filter_BAM_wnt3a_peak_7063	chr3	134375025	134375356	+	43	promoter-TSS (ENST00000249883.10)	-272	ENST00000506107.1	0.048338	0.545181
ENST00000509832	ENSG00000145730	PAM	Filter_BAM_wnt3a_peak_8398	chr5	102865377	102865657	+	43	promoter-TSS (ENST00000345721.6)	38	ENST00000509832.5	0.021429	0.466192
ENST00000511683	ENSG00000113328	CCNG1	Filter_BAM_wnt3a_peak_8708	chr5	163437897	163438123	+	43	promoter-TSS (ENST00000503504.1)	244	ENST00000511683.6	0.030973	0.590308
ENST00000524575	ENSG00000137693	YAP1	Filter_BAM_wnt3a_peak_1943	chr11	102111587	102112155	+	43	promoter-TSS (ENST00000524575.5)	-643	ENST00000524575.5	0.044014	0.523726
ENST00000550730	ENSG00000076108	BAZ2A	Filter_BAM_wnt3a_peak_2353	chr12	56636887	56637221	+	43	promoter-TSS (ENST00000379441.7)	-238	ENST00000550730.1	0.023952	0.570149
ENST00000555655	ENSG00000258649	NA	Filter_BAM_wnt3a_peak_3155	chr14	38190022	38190357	+	43	promoter-TSS (ENST00000555655.1)	-794	ENST00000555655.1	0.000000	0.375000
ENST00000567564	ENSG00000176476	SGF29	Filter_BAM_wnt3a_peak_3907	chr16	28553913	28554154	+	43	promoter-TSS (ENST00000567564.1)	61	ENST00000567564.1	0.128631	0.615702
ENST00000582475	ENSG00000167088	SNRPD1	Filter_BAM_wnt3a_peak_4564	chr18	21612233	21612555	+	43	promoter-TSS (ENST00000300413.10)	63	ENST00000582475.1	0.099379	0.671827
ENST00000603095	ENSG00000270279	NA	Filter_BAM_wnt3a_peak_6236	chr20	58753588	58753962	+	43	promoter-TSS (ENST00000603095.1)	-576	ENST00000603095.1	0.016043	0.501333
ENST00000617598	ENSG00000274090	NA	Filter_BAM_wnt3a_peak_2859	chr13	55584350	55584644	+	43	promoter-TSS (ENST00000617598.1)	-973	ENST00000617598.1	0.006803	0.345763
ENST00000619839	ENSG00000149294	NCAM1	Filter_BAM_wnt3a_peak_1981	chr11	112961195	112961418	+	43	promoter-TSS (ENST00000316851.12)	31	ENST00000619839.4	0.062780	0.616071
ENST00000658182	ENSG00000205562	FLRT2-AS1	Filter_BAM_wnt3a_peak_3359	chr14	85531282	85531922	+	43	promoter-TSS (ENST00000658182.1)	-17	ENST00000658182.1	0.070312	0.600624
ENST00000670406	ENSG00000226903	LINC00354	Filter_BAM_wnt3a_peak_3071	chr13	111893043	111893773	+	43	promoter-TSS (ENST00000655071.1)	-4	ENST00000670406.1	0.071233	0.603283
ENST00000693254	ENSG00000289308	NA	Filter_BAM_wnt3a_peak_7536	chr4	61770363	61770746	+	43	promoter-TSS (ENST00000686538.1)	-902	ENST00000693254.2	0.002611	0.375000
ENST00000361346	ENSG00000198815	FOXJ3	Filter_BAM_wnt3a_peak_214	chr1	42335419	42335620	+	42	promoter-TSS (ENST00000361346.6)	-284	ENST00000361346.6	0.069652	0.668317
ENST00000505361	ENSG00000119599	DCAF4	Filter_BAM_wnt3a_peak_3307	chr14	72926348	72926712	+	42	promoter-TSS (ENST00000358377.7)	29	ENST00000505361.5	0.085165	0.643836
ENST00000261313	ENSG00000089220	PEBP1	Filter_BAM_wnt3a_peak_2613	chr12	118136026	118136371	+	41	promoter-TSS (ENST00000261313.3)	74	ENST00000261313.3	0.121739	0.728324
ENST00000360561	ENSG00000138162	TACC2	Filter_BAM_wnt3a_peak_1538	chr10	122163279	122163582	+	41	promoter-TSS (ENST00000260733.7)	4	ENST00000360561.7	0.075908	0.661184
ENST00000397071	ENSG00000187630	DHRS4L2	Filter_BAM_wnt3a_peak_3114	chr14	23988599	23988857	+	41	promoter-TSS (ENST00000335125.11)	-90	ENST00000397071.5	0.073643	0.683398
ENST00000411812	ENSG00000011275	RNF216	Filter_BAM_wnt3a_peak_9552	chr7	5781509	5781799	+	41	promoter-TSS (ENST00000389902.8)	-8	ENST00000411812.1	0.117241	0.701031
ENST00000457241	ENSG00000100353	EIF3D	Filter_BAM_wnt3a_peak_6452	chr22	36528843	36529371	+	41	promoter-TSS (ENST00000216190.13)	-30	ENST00000457241.5	0.102273	0.648393
ENST00000473629	ENSG00000154144	TBRG1	Filter_BAM_wnt3a_peak_2051	chr11	124622703	124622991	+	41	promoter-TSS (ENST00000284290.8)	11	ENST00000473629.6	0.079861	0.657439
ENST00000482426	ENSG00000185483	ROR1	Filter_BAM_wnt3a_peak_323	chr1	63774954	63775499	+	41	promoter-TSS (ENST00000482426.1)	-64	ENST00000482426.1	0.073394	0.587912
ENST00000483294	ENSG00000198908	GPRASP3	Filter_BAM_wnt3a_peak_11335	chrX	102720595	102720815	+	41	promoter-TSS (ENST00000361229.8)	17	ENST00000483294.5	0.054545	0.588235
ENST00000497531	ENSG00000131374	TBC1D5	Filter_BAM_wnt3a_peak_6599	chr3	17742250	17742838	+	41	promoter-TSS (ENST00000412981.5)	20	ENST00000497531.5	0.120748	0.704584
ENST00000502685	ENSG00000250068	NA	Filter_BAM_wnt3a_peak_11042	chr9	112582911	112583181	+	41	promoter-TSS (ENST00000502685.1)	-456	ENST00000502685.1	0.003704	0.402214
ENST00000511138	ENSG00000205129	CFAP96	Filter_BAM_wnt3a_peak_7999	chr4	185426057	185426357	+	41	promoter-TSS (ENST00000264689.11)	-42	ENST00000511138.5	0.076667	0.561462
ENST00000530627	ENSG00000135362	PRR5L	Filter_BAM_wnt3a_peak_1693	chr11	36455054	36455466	+	41	promoter-TSS (ENST00000530627.1)	-29	ENST00000530627.1	0.026699	0.600484
ENST00000537517	ENSG00000172661	WASHC2C	Filter_BAM_wnt3a_peak_1187	chr10	45727121	45727364	+	41	promoter-TSS (ENST00000359860.7)	6	ENST00000537517.6	0.090535	0.721311
ENST00000546893	ENSG00000111371	SLC38A1	Filter_BAM_wnt3a_peak_2300	chr12	46269028	46269351	+	41	promoter-TSS (ENST00000398637.10)	-70	ENST00000546893.5	0.089783	0.700617
ENST00000556561	ENSG00000165795	NDRG2	Filter_BAM_wnt3a_peak_3093	chr14	21024619	21025036	+	41	promoter-TSS (ENST00000553741.5)	-112	ENST00000556561.5	0.095923	0.700957
ENST00000557612	ENSG00000133983	COX16	Filter_BAM_wnt3a_peak_3294	chr14	70359682	70359967	+	41	promoter-TSS (ENST00000389912.7)	-124	ENST00000557612.5	0.059649	0.465035
ENST00000564222	ENSG00000261815	NA	Filter_BAM_wnt3a_peak_3936	chr16	49169629	49169884	+	41	promoter-TSS (ENST00000564222.1)	-796	ENST00000564222.1	0.007843	0.460938
ENST00000568382	ENSG00000140386	SCAPER	Filter_BAM_wnt3a_peak_3671	chr15	76905197	76905508	+	41	promoter-TSS (ENST00000303521.10)	-1	ENST00000568382.5	0.141479	0.746795
ENST00000582520	ENSG00000141522	ARHGDIA	Filter_BAM_wnt3a_peak_4477	chr17	81868894	81869128	+	41	promoter-TSS (ENST00000582520.1)	-381	ENST00000582520.1	0.059829	0.634043
ENST00000586826	ENSG00000175832	ETV4	Filter_BAM_wnt3a_peak_4281	chr17	43530337	43530600	+	41	promoter-TSS (ENST00000586826.1)	-34	ENST00000586826.1	0.030418	0.606061
ENST00000596825	ENSG00000198131	ZNF544	Filter_BAM_wnt3a_peak_5020	chr19	58228807	58229144	+	41	promoter-TSS (ENST00000594303.5)	0	ENST00000596825.5	0.100890	0.698225
ENST00000597782	ENSG00000105197	TIMM50	Filter_BAM_wnt3a_peak_4935	chr19	39480713	39481083	+	41	promoter-TSS (ENST00000594583.2)	16	ENST00000597782.5	0.118919	0.700809
ENST00000615106	ENSG00000276396	Metazoa_SRP	Filter_BAM_wnt3a_peak_7859	chr4	139154628	139154890	+	41	promoter-TSS (ENST00000615106.1)	-394	ENST00000615106.1	0.003817	0.406844
ENST00000649431	ENSG00000114861	FOXP1	Filter_BAM_wnt3a_peak_6847	chr3	71305890	71306234	+	41	promoter-TSS (ENST00000470112.1)	-9	ENST00000649431.2	0.017442	0.504348
ENST00000677067	ENSG00000082701	GSK3B	Filter_BAM_wnt3a_peak_7004	chr3	119912998	119913256	+	41	promoter-TSS (ENST00000677067.1)	-317	ENST00000677067.1	0.003876	0.386100
ENST00000684021	ENSG00000151687	ANKAR	Filter_BAM_wnt3a_peak_5776	chr2	189674622	189674907	+	41	promoter-TSS (ENST00000684021.1)	94	ENST00000684021.1	0.091228	0.643357
ENST00000684192	ENSG00000164080	RAD54L2	Filter_BAM_wnt3a_peak_6731	chr3	51538493	51538694	+	41	promoter-TSS (ENST00000684192.1)	-126	ENST00000684192.1	0.109453	0.658416
ENST00000242462	ENSG00000122859	NEUROG3	Filter_BAM_wnt3a_peak_1293	chr10	69573391	69573846	+	40	promoter-TSS (ENST00000242462.5)	-196	ENST00000242462.5	0.072527	0.651316
ENST00000340535	ENSG00000154305	MIA3	Filter_BAM_wnt3a_peak_893	chr1	222644101	222644326	+	40	promoter-TSS (ENST00000340535.11)	-90	ENST00000340535.11	0.080000	0.592920
ENST00000354498	ENSG00000137764	MAP2K5	Filter_BAM_wnt3a_peak_3611	chr15	67548891	67549110	+	40	promoter-TSS (ENST00000354498.9)	2	ENST00000354498.9	0.013699	0.459091
ENST00000359872	ENSG00000108684	ASIC2	Filter_BAM_wnt3a_peak_4245	chr17	34157477	34157908	+	40	promoter-TSS (ENST00000359872.6)	-398	ENST00000359872.6	0.016241	0.564815
ENST00000369042	ENSG00000178409	BEND3	Filter_BAM_wnt3a_peak_9273	chr6	107115968	107116490	+	40	promoter-TSS (ENST00000369042.6)	-714	ENST00000369042.6	0.036398	0.478011
ENST00000371079	ENSG00000185483	ROR1	Filter_BAM_wnt3a_peak_322	chr1	63773003	63773275	+	40	promoter-TSS (ENST00000371079.6)	-878	ENST00000371079.6	0.007353	0.413919
ENST00000372491	ENSG00000188483	IER5L	Filter_BAM_wnt3a_peak_11129	chr9	129178951	129179334	+	40	promoter-TSS (ENST00000372491.4)	-881	ENST00000372491.4	0.039164	0.565104
ENST00000373970	ENSG00000107984	DKK1	Filter_BAM_wnt3a_peak_1213	chr10	52314039	52314495	+	40	promoter-TSS (ENST00000373970.4)	-14	ENST00000373970.4	0.072368	0.636761
ENST00000398712	ENSG00000179526	SHARPIN	Filter_BAM_wnt3a_peak_10715	chr8	144103743	144103990	+	40	promoter-TSS (ENST00000322428.10)	-93	ENST00000398712.7	0.133603	0.758065
ENST00000427419	ENSG00000138449	SLC40A1	Filter_BAM_wnt3a_peak_5775	chr2	189581300	189581583	+	40	promoter-TSS (ENST00000261024.7)	581	ENST00000427419.5	0.038869	0.538732
ENST00000429156	ENSG00000230937	MIR205HG	Filter_BAM_wnt3a_peak_822	chr1	209428097	209428308	+	40	promoter-TSS (ENST00000366437.7)	-615	ENST00000429156.6	0.014218	0.471698
ENST00000434403	ENSG00000237924	RPL21P112	Filter_BAM_wnt3a_peak_2990	chr13	94761444	94761791	+	40	promoter-TSS (ENST00000434403.1)	-602	ENST00000434403.1	0.005764	0.422414
ENST00000441850	ENSG00000152464	RPP38	Filter_BAM_wnt3a_peak_1068	chr10	15097158	15097703	+	40	promoter-TSS (ENST00000378197.5)	10	ENST00000441850.1	0.117431	0.697802
ENST00000443674	ENSG00000145819	ARHGAP26	Filter_BAM_wnt3a_peak_8621	chr5	143037134	143037431	+	40	promoter-TSS (ENST00000443674.5)	86	ENST00000443674.5	0.006734	0.476510
ENST00000446041	ENSG00000114120	SLC25A36	Filter_BAM_wnt3a_peak_7094	chr3	140941465	140941783	+	40	promoter-TSS (ENST00000324194.12)	-206	ENST00000446041.6	0.078616	0.573668
ENST00000451130	ENSG00000115211	EIF2B4	Filter_BAM_wnt3a_peak_5141	chr2	27369883	27370177	+	40	promoter-TSS (ENST00000233575.7)	-17	ENST00000451130.6	0.102041	0.677966
ENST00000452629	ENSG00000236437	LINC02151	Filter_BAM_wnt3a_peak_2000	chr11	116501065	116501811	+	40	promoter-TSS (ENST00000452629.2)	-788	ENST00000452629.2	0.024129	0.484605
ENST00000453329	ENSG00000104953	TLE6	Filter_BAM_wnt3a_peak_4815	chr19	2977238	2977439	+	40	promoter-TSS (ENST00000246112.9)	-200	ENST00000453329.5	0.114428	0.707921
ENST00000459867	ENSG00000241186	CRIPTO	Filter_BAM_wnt3a_peak_6702	chr3	46579003	46579256	+	40	promoter-TSS (ENST00000459867.1)	-13	ENST00000459867.1	0.011858	0.413386
ENST00000461907	ENSG00000164654	MIOS	Filter_BAM_wnt3a_peak_9558	chr7	7581602	7581930	+	40	promoter-TSS (ENST00000461907.2)	37	ENST00000461907.2	0.012195	0.468085
ENST00000465926	ENSG00000137413	TAF8	Filter_BAM_wnt3a_peak_9054	chr6	42050467	42051106	+	40	promoter-TSS (ENST00000465926.5)	-90	ENST00000465926.5	0.070423	0.557813
ENST00000468019	ENSG00000148303	RPL7A	Filter_BAM_wnt3a_peak_11145	chr9	133348228	133348429	+	40	promoter-TSS (ENST00000315731.4)	76	ENST00000468019.5	0.064677	0.648515
ENST00000473352	ENSG00000243926	TIPARP-AS1	Filter_BAM_wnt3a_peak_7162	chr3	156816943	156817205	+	40	promoter-TSS (ENST00000472943.5)	-12	ENST00000473352.1	0.148855	0.752852
ENST00000480886	ENSG00000203965	EFCAB7	Filter_BAM_wnt3a_peak_318	chr1	63523255	63523468	+	40	promoter-TSS (ENST00000271002.15)	-11	ENST00000480886.1	0.079812	0.616822
ENST00000483664	ENSG00000284048	NA	Filter_BAM_wnt3a_peak_10150	chr7	150379065	150379328	+	40	promoter-TSS (ENST00000329630.10)	-133	ENST00000483664.5	0.117871	0.772727
ENST00000503923	ENSG00000038427	VCAN	Filter_BAM_wnt3a_peak_8310	chr5	83470419	83471308	+	40	promoter-TSS (ENST00000265077.8)	-755	ENST00000503923.1	0.014623	0.420225
ENST00000510157	ENSG00000198589	LRBA	Filter_BAM_wnt3a_peak_7885	chr4	150315398	150315599	+	40	promoter-TSS (ENST00000515096.6)	371	ENST00000510157.2	0.009950	0.440594
ENST00000510461	ENSG00000217128	FNIP1	Filter_BAM_wnt3a_peak_8541	chr5	131796963	131797224	+	40	promoter-TSS (ENST00000307954.12)	-76	ENST00000510461.6	0.099617	0.713740
ENST00000511684	ENSG00000175449	RFESD	Filter_BAM_wnt3a_peak_8371	chr5	95646614	95646954	+	40	promoter-TSS (ENST00000311364.9)	7	ENST00000511684.6	0.108824	0.700880
ENST00000511839	ENSG00000145730	PAM	Filter_BAM_wnt3a_peak_8397	chr5	102863776	102864072	+	40	promoter-TSS (ENST00000511839.5)	-613	ENST00000511839.5	0.000000	0.313131
ENST00000517727	ENSG00000164924	YWHAZ	Filter_BAM_wnt3a_peak_10566	chr8	100950353	100950613	+	40	promoter-TSS (ENST00000395951.7)	57	ENST00000517727.5	0.069231	0.586207
ENST00000524852	ENSG00000170955	CAVIN3	Filter_BAM_wnt3a_peak_1586	chr11	6320027	6320292	+	40	promoter-TSS (ENST00000524852.1)	-4	ENST00000524852.1	0.101887	0.706767
ENST00000530773	ENSG00000149823	VPS51	Filter_BAM_wnt3a_peak_1802	chr11	65095976	65096274	+	40	promoter-TSS (ENST00000279281.8)	10	ENST00000530773.5	0.053691	0.622074
ENST00000533765	ENSG00000135540	NHSL1	Filter_BAM_wnt3a_peak_9402	chr6	138512606	138512934	+	40	promoter-TSS (ENST00000533765.1)	-275	ENST00000533765.1	0.021341	0.455927
ENST00000534355	ENSG00000211450	SELENOH	Filter_BAM_wnt3a_peak_1757	chr11	57741277	57741500	+	40	promoter-TSS (ENST00000388857.8)	-103	ENST00000534355.6	0.062780	0.642857
ENST00000545444	ENSG00000198000	NOL8	Filter_BAM_wnt3a_peak_10983	chr9	92325370	92325644	+	40	promoter-TSS (ENST00000358855.8)	83	ENST00000545444.5	0.040146	0.498182
ENST00000563098	ENSG00000261058	NA	Filter_BAM_wnt3a_peak_4059	chr16	75118601	75119030	+	40	promoter-TSS (ENST00000563098.1)	-743	ENST00000563098.1	0.004662	0.432558
ENST00000566521	ENSG00000261629	NA	Filter_BAM_wnt3a_peak_10123	chr7	141430964	141431460	+	40	promoter-TSS (ENST00000566521.1)	56	ENST00000566521.1	0.010081	0.426559
ENST00000569723	ENSG00000128989	ARPP19	Filter_BAM_wnt3a_peak_3510	chr15	52568985	52569295	+	40	promoter-TSS (ENST00000249822.9)	14	ENST00000569723.5	0.100000	0.652733
ENST00000572933	ENSG00000183914	DNAH2	Filter_BAM_wnt3a_peak_4160	chr17	7717140	7717348	+	40	promoter-TSS (ENST00000570791.5)	-500	ENST00000572933.6	0.057692	0.617225
ENST00000580513	ENSG00000168646	AXIN2	Filter_BAM_wnt3a_peak_4389	chr17	65561039	65561268	+	40	promoter-TSS (ENST00000577278.1)	38	ENST00000580513.1	0.122271	0.678261
ENST00000587739	ENSG00000167670	CHAF1A	Filter_BAM_wnt3a_peak_4826	chr19	4409197	4409524	+	40	promoter-TSS (ENST00000587739.1)	-85	ENST00000587739.1	0.024465	0.551829
ENST00000588232	ENSG00000170653	ATF7	Filter_BAM_wnt3a_peak_2337	chr12	53626103	53626315	+	40	promoter-TSS (ENST00000456903.8)	154	ENST00000588232.5	0.056604	0.638498
ENST00000597876	ENSG00000186838	SELENOV	Filter_BAM_wnt3a_peak_4936	chr19	39515074	39515558	+	40	promoter-TSS (ENST00000597876.1)	-130	ENST00000597876.1	0.090909	0.701031
ENST00000606967	ENSG00000272205	POU2F1-DT	Filter_BAM_wnt3a_peak_649	chr1	167220174	167220668	+	40	promoter-TSS (ENST00000271411.8)	167	ENST00000606967.2	0.080972	0.618182
ENST00000610884	ENSG00000164975	SNAPC3	Filter_BAM_wnt3a_peak_10779	chr9	15422467	15422829	+	40	promoter-TSS (ENST00000380821.8)	-86	ENST00000610884.4	0.099448	0.672176
ENST00000615060	ENSG00000156508	EEF1A1	Filter_BAM_wnt3a_peak_9142	chr6	73520505	73520891	+	40	promoter-TSS (ENST00000615060.5)	-107	ENST00000615060.5	0.095855	0.620155
ENST00000629869	ENSG00000280623	PCAT14	Filter_BAM_wnt3a_peak_6396	chr22	23536608	23536821	+	40	promoter-TSS (ENST00000626825.1)	-167	ENST00000629869.1	0.004695	0.448598
ENST00000644370	ENSG00000101347	SAMHD1	Filter_BAM_wnt3a_peak_6132	chr20	36947063	36947325	+	40	promoter-TSS (ENST00000644370.1)	-135	ENST00000644370.1	0.007634	0.414449
ENST00000651603	ENSG00000186103	ARGFX	Filter_BAM_wnt3a_peak_7011	chr3	121570712	121570913	+	40	promoter-TSS (ENST00000651603.1)	98	ENST00000651603.1	0.000000	0.455446
ENST00000666381	ENSG00000287646	NA	Filter_BAM_wnt3a_peak_4768	chr18	70205583	70206095	+	40	promoter-TSS (ENST00000255674.11)	65	ENST00000666381.1	0.091797	0.637427
ENST00000682704	ENSG00000139364	TMEM132B	Filter_BAM_wnt3a_peak_2655	chr12	125185245	125185637	+	40	promoter-TSS (ENST00000682704.1)	-945	ENST00000682704.1	0.038265	0.643766
ENST00000684889	ENSG00000288748	NA	Filter_BAM_wnt3a_peak_4161	chr17	7836861	7837131	+	40	promoter-TSS (ENST00000684806.2)	514	ENST00000684889.1	0.025926	0.601476
ENST00000687706	ENSG00000225889	NA	Filter_BAM_wnt3a_peak_5297	chr2	64228140	64228412	+	40	promoter-TSS (ENST00000413030.8)	-97	ENST00000687706.2	0.036765	0.556777
ENST00000689696	ENSG00000288898	NA	Filter_BAM_wnt3a_peak_5893	chr2	218908963	218909225	+	40	promoter-TSS (ENST00000687233.1)	-64	ENST00000689696.1	0.087786	0.653992
ENST00000690550	ENSG00000289158	NA	Filter_BAM_wnt3a_peak_1239	chr10	57222654	57222907	+	40	promoter-TSS (ENST00000690550.1)	-73	ENST00000690550.1	0.003953	0.460630
ENST00000693428	ENSG00000289067	NA	Filter_BAM_wnt3a_peak_4085	chr16	81314767	81314976	+	40	promoter-TSS (ENST00000648349.2)	-52	ENST00000693428.1	0.114833	0.671429
ENST00000695481	ENSG00000144026	ZNF514	Filter_BAM_wnt3a_peak_5401	chr2	95165511	95165763	+	40	promoter-TSS (ENST00000447814.1)	31	ENST00000695481.2	0.083333	0.584980
ENST00000229633	ENSG00000111911	HINT3	Filter_BAM_wnt3a_peak_9353	chr6	125956677	125956887	+	39	promoter-TSS (ENST00000229633.7)	12	ENST00000229633.7	0.119048	0.668246
ENST00000263331	ENSG00000125630	POLR1B	Filter_BAM_wnt3a_peak_5462	chr2	112542303	112542644	+	39	promoter-TSS (ENST00000263331.10)	8	ENST00000263331.10	0.090909	0.622807
ENST00000362350	ENSG00000199220	Y_RNA	Filter_BAM_wnt3a_peak_2594	chr12	114658160	114658534	+	39	promoter-TSS (ENST00000362350.1)	-285	ENST00000362350.1	0.002674	0.442667
ENST00000370542	ENSG00000143013	LMO4	Filter_BAM_wnt3a_peak_427	chr1	87331148	87331402	+	39	promoter-TSS (ENST00000370542.1)	-393	ENST00000370542.1	0.019685	0.439216
ENST00000521841	ENSG00000156011	PSD3	Filter_BAM_wnt3a_peak_10249	chr8	19014251	19014572	+	39	promoter-TSS (ENST00000327040.13)	49	ENST00000521841.1	0.087227	0.655280
ENST00000534478	ENSG00000117625	RCOR3	Filter_BAM_wnt3a_peak_831	chr1	211257465	211257776	+	39	promoter-TSS (ENST00000533469.5)	-757	ENST00000534478.5	0.006431	0.410256
ENST00000535273	ENSG00000065600	PACC1	Filter_BAM_wnt3a_peak_840	chr1	212414725	212415126	+	39	promoter-TSS (ENST00000261455.9)	-24	ENST00000535273.2	0.084788	0.664179
ENST00000260045	ENSG00000137492	THAP12	Filter_BAM_wnt3a_peak_1852	chr11	76381060	76381306	+	38	promoter-TSS (ENST00000260045.8)	-51	ENST00000260045.8	0.130081	0.740891
ENST00000403542	ENSG00000131051	RBM39	Filter_BAM_wnt3a_peak_6127	chr20	35742001	35742585	+	38	promoter-TSS (ENST00000253363.11)	-19	ENST00000403542.6	0.075342	0.600000
ENST00000456133	ENSG00000119888	EPCAM	Filter_BAM_wnt3a_peak_5216	chr2	47345009	47345706	+	38	promoter-TSS (ENST00000413185.3)	194	ENST00000456133.5	0.018651	0.494269
ENST00000478987	ENSG00000102763	VWA8	Filter_BAM_wnt3a_peak_2790	chr13	41696555	41696862	+	38	promoter-TSS (ENST00000478987.1)	-589	ENST00000478987.1	0.000000	0.386364
ENST00000661579	ENSG00000235530	TMEM11-DT	Filter_BAM_wnt3a_peak_4210	chr17	21214042	21214591	+	38	promoter-TSS (ENST00000317635.6)	-6	ENST00000661579.1	0.102004	0.701818
ENST00000254231	ENSG00000131914	LIN28A	Filter_BAM_wnt3a_peak_128	chr1	26410429	26410942	+	37	promoter-TSS (ENST00000254231.4)	-132	ENST00000254231.4	0.042885	0.616732
ENST00000269143	ENSG00000141385	AFG3L2	Filter_BAM_wnt3a_peak_4556	chr18	12377793	12378053	+	37	promoter-TSS (ENST00000269143.8)	-696	ENST00000269143.8	0.053846	0.586207
ENST00000284690	ENSG00000089876	DHX32	Filter_BAM_wnt3a_peak_1558	chr10	125881255	125881485	+	37	promoter-TSS (ENST00000284690.4)	-78	ENST00000284690.4	0.017391	0.484848
ENST00000297350	ENSG00000164761	TNFRSF11B	Filter_BAM_wnt3a_peak_10647	chr8	118952161	118952412	+	37	promoter-TSS (ENST00000297350.9)	-401	ENST00000297350.9	0.067729	0.670635
ENST00000311403	ENSG00000174282	ZBTB4	Filter_BAM_wnt3a_peak_4157	chr17	7484081	7484304	+	37	promoter-TSS (ENST00000311403.4)	71	ENST00000311403.4	0.067265	0.575893
ENST00000323940	ENSG00000137868	STRA6	Filter_BAM_wnt3a_peak_3657	chr15	74208894	74209369	+	37	promoter-TSS (ENST00000323940.9)	-101	ENST00000323940.9	0.018947	0.607143
ENST00000360565	ENSG00000126461	SCAF1	Filter_BAM_wnt3a_peak_4994	chr19	49641837	49642136	+	37	promoter-TSS (ENST00000360565.8)	-223	ENST00000360565.8	0.123746	0.680000
ENST00000373119	ENSG00000102271	KLHL4	Filter_BAM_wnt3a_peak_11312	chrX	87517637	87517925	+	37	promoter-TSS (ENST00000373114.4)	-21	ENST00000373119.9	0.010417	0.463668
ENST00000374518	ENSG00000165733	BMS1	Filter_BAM_wnt3a_peak_1167	chr10	42782582	42782803	+	37	promoter-TSS (ENST00000374518.6)	-103	ENST00000374518.6	0.095023	0.626126
ENST00000378096	ENSG00000125691	RPL23	Filter_BAM_wnt3a_peak_4253	chr17	38853464	38853807	+	37	promoter-TSS (ENST00000245857.9)	-6	ENST00000378096.3	0.067055	0.587209
ENST00000383754	ENSG00000168314	MOBP	Filter_BAM_wnt3a_peak_6677	chr3	39467385	39467627	+	37	promoter-TSS (ENST00000311042.10)	-99	ENST00000383754.7	0.008264	0.333333
ENST00000401316	ENSG00000216135	MIR885	Filter_BAM_wnt3a_peak_6566	chr3	10395193	10395557	+	37	promoter-TSS (ENST00000401316.3)	-813	ENST00000401316.3	0.013736	0.493151
ENST00000415078	ENSG00000197261	C6orf141	Filter_BAM_wnt3a_peak_9089	chr6	49551437	49551825	+	37	promoter-TSS (ENST00000526429.1)	321	ENST00000415078.1	0.036082	0.480720
ENST00000416569	ENSG00000171044	XKR6	Filter_BAM_wnt3a_peak_10216	chr8	11201551	11201795	+	37	promoter-TSS (ENST00000297303.4)	160	ENST00000416569.3	0.069672	0.693878
ENST00000423112	ENSG00000232104	RFX3-DT	Filter_BAM_wnt3a_peak_10740	chr9	3526546	3526841	+	37	promoter-TSS (ENST00000382004.7)	-30	ENST00000423112.2	0.122034	0.692568
ENST00000433811	ENSG00000004534	RBM6	Filter_BAM_wnt3a_peak_6723	chr3	49940074	49940658	+	37	promoter-TSS (ENST00000433811.1)	-95	ENST00000433811.1	0.101027	0.680342
ENST00000436177	ENSG00000004766	VPS50	Filter_BAM_wnt3a_peak_9910	chr7	93232255	93232517	+	37	promoter-TSS (ENST00000251739.9)	10	ENST00000436177.5	0.045802	0.555133
ENST00000440527	ENSG00000197933	ZNF823	Filter_BAM_wnt3a_peak_4853	chr19	11738762	11739228	+	37	promoter-TSS (ENST00000341191.11)	14	ENST00000440527.1	0.057940	0.601713
ENST00000470907	ENSG00000115318	LOXL3	Filter_BAM_wnt3a_peak_5344	chr2	74549545	74549770	+	37	promoter-TSS (ENST00000420535.1)	6	ENST00000470907.6	0.071111	0.646018
ENST00000473905	ENSG00000143537	ADAM15	Filter_BAM_wnt3a_peak_586	chr1	155050413	155050632	+	37	promoter-TSS (ENST00000271836.10)	-44	ENST00000473905.6	0.059361	0.650000
ENST00000478746	ENSG00000026025	VIM	Filter_BAM_wnt3a_peak_1079	chr10	17228562	17228783	+	37	promoter-TSS (ENST00000224237.9)	157	ENST00000478746.1	0.113122	0.707207
ENST00000483436	ENSG00000197989	SNHG12	Filter_BAM_wnt3a_peak_155	chr1	28581645	28581882	+	37	promoter-TSS (ENST00000384342.2)	55	ENST00000483436.5	0.105485	0.693277
ENST00000528296	ENSG00000161016	RPL8	Filter_BAM_wnt3a_peak_10721	chr8	144791890	144792326	+	37	promoter-TSS (ENST00000526668.5)	17	ENST00000528296.5	0.142202	0.739130
ENST00000619087	ENSG00000114115	RBP1	Filter_BAM_wnt3a_peak_7088	chr3	139539455	139539793	+	37	promoter-TSS (ENST00000381790.3)	12	ENST00000619087.5	0.097633	0.669617
ENST00000650969	ENSG00000286239	NA	Filter_BAM_wnt3a_peak_5933	chr2	223945130	223945363	+	37	promoter-TSS (ENST00000233055.9)	53	ENST00000650969.1	0.124464	0.730769
ENST00000651655	ENSG00000175390	EIF3F	Filter_BAM_wnt3a_peak_1588	chr11	7987036	7987279	+	37	promoter-TSS (ENST00000528653.2)	-180	ENST00000651655.1	0.061728	0.520492
ENST00000661577	ENSG00000286707	NA	Filter_BAM_wnt3a_peak_5133	chr2	26299595	26299938	+	37	promoter-TSS (ENST00000661577.1)	-148	ENST00000661577.1	0.008746	0.444767
ENST00000669293	ENSG00000249307	LINC01088	Filter_BAM_wnt3a_peak_7600	chr4	78939504	78939738	+	37	promoter-TSS (ENST00000342820.10)	136	ENST00000669293.1	0.072650	0.497872
ENST00000674166	ENSG00000168259	DNAJC7	Filter_BAM_wnt3a_peak_4270	chr17	42016974	42017361	+	37	promoter-TSS (ENST00000426588.7)	-5	ENST00000674166.1	0.080103	0.639175
ENST00000675785	ENSG00000134684	YARS1	Filter_BAM_wnt3a_peak_177	chr1	32817754	32818131	+	37	promoter-TSS (ENST00000373477.9)	89	ENST00000675785.2	0.082228	0.693122
ENST00000683211	ENSG00000066468	FGFR2	Filter_BAM_wnt3a_peak_1535	chr10	121596678	121597032	+	37	promoter-TSS (ENST00000351936.11)	-44	ENST00000683211.1	0.025424	0.478873
ENST00000705654	ENSG00000163681	SLMAP	Filter_BAM_wnt3a_peak_6762	chr3	57827488	57827790	+	37	promoter-TSS (ENST00000705654.1)	-784	ENST00000705654.1	0.000000	0.372937
ENST00000715205	ENSG00000168610	STAT3	Filter_BAM_wnt3a_peak_4274	chr17	42388715	42388939	+	37	promoter-TSS (ENST00000264657.10)	-259	ENST00000715205.1	0.053571	0.617778
ENST00000333229	ENSG00000185658	BRWD1	Filter_BAM_wnt3a_peak_6347	chr21	39313610	39314096	+	36	promoter-TSS (ENST00000333229.6)	-34	ENST00000333229.6	0.131687	0.731006
ENST00000338696	ENSG00000125409	TEKT3	Filter_BAM_wnt3a_peak_4183	chr17	15332385	15332707	+	36	promoter-TSS (ENST00000338696.6)	-926	ENST00000338696.6	0.015528	0.467492
ENST00000345080	ENSG00000187772	LIN28B	Filter_BAM_wnt3a_peak_9255	chr6	104956147	104956397	+	36	promoter-TSS (ENST00000345080.5)	-835	ENST00000345080.5	0.028000	0.533865
ENST00000368891	ENSG00000119965	C10orf88	Filter_BAM_wnt3a_peak_1542	chr10	122954146	122954445	+	36	promoter-TSS (ENST00000368891.9)	16	ENST00000368891.9	0.083612	0.643333
ENST00000404798	ENSG00000119760	SUPT7L	Filter_BAM_wnt3a_peak_5144	chr2	27663621	27663990	+	36	promoter-TSS (ENST00000326019.11)	35	ENST00000404798.6	0.059621	0.527027
ENST00000426333	ENSG00000108883	EFTUD2	Filter_BAM_wnt3a_peak_4293	chr17	44899448	44899693	+	36	promoter-TSS (ENST00000357776.6)	-125	ENST00000426333.7	0.081633	0.658537
ENST00000432502	ENSG00000226328	NUP50-DT	Filter_BAM_wnt3a_peak_6495	chr22	45163439	45163899	+	36	promoter-TSS (ENST00000347635.9)	-10	ENST00000432502.1	0.134783	0.735358
ENST00000440229	ENSG00000227176	NSA2P5	Filter_BAM_wnt3a_peak_5661	chr2	170078082	170078344	+	36	promoter-TSS (ENST00000440229.1)	81	ENST00000440229.1	0.007634	0.387833
ENST00000456431	ENSG00000091129	NRCAM	Filter_BAM_wnt3a_peak_9989	chr7	108329447	108329839	+	36	promoter-TSS (ENST00000456431.5)	-988	ENST00000456431.5	0.005102	0.371501
ENST00000463103	ENSG00000151276	MAGI1	Filter_BAM_wnt3a_peak_6810	chr3	65597541	65597773	+	36	promoter-TSS (ENST00000463103.6)	78	ENST00000463103.6	0.056034	0.652361
ENST00000479752	ENSG00000241313	WWTR1-AS1	Filter_BAM_wnt3a_peak_7136	chr3	149658130	149658396	+	36	promoter-TSS (ENST00000360632.8)	53	ENST00000479752.1	0.056391	0.640449
ENST00000543555	ENSG00000095002	MSH2	Filter_BAM_wnt3a_peak_5218	chr2	47402742	47402959	+	36	promoter-TSS (ENST00000233146.7)	-217	ENST00000543555.6	0.046083	0.536697
ENST00000606712	ENSG00000111817	DSE	Filter_BAM_wnt3a_peak_9324	chr6	116432020	116432448	+	36	promoter-TSS (ENST00000606712.1)	-295	ENST00000606712.1	0.000000	0.365967
ENST00000607277	ENSG00000134138	MEIS2	Filter_BAM_wnt3a_peak_3470	chr15	37094928	37095154	+	36	promoter-TSS (ENST00000606653.5)	-20	ENST00000607277.5	0.022124	0.370044
ENST00000634116	ENSG00000282816	NA	Filter_BAM_wnt3a_peak_6427	chr22	29481606	29481862	+	36	promoter-TSS (ENST00000634116.1)	-621	ENST00000634116.1	0.015625	0.548638
ENST00000635227	ENSG00000226673	LINC01108	Filter_BAM_wnt3a_peak_8900	chr6	14286158	14286423	+	36	promoter-TSS (ENST00000635227.1)	-836	ENST00000635227.1	0.011321	0.503759
ENST00000258662	ENSG00000136159	NUDT15	Filter_BAM_wnt3a_peak_2819	chr13	48037457	48037948	+	35	promoter-TSS (ENST00000258662.3)	-24	ENST00000258662.3	0.109980	0.644309
ENST00000303545	ENSG00000170881	RNF139	Filter_BAM_wnt3a_peak_10665	chr8	124475228	124475455	+	35	promoter-TSS (ENST00000499418.2)	461	ENST00000303545.4	0.079295	0.609649
ENST00000354179	ENSG00000165671	NSD1	Filter_BAM_wnt3a_peak_8783	chr5	177133004	177133437	+	35	promoter-TSS (ENST00000439151.7)	141	ENST00000354179.9	0.080831	0.709677
ENST00000355693	ENSG00000181924	COA4	Filter_BAM_wnt3a_peak_1843	chr11	73876483	73877250	+	35	promoter-TSS (ENST00000310571.8)	-20	ENST00000355693.5	0.070404	0.585938
ENST00000372491	ENSG00000188483	IER5L	Filter_BAM_wnt3a_peak_11128	chr9	129178258	129178541	+	35	promoter-TSS (ENST00000372491.4)	-138	ENST00000372491.4	0.095406	0.683099
ENST00000395405	ENSG00000122952	ZWINT	Filter_BAM_wnt3a_peak_1236	chr10	56361208	56361423	+	35	promoter-TSS (ENST00000361148.6)	-42	ENST00000395405.5	0.088372	0.615741
ENST00000407404	ENSG00000025434	NR1H3	Filter_BAM_wnt3a_peak_1743	chr11	47248919	47249201	+	35	promoter-TSS (ENST00000256997.9)	104	ENST00000407404.5	0.063830	0.597173
ENST00000422939	ENSG00000104447	TRPS1	Filter_BAM_wnt3a_peak_10631	chr8	115810556	115810791	+	35	promoter-TSS (ENST00000422939.1)	-1000	ENST00000422939.1	0.000000	0.330508
ENST00000435633	ENSG00000188846	RPL14	Filter_BAM_wnt3a_peak_6678	chr3	40457364	40457607	+	35	promoter-TSS (ENST00000465280.1)	122	ENST00000435633.5	0.127572	0.741803
ENST00000471179	ENSG00000115504	EHBP1	Filter_BAM_wnt3a_peak_5287	chr2	63044369	63044602	+	35	promoter-TSS (ENST00000471179.1)	-354	ENST00000471179.1	0.030043	0.393162
ENST00000473558	ENSG00000122026	RPL21	Filter_BAM_wnt3a_peak_2718	chr13	27251182	27251660	+	35	promoter-TSS (ENST00000272274.8)	59	ENST00000473558.5	0.092050	0.594990
ENST00000479765	ENSG00000174776	WDR49	Filter_BAM_wnt3a_peak_7192	chr3	167653855	167654128	+	35	promoter-TSS (ENST00000308378.7)	-8	ENST00000479765.5	0.000000	0.375912
ENST00000495273	ENSG00000169855	ROBO1	Filter_BAM_wnt3a_peak_6880	chr3	79018681	79019029	+	35	promoter-TSS (ENST00000467549.5)	160	ENST00000495273.5	0.094828	0.667622
ENST00000509248	ENSG00000151012	SLC7A11	Filter_BAM_wnt3a_peak_7849	chr4	138223365	138223566	+	35	promoter-TSS (ENST00000509248.1)	-221	ENST00000509248.1	0.000000	0.415842
ENST00000551404	ENSG00000089022	MAPKAPK5	Filter_BAM_wnt3a_peak_2572	chr12	111841953	111842194	+	35	promoter-TSS (ENST00000442119.7)	60	ENST00000551404.7	0.128631	0.731405
ENST00000566709	ENSG00000063854	HAGH	Filter_BAM_wnt3a_peak_3769	chr16	1826987	1827287	+	35	promoter-TSS (ENST00000397353.6)	20	ENST00000566709.5	0.100000	0.684385
ENST00000639959	ENSG00000160213	CSTB	Filter_BAM_wnt3a_peak_6359	chr21	43776039	43776340	+	35	promoter-TSS (ENST00000639959.1)	49	ENST00000639959.1	0.129568	0.758278
ENST00000648580	ENSG00000145982	FARS2	Filter_BAM_wnt3a_peak_8845	chr6	5261336	5261537	+	35	promoter-TSS (ENST00000274680.9)	-63	ENST00000648580.1	0.049751	0.608911
ENST00000651669	ENSG00000177954	RPS27	Filter_BAM_wnt3a_peak_579	chr1	153990575	153990880	+	35	promoter-TSS (ENST00000392558.4)	-35	ENST00000651669.1	0.065574	0.522876
ENST00000653103	ENSG00000286585	NA	Filter_BAM_wnt3a_peak_7159	chr3	155854517	155854787	+	35	promoter-TSS (ENST00000359479.7)	-100	ENST00000653103.2	0.088889	0.634686
ENST00000710327	ENSG00000171206	TRIM8	Filter_BAM_wnt3a_peak_1454	chr10	102642323	102642541	+	35	promoter-TSS (ENST00000710327.1)	-71	ENST00000710327.1	0.105505	0.726027
ENST00000713555	ENSG00000183463	URAD	Filter_BAM_wnt3a_peak_2730	chr13	27978747	27979018	+	35	promoter-TSS (ENST00000713555.1)	-112	ENST00000713555.1	0.047970	0.558824
ENST00000419219	ENSG00000154719	MRPL39	Filter_BAM_wnt3a_peak_6288	chr21	25607307	25607672	+	34	promoter-TSS (ENST00000307301.11)	-5	ENST00000419219.1	0.095890	0.680328
ENST00000555822	ENSG00000205476	CCDC85C	Filter_BAM_wnt3a_peak_3407	chr14	99522834	99523188	+	34	promoter-TSS (ENST00000555822.5)	-66	ENST00000555822.5	0.014124	0.546479
ENST00000643713	ENSG00000119139	TJP2	Filter_BAM_wnt3a_peak_10873	chr9	69120392	69120896	+	34	promoter-TSS (ENST00000413932.1)	-620	ENST00000643713.1	0.043651	0.558416
ENST00000259467	ENSG00000136940	PDCL	Filter_BAM_wnt3a_peak_11082	chr9	122828503	122828845	+	33	promoter-TSS (ENST00000259467.9)	-86	ENST00000259467.9	0.070175	0.551020
ENST00000268719	ENSG00000141034	GID4	Filter_BAM_wnt3a_peak_4199	chr17	18039201	18039489	+	33	promoter-TSS (ENST00000268719.9)	-63	ENST00000268719.9	0.093750	0.660900
ENST00000283646	ENSG00000153574	RPIA	Filter_BAM_wnt3a_peak_5398	chr2	88691593	88692115	+	33	promoter-TSS (ENST00000668866.1)	181	ENST00000283646.5	0.099617	0.715105
ENST00000302418	ENSG00000170759	KIF5B	Filter_BAM_wnt3a_peak_1137	chr10	32055701	32055993	+	33	promoter-TSS (ENST00000383933.1)	578	ENST00000302418.5	0.089041	0.627986
ENST00000307808	ENSG00000172493	AFF1	Filter_BAM_wnt3a_peak_7647	chr4	87006951	87007251	+	33	promoter-TSS (ENST00000511722.5)	113	ENST00000307808.10	0.113333	0.671096
ENST00000314523	ENSG00000188612	SUMO2	Filter_BAM_wnt3a_peak_4434	chr17	75182763	75182984	+	33	promoter-TSS (ENST00000314523.7)	83	ENST00000314523.7	0.117647	0.689189
ENST00000323250	ENSG00000176890	TYMS	Filter_BAM_wnt3a_peak_4487	chr18	657802	658128	+	33	promoter-TSS (ENST00000584122.1)	222	ENST00000323250.9	0.122699	0.703364
ENST00000338566	ENSG00000164129	NPY5R	Filter_BAM_wnt3a_peak_7935	chr4	163343276	163343522	+	33	promoter-TSS (ENST00000338566.8)	-493	ENST00000338566.8	0.012195	0.530364
ENST00000338733	ENSG00000113838	TBCCD1	Filter_BAM_wnt3a_peak_7290	chr3	186567238	186567481	+	33	promoter-TSS (ENST00000338733.10)	-20	ENST00000338733.10	0.144033	0.733607
ENST00000354667	ENSG00000122566	HNRNPA2B1	Filter_BAM_wnt3a_peak_9641	chr7	26200347	26200612	+	33	promoter-TSS (ENST00000337620.8)	267	ENST00000354667.8	0.067925	0.590226
ENST00000367001	ENSG00000170385	SLC30A1	Filter_BAM_wnt3a_peak_835	chr1	211579517	211579759	+	33	promoter-TSS (ENST00000367001.5)	-477	ENST00000367001.5	0.099174	0.707819
ENST00000368094	ENSG00000085552	IGSF9	Filter_BAM_wnt3a_peak_613	chr1	159945738	159945968	+	33	promoter-TSS (ENST00000361509.7)	-240	ENST00000368094.6	0.082609	0.688312
ENST00000372097	ENSG00000148308	GTF3C5	Filter_BAM_wnt3a_peak_11144	chr9	133030810	133031159	+	33	promoter-TSS (ENST00000342018.12)	-13	ENST00000372097.10	0.100287	0.674286
ENST00000377873	ENSG00000125864	BFSP1	Filter_BAM_wnt3a_peak_6059	chr20	17531369	17531653	+	33	promoter-TSS (ENST00000377873.8)	-132	ENST00000377873.8	0.088028	0.642105
ENST00000378215	ENSG00000105323	HNRNPUL1	Filter_BAM_wnt3a_peak_4944	chr19	41263892	41264371	+	33	promoter-TSS (ENST00000263367.7)	-241	ENST00000378215.8	0.077244	0.579167
ENST00000397671	ENSG00000187959	CPSF4L	Filter_BAM_wnt3a_peak_4425	chr17	73262477	73262757	+	33	promoter-TSS (ENST00000344935.8)	-265	ENST00000397671.1	0.014286	0.551601
ENST00000421177	ENSG00000168824	NSG1	Filter_BAM_wnt3a_peak_7366	chr4	4347721	4347932	+	33	promoter-TSS (ENST00000421177.6)	-314	ENST00000421177.6	0.004739	0.457547
ENST00000422379	ENSG00000100099	HPS4	Filter_BAM_wnt3a_peak_6406	chr22	26483308	26483518	+	33	promoter-TSS (ENST00000215917.11)	370	ENST00000422379.3	0.047619	0.606635
ENST00000448989	ENSG00000115526	CHST10	Filter_BAM_wnt3a_peak_5418	chr2	100417004	100417321	+	33	promoter-TSS (ENST00000409701.5)	25	ENST00000448989.5	0.069401	0.537736
ENST00000450008	ENSG00000196510	ANAPC7	Filter_BAM_wnt3a_peak_2567	chr12	110403767	110404203	+	33	promoter-TSS (ENST00000450008.3)	-255	ENST00000450008.3	0.041284	0.462243
ENST00000456041	ENSG00000057608	GDI2	Filter_BAM_wnt3a_peak_1028	chr10	5813072	5813385	+	33	promoter-TSS (ENST00000608273.1)	159	ENST00000456041.5	0.105431	0.697452
ENST00000457081	ENSG00000234567	NA	Filter_BAM_wnt3a_peak_9376	chr6	133457124	133457358	+	33	promoter-TSS (ENST00000457081.1)	-636	ENST00000457081.1	0.012821	0.370213
ENST00000465148	ENSG00000107443	CCNJ	Filter_BAM_wnt3a_peak_1416	chr10	96043591	96043795	+	33	promoter-TSS (ENST00000449197.1)	110	ENST00000465148.3	0.132353	0.785366
ENST00000475894	ENSG00000080845	DLGAP4	Filter_BAM_wnt3a_peak_6130	chr20	36460921	36461154	+	33	promoter-TSS (ENST00000340491.8)	-301	ENST00000475894.5	0.055794	0.632479
ENST00000480052	ENSG00000203706	SERTAD4-AS1	Filter_BAM_wnt3a_peak_826	chr1	210233989	210234207	+	33	promoter-TSS (ENST00000437764.5)	-51	ENST00000480052.1	0.059633	0.534247
ENST00000483848	ENSG00000168374	ARF4	Filter_BAM_wnt3a_peak_6758	chr3	57596529	57596821	+	33	promoter-TSS (ENST00000658756.1)	523	ENST00000483848.5	0.041096	0.587031
ENST00000498462	ENSG00000100316	RPL3	Filter_BAM_wnt3a_peak_6462	chr22	39319388	39319672	+	33	promoter-TSS (ENST00000216146.9)	47	ENST00000498462.1	0.098592	0.621053
ENST00000502637	ENSG00000242110	AMACR	Filter_BAM_wnt3a_peak_8125	chr5	34008218	34008449	+	33	promoter-TSS (ENST00000335606.11)	-229	ENST00000502637.5	0.038961	0.491379
ENST00000504087	ENSG00000151458	ANKRD50	Filter_BAM_wnt3a_peak_7805	chr4	124712924	124713127	+	33	promoter-TSS (ENST00000504087.6)	-293	ENST00000504087.6	0.108374	0.715686
ENST00000505188	ENSG00000143375	CGN	Filter_BAM_wnt3a_peak_568	chr1	151510046	151510281	+	33	promoter-TSS (ENST00000502442.1)	-347	ENST00000505188.5	0.017021	0.525424
ENST00000506610	ENSG00000237765	FAM200B	Filter_BAM_wnt3a_peak_7405	chr4	15684604	15684820	+	33	promoter-TSS (ENST00000506610.1)	30	ENST00000506610.1	0.004630	0.433180
ENST00000508784	ENSG00000151612	ZNF827	Filter_BAM_wnt3a_peak_7873	chr4	145938735	145938964	+	33	promoter-TSS (ENST00000379448.9)	-26	ENST00000508784.6	0.065502	0.573913
ENST00000510021	ENSG00000119048	UBE2B	Filter_BAM_wnt3a_peak_8552	chr5	134371249	134371491	+	33	promoter-TSS (ENST00000265339.7)	-99	ENST00000510021.5	0.095041	0.650206
ENST00000514725	ENSG00000164902	PHAX	Filter_BAM_wnt3a_peak_8520	chr5	126600636	126600856	+	33	promoter-TSS (ENST00000297540.5)	-179	ENST00000514725.1	0.045455	0.524887
ENST00000515326	ENSG00000172262	ZNF131	Filter_BAM_wnt3a_peak_8161	chr5	43120704	43120945	+	33	promoter-TSS (ENST00000306938.8)	-59	ENST00000515326.5	0.112033	0.685950
ENST00000516612	ENSG00000252421	RNU6-1069P	Filter_BAM_wnt3a_peak_2250	chr12	31803907	31804114	+	33	promoter-TSS (ENST00000516612.1)	-920	ENST00000516612.1	0.000000	0.379808
ENST00000518065	ENSG00000184672	RALYL	Filter_BAM_wnt3a_peak_10505	chr8	84871520	84871725	+	33	promoter-TSS (ENST00000518065.1)	-860	ENST00000518065.1	0.000000	0.373786
ENST00000527433	ENSG00000149084	HSD17B12	Filter_BAM_wnt3a_peak_1710	chr11	43680327	43680611	+	33	promoter-TSS (ENST00000278353.10)	-211	ENST00000527433.6	0.070423	0.617544
ENST00000530537	ENSG00000166938	DIS3L	Filter_BAM_wnt3a_peak_3598	chr15	66294957	66295386	+	33	promoter-TSS (ENST00000530537.1)	74	ENST00000530537.1	0.009324	0.393023
ENST00000554015	ENSG00000126804	ZBTB1	Filter_BAM_wnt3a_peak_3259	chr14	64503998	64504439	+	33	promoter-TSS (ENST00000358738.3)	233	ENST00000554015.5	0.077098	0.712670
ENST00000554254	ENSG00000258667	HIF1A-AS3	Filter_BAM_wnt3a_peak_3247	chr14	61751168	61751391	+	33	promoter-TSS (ENST00000554254.2)	-116	ENST00000554254.2	0.121076	0.754464
ENST00000567654	ENSG00000189091	SF3B3	Filter_BAM_wnt3a_peak_4038	chr16	70523863	70524153	+	33	promoter-TSS (ENST00000323786.10)	115	ENST00000567654.1	0.051724	0.580756
ENST00000568875	ENSG00000174446	SNAPC5	Filter_BAM_wnt3a_peak_3602	chr15	66497810	66498100	+	33	promoter-TSS (ENST00000307979.7)	-175	ENST00000568875.1	0.058621	0.546392
ENST00000569752	ENSG00000235560	ZNF747-DT	Filter_BAM_wnt3a_peak_3917	chr16	30534937	30535331	+	33	promoter-TSS (ENST00000395094.3)	23	ENST00000569752.1	0.068528	0.572152
ENST00000571989	ENSG00000141568	FOXK2	Filter_BAM_wnt3a_peak_4483	chr17	82592981	82593302	+	33	promoter-TSS (ENST00000529652.1)	-259	ENST00000571989.1	0.021807	0.562112
ENST00000578935	ENSG00000266446	NA	Filter_BAM_wnt3a_peak_10803	chr9	21995417	21995678	+	33	promoter-TSS (ENST00000470819.2)	65	ENST00000578935.1	0.065134	0.618321
ENST00000580508	ENSG00000167281	RBFOX3	Filter_BAM_wnt3a_peak_4463	chr17	79183628	79183956	+	33	promoter-TSS (ENST00000580508.1)	-320	ENST00000580508.1	0.097561	0.696049
ENST00000585121	ENSG00000141380	SS18	Filter_BAM_wnt3a_peak_4578	chr18	26090326	26090604	+	33	promoter-TSS (ENST00000577751.5)	132	ENST00000585121.5	0.093525	0.681004
ENST00000594248	ENSG00000171606	ZNF274	Filter_BAM_wnt3a_peak_5019	chr19	58183075	58183457	+	33	promoter-TSS (ENST00000326804.8)	-128	ENST00000594248.1	0.109948	0.704961
ENST00000668151	ENSG00000245146	MALINC1	Filter_BAM_wnt3a_peak_8591	chr5	140107130	140107503	+	33	promoter-TSS (ENST00000505703.2)	-120	ENST00000668151.1	0.048257	0.598930
ENST00000669001	ENSG00000253686	LINC01484	Filter_BAM_wnt3a_peak_8766	chr5	173746110	173746348	+	33	promoter-TSS (ENST00000517733.1)	-18	ENST00000669001.1	0.021008	0.447699
ENST00000677327	ENSG00000137563	GGH	Filter_BAM_wnt3a_peak_10402	chr8	63039400	63039604	+	33	promoter-TSS (ENST00000260118.7)	-95	ENST00000677327.1	0.083333	0.590244
ENST00000683918	ENSG00000167491	GATAD2A	Filter_BAM_wnt3a_peak_4882	chr19	19405286	19405510	+	33	promoter-TSS (ENST00000448576.6)	-277	ENST00000683918.1	0.111607	0.702222
ENST00000691527	ENSG00000108055	SMC3	Filter_BAM_wnt3a_peak_1485	chr10	110567557	110567895	+	33	promoter-TSS (ENST00000361804.5)	-1	ENST00000691527.1	0.079882	0.640118
ENST00000707074	ENSG00000114026	OGG1	Filter_BAM_wnt3a_peak_6561	chr3	9750071	9750287	+	33	promoter-TSS (ENST00000383826.9)	47	ENST00000707074.1	0.069444	0.612903
ENST00000237283	ENSG00000189007	ADAT2	Filter_BAM_wnt3a_peak_9427	chr6	143450560	143450850	+	32	promoter-TSS (ENST00000237283.9)	-10	ENST00000237283.9	0.106897	0.670103
ENST00000249330	ENSG00000128564	VGF	Filter_BAM_wnt3a_peak_9948	chr7	101165594	101165844	+	32	promoter-TSS (ENST00000249330.3)	-150	ENST00000249330.3	0.100000	0.649402
ENST00000276062	ENSG00000147123	NDUFB11	Filter_BAM_wnt3a_peak_11276	chrX	47144811	47145099	+	32	promoter-TSS (ENST00000276062.9)	-245	ENST00000276062.9	0.041667	0.522491
ENST00000284856	ENSG00000154620	TMSB4Y	Filter_BAM_wnt3a_peak_11425	chrY	13703616	13703817	+	32	promoter-TSS (ENST00000284856.4)	-183	ENST00000284856.4	0.089552	0.663366
ENST00000286398	ENSG00000136824	SMC2	Filter_BAM_wnt3a_peak_11020	chr9	104094091	104094338	+	32	promoter-TSS (ENST00000286398.11)	-46	ENST00000286398.11	0.056680	0.540323
ENST00000295797	ENSG00000163558	PRKCI	Filter_BAM_wnt3a_peak_7201	chr3	170222111	170222450	+	32	promoter-TSS (ENST00000295797.5)	-144	ENST00000295797.5	0.061947	0.597059
ENST00000312990	ENSG00000135446	CDK4	Filter_BAM_wnt3a_peak_2358	chr12	57752368	57752636	+	32	promoter-TSS (ENST00000257904.11)	-55	ENST00000312990.10	0.082090	0.669145
ENST00000313961	ENSG00000143248	RGS5	Filter_BAM_wnt3a_peak_635	chr1	163203150	163203477	+	32	promoter-TSS (ENST00000313961.10)	-397	ENST00000313961.10	0.009174	0.457317
ENST00000315323	ENSG00000180340	FZD2	Filter_BAM_wnt3a_peak_4291	chr17	44556572	44556795	+	32	promoter-TSS (ENST00000315323.5)	-801	ENST00000315323.5	0.040359	0.535714
ENST00000316939	ENSG00000179271	GADD45GIP1	Filter_BAM_wnt3a_peak_4859	chr19	12956933	12957348	+	32	promoter-TSS (ENST00000316939.3)	83	ENST00000316939.3	0.125301	0.745192
ENST00000334859	ENSG00000186001	LRCH3	Filter_BAM_wnt3a_peak_7344	chr3	197791173	197791393	+	32	promoter-TSS (ENST00000334859.8)	9	ENST00000334859.8	0.113636	0.714932
ENST00000343694	ENSG00000124232	RBPJL	Filter_BAM_wnt3a_peak_6155	chr20	45306597	45306818	+	32	promoter-TSS (ENST00000343694.8)	-133	ENST00000343694.8	0.085973	0.693694
ENST00000347264	ENSG00000194297	RNU1-75P	Filter_BAM_wnt3a_peak_546	chr1	119332032	119332280	+	32	promoter-TSS (ENST00000347264.2)	-631	ENST00000347264.2	0.000000	0.526104
ENST00000350697	ENSG00000157020	SEC13	Filter_BAM_wnt3a_peak_6565	chr3	10321018	10321303	+	32	promoter-TSS (ENST00000337354.8)	-48	ENST00000350697.8	0.105263	0.713287
ENST00000354283	ENSG00000145833	DDX46	Filter_BAM_wnt3a_peak_8557	chr5	134758767	134758989	+	32	promoter-TSS (ENST00000354283.8)	74	ENST00000354283.8	0.099099	0.654709
ENST00000355522	ENSG00000198535	C2CD4A	Filter_BAM_wnt3a_peak_3570	chr15	62066772	62067050	+	32	promoter-TSS (ENST00000355522.5)	-66	ENST00000355522.5	0.061151	0.616487
ENST00000361311	ENSG00000171603	CLSTN1	Filter_BAM_wnt3a_peak_46	chr1	9824219	9824438	+	32	promoter-TSS (ENST00000361311.4)	-344	ENST00000361311.4	0.100457	0.718182
ENST00000362299	ENSG00000199169	MIR367	Filter_BAM_wnt3a_peak_7752	chr4	112647864	112648065	+	32	promoter-TSS (ENST00000362299.1)	-23	ENST00000362299.1	0.009950	0.415842
ENST00000364855	ENSG00000201725	RNU6-304P	Filter_BAM_wnt3a_peak_43	chr1	8883576	8883864	+	32	promoter-TSS (ENST00000364855.1)	-187	ENST00000364855.1	0.010417	0.543253
ENST00000365779	ENSG00000012174	MBTPS2	Filter_BAM_wnt3a_peak_11220	chrX	21839575	21839800	+	32	promoter-TSS (ENST00000365779.2)	33	ENST00000365779.2	0.093333	0.676991
ENST00000366730	ENSG00000143774	GUK1	Filter_BAM_wnt3a_peak_927	chr1	228139925	228140127	+	32	promoter-TSS (ENST00000312726.9)	64	ENST00000366730.5	0.118812	0.689655
ENST00000370830	ENSG00000112175	BMP5	Filter_BAM_wnt3a_peak_9109	chr6	55875462	55875729	+	32	promoter-TSS (ENST00000370830.4)	-5	ENST00000370830.4	0.003745	0.388060
ENST00000378616	ENSG00000047597	XK	Filter_BAM_wnt3a_peak_11251	chrX	37685267	37685520	+	32	promoter-TSS (ENST00000378616.5)	-398	ENST00000378616.5	0.027668	0.484252
ENST00000379433	ENSG00000111859	NEDD9	Filter_BAM_wnt3a_peak_8880	chr6	11232490	11232720	+	32	promoter-TSS (ENST00000379433.5)	53	ENST00000379433.5	0.056522	0.562771
ENST00000380987	ENSG00000122025	FLT3	Filter_BAM_wnt3a_peak_2733	chr13	28100908	28101170	+	32	promoter-TSS (ENST00000241453.12)	-447	ENST00000380987.2	0.045802	0.566540
ENST00000383314	ENSG00000101654	RNMT	Filter_BAM_wnt3a_peak_4560	chr18	13726502	13726872	+	32	promoter-TSS (ENST00000322247.7)	14	ENST00000383314.7	0.116216	0.649596
ENST00000388934	ENSG00000172478	MAB21L4	Filter_BAM_wnt3a_peak_6000	chr2	240896045	240896280	+	32	promoter-TSS (ENST00000388934.5)	-6	ENST00000388934.5	0.008511	0.601695
ENST00000389156	ENSG00000198780	FAM169A	Filter_BAM_wnt3a_peak_8264	chr5	74866773	74867195	+	32	promoter-TSS (ENST00000389156.9)	-18	ENST00000389156.9	0.049763	0.562648
ENST00000392560	ENSG00000138430	OLA1	Filter_BAM_wnt3a_peak_5710	chr2	174124311	174124517	+	32	promoter-TSS (ENST00000392560.6)	-99	ENST00000392560.6	0.004854	0.425121
ENST00000393784	ENSG00000113719	ERGIC1	Filter_BAM_wnt3a_peak_8761	chr5	172834001	172834242	+	32	promoter-TSS (ENST00000326654.7)	-130	ENST00000393784.8	0.062241	0.599174
ENST00000398071	ENSG00000087269	NOP14	Filter_BAM_wnt3a_peak_7358	chr4	2963199	2963480	+	32	promoter-TSS (ENST00000314262.10)	-6	ENST00000398071.4	0.145907	0.695035
ENST00000398603	ENSG00000084207	GSTP1	Filter_BAM_wnt3a_peak_1815	chr11	67583430	67583676	+	32	promoter-TSS (ENST00000398603.6)	-189	ENST00000398603.6	0.097561	0.696356
ENST00000404909	ENSG00000115310	RTN4	Filter_BAM_wnt3a_peak_5253	chr2	55051118	55051598	+	32	promoter-TSS (ENST00000317610.11)	-530	ENST00000404909.5	0.012500	0.451143
ENST00000407426	ENSG00000163811	WDR43	Filter_BAM_wnt3a_peak_5145	chr2	28894472	28894929	+	32	promoter-TSS (ENST00000407426.8)	33	ENST00000407426.8	0.091904	0.679039
ENST00000407597	ENSG00000101849	TBL1X	Filter_BAM_wnt3a_peak_11185	chrX	9463018	9463244	+	32	promoter-TSS (ENST00000380961.5)	-189	ENST00000407597.7	0.048673	0.550661
ENST00000409871	ENSG00000188177	ZC3H6	Filter_BAM_wnt3a_peak_5461	chr2	112275381	112275844	+	32	promoter-TSS (ENST00000409871.6)	15	ENST00000409871.6	0.110151	0.672414
ENST00000409884	ENSG00000176204	LRRTM4	Filter_BAM_wnt3a_peak_5355	chr2	77522912	77523187	+	32	promoter-TSS (ENST00000409088.3)	-673	ENST00000409884.6	0.000000	0.304348
ENST00000412339	ENSG00000236924	LINC02851	Filter_BAM_wnt3a_peak_10743	chr9	6704031	6704614	+	32	promoter-TSS (ENST00000412339.2)	-10	ENST00000412339.2	0.084048	0.640411
ENST00000415783	ENSG00000116001	TIA1	Filter_BAM_wnt3a_peak_5330	chr2	70248750	70249082	+	32	promoter-TSS (ENST00000282574.8)	-256	ENST00000415783.6	0.078313	0.513514
ENST00000416482	ENSG00000158321	AUTS2	Filter_BAM_wnt3a_peak_9792	chr7	70728847	70729083	+	32	promoter-TSS (ENST00000416482.1)	-174	ENST00000416482.1	0.012712	0.510549
ENST00000418488	ENSG00000091181	IL5RA	Filter_BAM_wnt3a_peak_6538	chr3	3110632	3110881	+	32	promoter-TSS (ENST00000256452.7)	-382	ENST00000418488.6	0.012048	0.440000
ENST00000418710	ENSG00000164651	SP8	Filter_BAM_wnt3a_peak_9607	chr7	20787739	20788019	+	32	promoter-TSS (ENST00000361443.4)	-993	ENST00000418710.3	0.046429	0.448399
ENST00000425117	ENSG00000156697	UTP14A	Filter_BAM_wnt3a_peak_11376	chrX	129905751	129906138	+	32	promoter-TSS (ENST00000394422.8)	-177	ENST00000425117.6	0.080103	0.600515
ENST00000425666	ENSG00000231107	LINC01508	Filter_BAM_wnt3a_peak_10974	chr9	90433674	90434048	+	32	promoter-TSS (ENST00000425666.2)	-295	ENST00000425666.2	0.024064	0.538667
ENST00000425879	ENSG00000233639	PANTR1	Filter_BAM_wnt3a_peak_5436	chr2	104758177	104758406	+	32	promoter-TSS (ENST00000425879.1)	-572	ENST00000425879.1	0.004367	0.443478
ENST00000426453	ENSG00000231441	DST-AS1	Filter_BAM_wnt3a_peak_9113	chr6	56844010	56844211	+	32	promoter-TSS (ENST00000361203.7)	108	ENST00000426453.1	0.049751	0.638614
ENST00000427617	ENSG00000164048	ZNF589	Filter_BAM_wnt3a_peak_6709	chr3	48240281	48240482	+	32	promoter-TSS (ENST00000354698.8)	-719	ENST00000427617.6	0.024876	0.509901
ENST00000429967	ENSG00000171388	APLN	Filter_BAM_wnt3a_peak_11375	chrX	129655010	129655295	+	32	promoter-TSS (ENST00000429967.3)	-196	ENST00000429967.3	0.059649	0.660839
ENST00000433165	ENSG00000153721	CNKSR3	Filter_BAM_wnt3a_peak_9472	chr6	154433990	154434255	+	32	promoter-TSS (ENST00000433165.6)	-49	ENST00000433165.6	0.000000	0.353383
ENST00000436399	ENSG00000110958	PTGES3	Filter_BAM_wnt3a_peak_2354	chr12	56688028	56688312	+	32	promoter-TSS (ENST00000436399.6)	-8	ENST00000436399.6	0.123239	0.680702
ENST00000436530	ENSG00000225680	NA	Filter_BAM_wnt3a_peak_3196	chr14	53613755	53614256	+	32	promoter-TSS (ENST00000436530.1)	21	ENST00000436530.1	0.015968	0.468127
ENST00000436787	ENSG00000136709	WDR33	Filter_BAM_wnt3a_peak_5519	chr2	127811220	127811683	+	32	promoter-TSS (ENST00000322313.9)	-264	ENST00000436787.5	0.066955	0.568966
ENST00000445590	ENSG00000197520	FAM177B	Filter_BAM_wnt3a_peak_894	chr1	222736338	222736800	+	32	promoter-TSS (ENST00000360827.6)	-633	ENST00000445590.4	0.010823	0.481641
ENST00000447079	ENSG00000167258	CDK12	Filter_BAM_wnt3a_peak_4256	chr17	39461258	39461681	+	32	promoter-TSS (ENST00000430627.6)	-17	ENST00000447079.6	0.068558	0.561321
ENST00000447839	ENSG00000225830	ERCC6	Filter_BAM_wnt3a_peak_1195	chr10	49539081	49539382	+	32	promoter-TSS (ENST00000355832.10)	-110	ENST00000447839.7	0.076412	0.576159
ENST00000454812	ENSG00000234753	FOXP4-AS1	Filter_BAM_wnt3a_peak_9048	chr6	41549421	41549692	+	32	promoter-TSS (ENST00000454812.1)	-935	ENST00000454812.1	0.007380	0.573529
ENST00000455233	ENSG00000077942	FBLN1	Filter_BAM_wnt3a_peak_6496	chr22	45502462	45502701	+	32	promoter-TSS (ENST00000262722.11)	-251	ENST00000455233.5	0.087866	0.741667
ENST00000457607	ENSG00000132153	DHX30	Filter_BAM_wnt3a_peak_6707	chr3	47824925	47825340	+	32	promoter-TSS (ENST00000471082.1)	104	ENST00000457607.1	0.134940	0.759615
ENST00000457951	ENSG00000164649	CDCA7L	Filter_BAM_wnt3a_peak_9617	chr7	21945673	21946136	+	32	promoter-TSS (ENST00000356195.9)	-1	ENST00000457951.5	0.107991	0.711207
ENST00000458404	ENSG00000196632	WNK3	Filter_BAM_wnt3a_peak_11288	chrX	54358404	54358876	+	32	promoter-TSS (ENST00000354646.7)	2	ENST00000458404.1	0.076271	0.608879
ENST00000461027	ENSG00000146386	ABRACL	Filter_BAM_wnt3a_peak_9406	chr6	139028595	139029003	+	32	promoter-TSS (ENST00000367660.4)	-43	ENST00000461027.1	0.063725	0.647922
ENST00000462488	ENSG00000185220	PGBD2	Filter_BAM_wnt3a_peak_1010	chr1	248906230	248906455	+	32	promoter-TSS (ENST00000462488.1)	-30	ENST00000462488.1	0.133333	0.668142
ENST00000463044	ENSG00000163527	STT3B	Filter_BAM_wnt3a_peak_6652	chr3	31625382	31625667	+	32	promoter-TSS (ENST00000463044.1)	-537	ENST00000463044.1	0.003509	0.339161
ENST00000463392	ENSG00000123600	METTL8	Filter_BAM_wnt3a_peak_5691	chr2	171327066	171327491	+	32	promoter-TSS (ENST00000463392.5)	-213	ENST00000463392.5	0.009412	0.415493
ENST00000468025	ENSG00000075275	CELSR1	Filter_BAM_wnt3a_peak_6498	chr22	46377962	46378368	+	32	promoter-TSS (ENST00000468025.1)	-541	ENST00000468025.1	0.036946	0.597052
ENST00000468263	ENSG00000136231	IGF2BP3	Filter_BAM_wnt3a_peak_9621	chr7	23468115	23468486	+	32	promoter-TSS (ENST00000468263.5)	-374	ENST00000468263.5	0.037736	0.532258
ENST00000469070	ENSG00000242622	GSK3B-DT	Filter_BAM_wnt3a_peak_7005	chr3	120095036	120095515	+	32	promoter-TSS (ENST00000264235.13)	5	ENST00000469070.1	0.089770	0.666667
ENST00000469896	ENSG00000114744	COMMD2	Filter_BAM_wnt3a_peak_7138	chr3	149752432	149752719	+	32	promoter-TSS (ENST00000463077.5)	-80	ENST00000469896.1	0.097561	0.611111
ENST00000470072	ENSG00000106615	RHEB	Filter_BAM_wnt3a_peak_10157	chr7	151471787	151471988	+	32	promoter-TSS (ENST00000470072.1)	-84	ENST00000470072.1	0.004975	0.425743
ENST00000471947	ENSG00000115355	CCDC88A	Filter_BAM_wnt3a_peak_5258	chr2	55419718	55419988	+	32	promoter-TSS (ENST00000263630.13)	-3	ENST00000471947.2	0.100000	0.682657
ENST00000472501	ENSG00000154277	UCHL1	Filter_BAM_wnt3a_peak_7480	chr4	41256864	41257180	+	32	promoter-TSS (ENST00000284440.9)	76	ENST00000472501.5	0.098101	0.640379
ENST00000474383	ENSG00000106617	PRKAG2	Filter_BAM_wnt3a_peak_10158	chr7	151876278	151876519	+	32	promoter-TSS (ENST00000464464.1)	390	ENST00000474383.1	0.107884	0.731405
ENST00000475254	ENSG00000198176	TFDP1	Filter_BAM_wnt3a_peak_3079	chr13	113584260	113584467	+	32	promoter-TSS (ENST00000375370.10)	-358	ENST00000475254.5	0.086957	0.677885
ENST00000477682	ENSG00000007341	ST7L	Filter_BAM_wnt3a_peak_518	chr1	112527199	112527521	+	32	promoter-TSS (ENST00000477682.1)	-408	ENST00000477682.1	0.006211	0.498452
ENST00000479764	ENSG00000143450	OAZ3	Filter_BAM_wnt3a_peak_570	chr1	151763416	151763681	+	32	promoter-TSS (ENST00000368829.3)	-30	ENST00000479764.7	0.098113	0.657895
ENST00000485551	ENSG00000142687	KIAA0319L	Filter_BAM_wnt3a_peak_187	chr1	35471266	35471513	+	32	promoter-TSS (ENST00000485551.5)	-483	ENST00000485551.5	0.008097	0.391129
ENST00000485962	ENSG00000100359	SGSM3	Filter_BAM_wnt3a_peak_6474	chr22	40370535	40370764	+	32	promoter-TSS (ENST00000248929.14)	10	ENST00000485962.5	0.113537	0.734783
ENST00000488092	ENSG00000144893	MED12L	Filter_BAM_wnt3a_peak_7145	chr3	151393974	151394240	+	32	promoter-TSS (ENST00000488092.1)	-560	ENST00000488092.1	0.015038	0.307116
ENST00000495245	ENSG00000116266	STXBP3	Filter_BAM_wnt3a_peak_508	chr1	108781034	108781290	+	32	promoter-TSS (ENST00000495245.1)	-699	ENST00000495245.1	0.003906	0.342412
ENST00000495692	ENSG00000125779	PANK2	Filter_BAM_wnt3a_peak_6024	chr20	3888899	3889120	+	32	promoter-TSS (ENST00000316562.9)	75	ENST00000495692.5	0.090498	0.716216
ENST00000496288	ENSG00000198492	YTHDF2	Filter_BAM_wnt3a_peak_156	chr1	28737000	28737372	+	32	promoter-TSS (ENST00000475796.5)	221	ENST00000496288.5	0.123656	0.737265
ENST00000497709	ENSG00000155111	CDK19	Filter_BAM_wnt3a_peak_9292	chr6	110815676	110816057	+	32	promoter-TSS (ENST00000323817.7)	92	ENST00000497709.1	0.044619	0.547120
ENST00000498040	ENSG00000160209	PDXK	Filter_BAM_wnt3a_peak_6358	chr21	43728530	43728948	+	32	promoter-TSS (ENST00000327574.4)	9	ENST00000498040.5	0.064593	0.665871
ENST00000502717	ENSG00000113716	HMGXB3	Filter_BAM_wnt3a_peak_8649	chr5	150000881	150001179	+	32	promoter-TSS (ENST00000296736.4)	291	ENST00000502717.6	0.127517	0.722408
ENST00000504592	ENSG00000153064	BANK1	Filter_BAM_wnt3a_peak_7714	chr4	101419743	101420005	+	32	promoter-TSS (ENST00000504592.5)	-87	ENST00000504592.5	0.007634	0.391635
ENST00000507561	ENSG00000168214	RBPJ	Filter_BAM_wnt3a_peak_7440	chr4	26321377	26321704	+	32	promoter-TSS (ENST00000507561.5)	-62	ENST00000507561.5	0.076453	0.625000
ENST00000514712	ENSG00000164118	CEP44	Filter_BAM_wnt3a_peak_7958	chr4	174283706	174284176	+	32	promoter-TSS (ENST00000393674.7)	18	ENST00000514712.5	0.059574	0.554140
ENST00000515589	ENSG00000189157	FAM47E	Filter_BAM_wnt3a_peak_7581	chr4	76235985	76236324	+	32	promoter-TSS (ENST00000515589.1)	-115	ENST00000515589.1	0.000000	0.350000
ENST00000518533	ENSG00000158815	FGF17	Filter_BAM_wnt3a_peak_10268	chr8	22042211	22042479	+	32	promoter-TSS (ENST00000359441.4)	-53	ENST00000518533.5	0.026119	0.624535
ENST00000525581	ENSG00000166689	PLEKHA7	Filter_BAM_wnt3a_peak_1627	chr11	16812375	16812576	+	32	promoter-TSS (ENST00000525581.2)	8	ENST00000525581.2	0.004975	0.529703
ENST00000525587	ENSG00000134809	TIMM10	Filter_BAM_wnt3a_peak_1751	chr11	57530696	57530908	+	32	promoter-TSS (ENST00000257245.9)	1	ENST00000525587.1	0.094340	0.568075
ENST00000525608	ENSG00000166840	GLYATL1	Filter_BAM_wnt3a_peak_1761	chr11	58927342	58927784	+	32	promoter-TSS (ENST00000317391.8)	-66	ENST00000525608.5	0.020362	0.523702
ENST00000526005	ENSG00000123444	KBTBD4	Filter_BAM_wnt3a_peak_1744	chr11	47578678	47579229	+	32	promoter-TSS (ENST00000263774.9)	3	ENST00000526005.5	0.081670	0.653986
ENST00000528085	ENSG00000175536	LIPT2	Filter_BAM_wnt3a_peak_1845	chr11	74493422	74493767	+	32	promoter-TSS (ENST00000527115.1)	53	ENST00000528085.1	0.139130	0.768786
ENST00000532235	ENSG00000166012	TAF1D	Filter_BAM_wnt3a_peak_1913	chr11	93740940	93741531	+	32	promoter-TSS (ENST00000331239.8)	241	ENST00000532235.1	0.077834	0.589527
ENST00000533676	ENSG00000221968	FADS3	Filter_BAM_wnt3a_peak_1774	chr11	61881539	61881795	+	32	promoter-TSS (ENST00000529404.5)	859	ENST00000533676.5	0.007812	0.548638
ENST00000536559	ENSG00000110092	CCND1	Filter_BAM_wnt3a_peak_1825	chr11	69641067	69641363	+	32	promoter-TSS (ENST00000227507.3)	9	ENST00000536559.1	0.077703	0.636364
ENST00000536679	ENSG00000205885	C1RL-AS1	Filter_BAM_wnt3a_peak_2148	chr12	7108222	7108913	+	32	promoter-TSS (ENST00000382215.3)	-4	ENST00000536679.5	0.039074	0.638728
ENST00000538384	ENSG00000115761	NOL10	Filter_BAM_wnt3a_peak_5074	chr2	10689884	10690139	+	32	promoter-TSS (ENST00000345985.7)	-24	ENST00000538384.5	0.113725	0.675781
ENST00000544838	ENSG00000139437	TCHP	Filter_BAM_wnt3a_peak_2564	chr12	109900171	109900374	+	32	promoter-TSS (ENST00000312777.9)	-2	ENST00000544838.5	0.108374	0.642157
ENST00000545307	ENSG00000131966	ACTR10	Filter_BAM_wnt3a_peak_3222	chr14	58199813	58200108	+	32	promoter-TSS (ENST00000254286.9)	-120	ENST00000545307.6	0.122034	0.729730
ENST00000547590	ENSG00000257443	LRIG3-DT	Filter_BAM_wnt3a_peak_2362	chr12	58920515	58920765	+	32	promoter-TSS (ENST00000320743.8)	1	ENST00000547590.1	0.108000	0.629482
ENST00000547712	ENSG00000258017	TUBA1B-AS1	Filter_BAM_wnt3a_peak_2316	chr12	49131164	49131400	+	32	promoter-TSS (ENST00000551496.1)	111	ENST00000547712.1	0.088983	0.641350
ENST00000549630	ENSG00000179715	PCED1B	Filter_BAM_wnt3a_peak_2305	chr12	47223177	47223725	+	32	promoter-TSS (ENST00000549630.1)	-50	ENST00000549630.1	0.012774	0.477231
ENST00000555216	ENSG00000012983	MAP4K5	Filter_BAM_wnt3a_peak_3186	chr14	50560996	50561197	+	32	promoter-TSS (ENST00000555216.5)	30	ENST00000555216.5	0.074627	0.608911
ENST00000556947	ENSG00000066629	EML1	Filter_BAM_wnt3a_peak_3412	chr14	99838846	99839153	+	32	promoter-TSS (ENST00000556947.1)	-43	ENST00000556947.1	0.035831	0.425325
ENST00000557823	ENSG00000080823	MOK	Filter_BAM_wnt3a_peak_3421	chr14	102248251	102248470	+	32	promoter-TSS (ENST00000557823.5)	-896	ENST00000557823.5	0.013699	0.459091
ENST00000559752	ENSG00000259473	LINC02205	Filter_BAM_wnt3a_peak_3636	chr15	70506073	70506274	+	32	promoter-TSS (ENST00000559752.1)	-245	ENST00000559752.1	0.004975	0.504950
ENST00000563195	ENSG00000177853	ZNF518A	Filter_BAM_wnt3a_peak_1417	chr10	96129783	96130397	+	32	promoter-TSS (ENST00000316045.10)	18	ENST00000563195.1	0.073290	0.582114
ENST00000566707	ENSG00000059145	UNKL	Filter_BAM_wnt3a_peak_3767	chr16	1413868	1414107	+	32	promoter-TSS (ENST00000566707.1)	91	ENST00000566707.1	0.087866	0.641667
ENST00000567598	ENSG00000260339	HEXA-AS1	Filter_BAM_wnt3a_peak_3649	chr15	72375835	72376373	+	32	promoter-TSS (ENST00000268097.10)	53	ENST00000567598.2	0.079926	0.634508
ENST00000573177	ENSG00000262001	DLGAP1-AS2	Filter_BAM_wnt3a_peak_4497	chr18	3602802	3603271	+	32	promoter-TSS (ENST00000572856.1)	36	ENST00000573177.2	0.027719	0.465957
ENST00000576002	ENSG00000224877	NDUFAF8	Filter_BAM_wnt3a_peak_4472	chr17	81239384	81239720	+	32	promoter-TSS (ENST00000300714.7)	-59	ENST00000576002.1	0.127976	0.774481
ENST00000576370	ENSG00000166260	COX11	Filter_BAM_wnt3a_peak_4338	chr17	54968465	54968770	+	32	promoter-TSS (ENST00000299335.8)	36	ENST00000576370.5	0.049180	0.627451
ENST00000577388	ENSG00000266006	MIR4488	Filter_BAM_wnt3a_peak_1770	chr11	61508280	61508566	+	32	promoter-TSS (ENST00000378075.4)	-173	ENST00000577388.1	0.083916	0.630662
ENST00000578430	ENSG00000136450	SRSF1	Filter_BAM_wnt3a_peak_4357	chr17	58007159	58007662	+	32	promoter-TSS (ENST00000258962.5)	-64	ENST00000578430.1	0.095427	0.589286
ENST00000580907	ENSG00000108691	CCL2	Filter_BAM_wnt3a_peak_4247	chr17	34254698	34254945	+	32	promoter-TSS (ENST00000225831.4)	-453	ENST00000580907.6	0.008097	0.467742
ENST00000582326	ENSG00000108654	DDX5	Filter_BAM_wnt3a_peak_4379	chr17	64506115	64506335	+	32	promoter-TSS (ENST00000225792.10)	64	ENST00000582326.2	0.095455	0.588235
ENST00000582477	ENSG00000266640	MIR4754	Filter_BAM_wnt3a_peak_5022	chr19	58386513	58387199	+	32	promoter-TSS (ENST00000196551.8)	2	ENST00000582477.1	0.086006	0.649199
ENST00000583076	ENSG00000108506	INTS2	Filter_BAM_wnt3a_peak_4371	chr17	61927472	61927706	+	32	promoter-TSS (ENST00000583076.1)	-163	ENST00000583076.1	0.072650	0.617021
ENST00000584289	ENSG00000197170	PSMD12	Filter_BAM_wnt3a_peak_4404	chr17	67366408	67366717	+	32	promoter-TSS (ENST00000356126.8)	6	ENST00000584289.5	0.103560	0.706452
ENST00000586888	ENSG00000166289	PLEKHF1	Filter_BAM_wnt3a_peak_4906	chr19	29666725	29666974	+	32	promoter-TSS (ENST00000586888.1)	-25	ENST00000586888.1	0.028112	0.532000
ENST00000588358	ENSG00000167685	ZNF444	Filter_BAM_wnt3a_peak_5013	chr19	56140838	56141255	+	32	promoter-TSS (ENST00000337080.8)	95	ENST00000588358.5	0.079137	0.614833
ENST00000588516	ENSG00000049759	NEDD4L	Filter_BAM_wnt3a_peak_4716	chr18	58046102	58046366	+	32	promoter-TSS (ENST00000456986.5)	-129	ENST00000588516.5	0.015152	0.445283
ENST00000590671	ENSG00000125912	NCLN	Filter_BAM_wnt3a_peak_4820	chr19	3185598	3185816	+	32	promoter-TSS (ENST00000246117.9)	144	ENST00000590671.5	0.055046	0.511416
ENST00000592314	ENSG00000104897	SF3A2	Filter_BAM_wnt3a_peak_4808	chr19	2236756	2237063	+	32	promoter-TSS (ENST00000221494.10)	49	ENST00000592314.5	0.117264	0.698052
ENST00000594417	ENSG00000076928	ARHGEF1	Filter_BAM_wnt3a_peak_4946	chr19	41922201	41922435	+	32	promoter-TSS (ENST00000594417.1)	-776	ENST00000594417.1	0.012821	0.536170
ENST00000594786	ENSG00000083807	SLC27A5	Filter_BAM_wnt3a_peak_5024	chr19	58499520	58499809	+	32	promoter-TSS (ENST00000594786.1)	-389	ENST00000594786.1	0.062284	0.627586
ENST00000594885	ENSG00000167658	EEF2	Filter_BAM_wnt3a_peak_4824	chr19	3985243	3985499	+	32	promoter-TSS (ENST00000309311.7)	92	ENST00000594885.1	0.121094	0.700389
ENST00000601295	ENSG00000182141	ZNF708	Filter_BAM_wnt3a_peak_4895	chr19	21329116	21329356	+	32	promoter-TSS (ENST00000601295.1)	100	ENST00000601295.1	0.033333	0.589212
ENST00000602628	ENSG00000141404	GNAL	Filter_BAM_wnt3a_peak_4552	chr18	11857283	11857516	+	32	promoter-TSS (ENST00000602628.1)	-41	ENST00000602628.1	0.004292	0.482906
ENST00000606966	ENSG00000272473	NA	Filter_BAM_wnt3a_peak_4800	chr19	782482	782765	+	32	promoter-TSS (ENST00000586061.1)	28	ENST00000606966.2	0.035336	0.609155
ENST00000617277	ENSG00000162779	AXDND1	Filter_BAM_wnt3a_peak_695	chr1	179365560	179365801	+	32	promoter-TSS (ENST00000367618.8)	-40	ENST00000617277.4	0.074689	0.537190
ENST00000618107	ENSG00000276089	NA	Filter_BAM_wnt3a_peak_2826	chr13	50082112	50082388	+	32	promoter-TSS (ENST00000421758.6)	-45	ENST00000618107.1	0.065217	0.548736
ENST00000625041	NA	NA	Filter_BAM_wnt3a_peak_1313	chr10	73744003	73744283	+	32	promoter-TSS (ENST00000339365.2)	173	ENST00000625041.2	0.042857	0.487544
ENST00000636140	ENSG00000108231	LGI1	Filter_BAM_wnt3a_peak_1401	chr10	93758581	93758806	+	32	promoter-TSS (ENST00000636140.1)	-67	ENST00000636140.1	0.013333	0.353982
ENST00000636168	ENSG00000138435	CHRNA1	Filter_BAM_wnt3a_peak_5715	chr2	174787828	174788055	+	32	promoter-TSS (ENST00000416004.1)	-6	ENST00000636168.2	0.008811	0.464912
ENST00000638253	ENSG00000113327	GABRG2	Filter_BAM_wnt3a_peak_8705	chr5	162128272	162128515	+	32	promoter-TSS (ENST00000638253.1)	27	ENST00000638253.1	0.004115	0.495902
ENST00000655216	ENSG00000287403	NA	Filter_BAM_wnt3a_peak_4471	chr17	80827688	80827958	+	32	promoter-TSS (ENST00000655216.1)	-923	ENST00000655216.1	0.029630	0.531365
ENST00000657458	ENSG00000246763	RGMB-AS1	Filter_BAM_wnt3a_peak_8384	chr5	98773188	98773426	+	32	promoter-TSS (ENST00000498871.3)	56	ENST00000657458.1	0.058824	0.539749
ENST00000658358	ENSG00000261683	LINC00838	Filter_BAM_wnt3a_peak_1145	chr10	33772895	33773182	+	32	promoter-TSS (ENST00000562956.1)	-336	ENST00000658358.1	0.017422	0.427083
ENST00000661388	ENSG00000236830	CBR3-AS1	Filter_BAM_wnt3a_peak_6330	chr21	36135172	36135380	+	32	promoter-TSS (ENST00000625189.3)	143	ENST00000661388.1	0.120192	0.732057
ENST00000663577	ENSG00000236172	MIR7515HG	Filter_BAM_wnt3a_peak_5047	chr2	6640024	6640456	+	32	promoter-TSS (ENST00000663577.1)	-961	ENST00000663577.1	0.004630	0.418014
ENST00000664719	ENSG00000236790	LINC00299	Filter_BAM_wnt3a_peak_5064	chr2	8584075	8584337	+	32	promoter-TSS (ENST00000436187.2)	-362	ENST00000664719.2	0.034351	0.543726
ENST00000668375	ENSG00000266256	LINC00683	Filter_BAM_wnt3a_peak_4784	chr18	76620044	76620246	+	32	promoter-TSS (ENST00000663049.1)	-338	ENST00000668375.1	0.049505	0.665025
ENST00000671418	ENSG00000287563	NA	Filter_BAM_wnt3a_peak_4546	chr18	10405987	10406380	+	32	promoter-TSS (ENST00000671418.1)	-375	ENST00000671418.1	0.012723	0.502538
ENST00000675225	ENSG00000288612	NA	Filter_BAM_wnt3a_peak_8819	chr6	3023141	3023404	+	32	promoter-TSS (ENST00000675225.1)	-200	ENST00000675225.1	0.041825	0.530303
ENST00000675702	ENSG00000078114	NEBL	Filter_BAM_wnt3a_peak_1096	chr10	21293102	21293462	+	32	promoter-TSS (ENST00000675702.1)	-271	ENST00000675702.1	0.019444	0.401662
ENST00000675759	ENSG00000158156	XKR8	Filter_BAM_wnt3a_peak_151	chr1	27959572	27959788	+	32	promoter-TSS (ENST00000373884.6)	29	ENST00000675759.1	0.069444	0.557604
ENST00000677115	ENSG00000136888	ATP6V1G1	Filter_BAM_wnt3a_peak_11050	chr9	114587480	114587806	+	32	promoter-TSS (ENST00000374050.4)	-63	ENST00000677115.1	0.067485	0.608563
ENST00000679911	ENSG00000157601	MX1	Filter_BAM_wnt3a_peak_6354	chr21	41419094	41419297	+	32	promoter-TSS (ENST00000679911.1)	-825	ENST00000679911.1	0.004926	0.534314
ENST00000683675	ENSG00000198947	DMD	Filter_BAM_wnt3a_peak_11242	chrX	31435595	31435818	+	32	promoter-TSS (ENST00000683675.1)	28	ENST00000683675.1	0.026906	0.522321
ENST00000684830	ENSG00000230453	ANKRD18B	Filter_BAM_wnt3a_peak_10843	chr9	33523457	33523670	+	32	promoter-TSS (ENST00000290943.10)	-688	ENST00000684830.1	0.056338	0.714953
ENST00000684988	ENSG00000108055	SMC3	Filter_BAM_wnt3a_peak_1484	chr10	110567253	110567501	+	32	promoter-TSS (ENST00000361804.5)	-307	ENST00000684988.1	0.092742	0.594378
ENST00000685904	ENSG00000289319	NA	Filter_BAM_wnt3a_peak_2382	chr12	65169310	65169511	+	32	promoter-TSS (ENST00000308330.3)	52	ENST00000685904.1	0.084577	0.658416
ENST00000686630	ENSG00000238034	NA	Filter_BAM_wnt3a_peak_6082	chr20	21936930	21937219	+	32	promoter-TSS (ENST00000686630.1)	-684	ENST00000686630.1	0.003460	0.448276
ENST00000687648	ENSG00000258545	RHOXF1-AS1	Filter_BAM_wnt3a_peak_11365	chrX	120140297	120140623	+	32	promoter-TSS (ENST00000687648.2)	-248	ENST00000687648.2	0.012270	0.449541
ENST00000691067	ENSG00000233862	NA	Filter_BAM_wnt3a_peak_5150	chr2	30146467	30146745	+	32	promoter-TSS (ENST00000261353.9)	0	ENST00000691067.2	0.064748	0.609319
ENST00000691617	ENSG00000289331	NA	Filter_BAM_wnt3a_peak_7299	chr3	187745246	187745556	+	32	promoter-TSS (ENST00000406870.7)	2	ENST00000691617.2	0.054839	0.517685
ENST00000692502	ENSG00000112137	PHACTR1	Filter_BAM_wnt3a_peak_8891	chr6	13181459	13181660	+	32	promoter-TSS (ENST00000692502.1)	-45	ENST00000692502.1	0.024876	0.450495
ENST00000696644	ENSG00000187790	FANCM	Filter_BAM_wnt3a_peak_3168	chr14	45181427	45181644	+	32	promoter-TSS (ENST00000696644.1)	-49	ENST00000696644.1	0.013825	0.325688
ENST00000699779	ENSG00000147162	OGT	Filter_BAM_wnt3a_peak_11298	chrX	71532884	71533115	+	32	promoter-TSS (ENST00000373701.7)	-88	ENST00000699779.1	0.103896	0.590517
ENST00000701431	ENSG00000289894	NA	Filter_BAM_wnt3a_peak_2830	chr13	51169257	51169552	+	32	promoter-TSS (ENST00000701431.1)	-177	ENST00000701431.1	0.003390	0.415541
ENST00000702157	ENSG00000257526	NA	Filter_BAM_wnt3a_peak_2432	chr12	76560026	76560304	+	32	promoter-TSS (ENST00000261183.8)	295	ENST00000702157.1	0.035971	0.512545
ENST00000714051	ENSG00000139719	VPS33A	Filter_BAM_wnt3a_peak_2638	chr12	122266351	122266652	+	32	promoter-TSS (ENST00000267199.9)	1	ENST00000714051.1	0.096346	0.615894
ENST00000715402	ENSG00000214039	LINC02418	Filter_BAM_wnt3a_peak_2673	chr12	130042814	130043023	+	32	promoter-TSS (ENST00000291374.11)	-535	ENST00000715402.1	0.019139	0.442857
ENST00000170168	ENSG00000079313	REXO1	Filter_BAM_wnt3a_peak_4806	chr19	1848523	1848737	+	31	promoter-TSS (ENST00000170168.9)	-147	ENST00000170168.9	0.112150	0.753488
ENST00000262817	ENSG00000105696	TMEM59L	Filter_BAM_wnt3a_peak_4881	chr19	18611756	18612036	+	31	promoter-TSS (ENST00000262817.8)	-974	ENST00000262817.8	0.096429	0.725979
ENST00000296564	ENSG00000164151	ICE1	Filter_BAM_wnt3a_peak_8042	chr5	5422336	5422543	+	31	promoter-TSS (ENST00000296564.9)	-238	ENST00000296564.9	0.057971	0.567308
ENST00000297689	ENSG00000165030	NFIL3	Filter_BAM_wnt3a_peak_10976	chr9	91424151	91424361	+	31	promoter-TSS (ENST00000297689.4)	-424	ENST00000297689.4	0.109524	0.725118
ENST00000306279	ENSG00000168874	ATOH8	Filter_BAM_wnt3a_peak_5389	chr2	85753804	85754065	+	31	promoter-TSS (ENST00000306279.4)	-57	ENST00000306279.4	0.114943	0.683206
ENST00000393035	ENSG00000158234	FAIM	Filter_BAM_wnt3a_peak_7077	chr3	138608726	138609010	+	31	promoter-TSS (ENST00000360570.8)	17	ENST00000393035.6	0.119718	0.712281
ENST00000413114	ENSG00000133424	LARGE1	Filter_BAM_wnt3a_peak_6441	chr22	33922986	33923259	+	31	promoter-TSS (ENST00000413114.6)	-281	ENST00000413114.6	0.018315	0.372263
ENST00000437593	ENSG00000293468	NA	Filter_BAM_wnt3a_peak_1537	chr10	121928081	121928308	+	31	promoter-TSS (ENST00000224652.12)	-118	ENST00000437593.1	0.092511	0.684211
ENST00000449323	ENSG00000143947	RPS27A	Filter_BAM_wnt3a_peak_5254	chr2	55232380	55232615	+	31	promoter-TSS (ENST00000272317.11)	65	ENST00000449323.5	0.046809	0.483051
ENST00000478778	ENSG00000239528	RPS14P8	Filter_BAM_wnt3a_peak_8449	chr5	116561410	116561770	+	31	promoter-TSS (ENST00000478778.1)	-972	ENST00000478778.1	0.008333	0.382271
ENST00000494566	ENSG00000168071	CCDC88B	Filter_BAM_wnt3a_peak_1796	chr11	64342505	64342706	+	31	promoter-TSS (ENST00000492980.1)	-126	ENST00000494566.5	0.109453	0.757426
ENST00000515726	ENSG00000164056	SPRY1	Filter_BAM_wnt3a_peak_7797	chr4	123397327	123397576	+	31	promoter-TSS (ENST00000507703.1)	640	ENST00000515726.1	0.080321	0.608000
ENST00000528644	ENSG00000070081	NUCB2	Filter_BAM_wnt3a_peak_1630	chr11	17208422	17208651	+	31	promoter-TSS (ENST00000503729.2)	383	ENST00000528644.5	0.048035	0.473913
ENST00000536411	ENSG00000111319	SCNN1A	Filter_BAM_wnt3a_peak_2143	chr12	6376305	6376506	+	31	promoter-TSS (ENST00000228916.7)	-377	ENST00000536411.1	0.029851	0.594059
ENST00000556785	ENSG00000129521	EGLN3	Filter_BAM_wnt3a_peak_3141	chr14	33931557	33931773	+	31	promoter-TSS (ENST00000556785.1)	-329	ENST00000556785.1	0.000000	0.391705
ENST00000570843	ENSG00000261889	NA	Filter_BAM_wnt3a_peak_3787	chr16	3157284	3157604	+	31	promoter-TSS (ENST00000570843.1)	39	ENST00000570843.1	0.050000	0.489097
ENST00000604183	ENSG00000271185	NA	Filter_BAM_wnt3a_peak_9567	chr7	10940222	10940423	+	31	promoter-TSS (ENST00000339600.6)	-101	ENST00000604183.1	0.039801	0.475248
ENST00000611049	ENSG00000152208	GRID2	Filter_BAM_wnt3a_peak_7678	chr4	93084888	93085114	+	31	promoter-TSS (ENST00000611049.4)	15	ENST00000611049.4	0.013274	0.453744
ENST00000615152	ENSG00000171848	RRM2	Filter_BAM_wnt3a_peak_5072	chr2	10122693	10123269	+	31	promoter-TSS (ENST00000615152.5)	-190	ENST00000615152.5	0.104167	0.712305
ENST00000618649	ENSG00000176248	ANAPC2	Filter_BAM_wnt3a_peak_11157	chr9	137188361	137188585	+	31	promoter-TSS (ENST00000322310.10)	76	ENST00000618649.1	0.133929	0.728889
ENST00000684930	ENSG00000289043	NA	Filter_BAM_wnt3a_peak_6711	chr3	48301326	48301536	+	31	promoter-TSS (ENST00000302378.2)	-18	ENST00000684930.1	0.085714	0.701422
ENST00000695454	ENSG00000132842	AP3B1	Filter_BAM_wnt3a_peak_8289	chr5	78294798	78295034	+	31	promoter-TSS (ENST00000255194.11)	-154	ENST00000695454.1	0.059322	0.548523
ENST00000245865	ENSG00000266173	STRADA	Filter_BAM_wnt3a_peak_4375	chr17	63741495	63741840	+	30	promoter-TSS (ENST00000245865.10)	94	ENST00000245865.10	0.089855	0.690751
ENST00000262053	ENSG00000123268	ATF1	Filter_BAM_wnt3a_peak_2320	chr12	50764105	50764306	+	30	promoter-TSS (ENST00000551831.5)	104	ENST00000262053.8	0.069652	0.653465
ENST00000282878	ENSG00000152932	RAB3C	Filter_BAM_wnt3a_peak_8209	chr5	58582750	58582996	+	30	promoter-TSS (ENST00000282878.6)	-202	ENST00000282878.6	0.069106	0.582996
ENST00000283243	ENSG00000153246	PLA2R1	Filter_BAM_wnt3a_peak_5637	chr2	160062518	160062839	+	30	promoter-TSS (ENST00000283243.13)	-63	ENST00000283243.13	0.052960	0.670807
ENST00000287139	ENSG00000156574	NODAL	Filter_BAM_wnt3a_peak_1300	chr10	70441737	70442061	+	30	promoter-TSS (ENST00000287139.8)	-218	ENST00000287139.8	0.033951	0.621538
ENST00000302040	ENSG00000172324	OR5A2	Filter_BAM_wnt3a_peak_1764	chr11	59426404	59426756	+	30	promoter-TSS (ENST00000302040.6)	-167	ENST00000302040.6	0.008523	0.450425
ENST00000306061	ENSG00000169715	MT1E	Filter_BAM_wnt3a_peak_3988	chr16	56625448	56625674	+	30	promoter-TSS (ENST00000306061.10)	86	ENST00000306061.10	0.101770	0.726872
ENST00000318129	ENSG00000181938	GINS3	Filter_BAM_wnt3a_peak_3993	chr16	58392434	58392656	+	30	promoter-TSS (ENST00000318129.6)	74	ENST00000318129.6	0.067568	0.596413
ENST00000338660	ENSG00000179403	VWA1	Filter_BAM_wnt3a_peak_4	chr1	1435090	1435515	+	30	promoter-TSS (ENST00000338660.5)	-221	ENST00000338660.5	0.058824	0.643192
ENST00000355897	ENSG00000173890	GPR160	Filter_BAM_wnt3a_peak_7199	chr3	170037812	170038038	+	30	promoter-TSS (ENST00000355897.10)	-70	ENST00000355897.10	0.101770	0.696035
ENST00000393261	ENSG00000132004	FBXW9	Filter_BAM_wnt3a_peak_4856	chr19	12696601	12696815	+	30	promoter-TSS (ENST00000393261.8)	-77	ENST00000393261.8	0.084112	0.572093
ENST00000394998	ENSG00000103496	STX4	Filter_BAM_wnt3a_peak_3925	chr16	31032975	31033285	+	30	promoter-TSS (ENST00000313843.8)	35	ENST00000394998.5	0.090323	0.630225
ENST00000397841	ENSG00000183250	LINC01547	Filter_BAM_wnt3a_peak_6366	chr21	44939798	44940020	+	30	promoter-TSS (ENST00000291634.11)	4	ENST00000397841.5	0.148649	0.713004
ENST00000439647	ENSG00000161203	AP2M1	Filter_BAM_wnt3a_peak_7278	chr3	184176357	184176715	+	30	promoter-TSS (ENST00000432591.6)	-242	ENST00000439647.5	0.025140	0.582173
ENST00000444874	ENSG00000272752	STAG3L5P-PVRIG2P-PILRB	Filter_BAM_wnt3a_peak_9938	chr7	100336085	100336347	+	30	promoter-TSS (ENST00000414292.5)	-27	ENST00000444874.5	0.091603	0.657795
ENST00000460320	ENSG00000167112	TRUB2	Filter_BAM_wnt3a_peak_11119	chr9	128322045	128322339	+	30	promoter-TSS (ENST00000300452.8)	221	ENST00000460320.1	0.044218	0.501695
ENST00000460742	ENSG00000137434	C6orf52	Filter_BAM_wnt3a_peak_8876	chr6	10694392	10694725	+	30	promoter-TSS (ENST00000259983.8)	-25	ENST00000460742.6	0.081081	0.604790
ENST00000461503	ENSG00000163508	EOMES	Filter_BAM_wnt3a_peak_6625	chr3	27723042	27723260	+	30	promoter-TSS (ENST00000295743.8)	-440	ENST00000461503.2	0.032110	0.529680
ENST00000469058	ENSG00000165487	MICU2	Filter_BAM_wnt3a_peak_2696	chr13	21603894	21604175	+	30	promoter-TSS (ENST00000476895.5)	131	ENST00000469058.1	0.103203	0.702128
ENST00000477557	ENSG00000138231	DBR1	Filter_BAM_wnt3a_peak_7075	chr3	138174557	138174861	+	30	promoter-TSS (ENST00000698921.1)	150	ENST00000477557.3	0.095395	0.681967
ENST00000478945	ENSG00000163530	DPPA2	Filter_BAM_wnt3a_peak_6955	chr3	109316326	109316611	+	30	promoter-TSS (ENST00000478945.1)	49	ENST00000478945.1	0.035088	0.580420
ENST00000486173	ENSG00000152104	PTPN14	Filter_BAM_wnt3a_peak_869	chr1	214552134	214552405	+	30	promoter-TSS (ENST00000366956.10)	180	ENST00000486173.1	0.036900	0.577206
ENST00000491544	ENSG00000161217	PCYT1A	Filter_BAM_wnt3a_peak_7334	chr3	196287475	196287676	+	30	promoter-TSS (ENST00000412869.5)	88	ENST00000491544.1	0.069652	0.633663
ENST00000493184	ENSG00000089050	RBBP9	Filter_BAM_wnt3a_peak_6065	chr20	18496972	18497387	+	30	promoter-TSS (ENST00000337227.9)	1	ENST00000493184.5	0.057831	0.625000
ENST00000495730	ENSG00000156959	LHFPL4	Filter_BAM_wnt3a_peak_6560	chr3	9552276	9552571	+	30	promoter-TSS (ENST00000495730.1)	-116	ENST00000495730.1	0.071186	0.628378
ENST00000496055	ENSG00000137955	RABGGTB	Filter_BAM_wnt3a_peak_372	chr1	75785814	75786048	+	30	promoter-TSS (ENST00000319942.8)	-266	ENST00000496055.5	0.025641	0.438298
ENST00000500224	ENSG00000247345	NA	Filter_BAM_wnt3a_peak_8214	chr5	59039454	59039898	+	30	promoter-TSS (ENST00000358923.10)	-85	ENST00000500224.2	0.108108	0.685393
ENST00000506916	ENSG00000113621	TXNDC15	Filter_BAM_wnt3a_peak_8558	chr5	134874270	134874502	+	30	promoter-TSS (ENST00000358387.9)	10	ENST00000506916.1	0.125000	0.721030
ENST00000509677	ENSG00000087266	SH3BP2	Filter_BAM_wnt3a_peak_7356	chr4	2818609	2818815	+	30	promoter-TSS (ENST00000356331.10)	-4	ENST00000509677.5	0.072816	0.734300
ENST00000514919	ENSG00000072840	EVC	Filter_BAM_wnt3a_peak_7380	chr4	5752439	5752707	+	30	promoter-TSS (ENST00000514919.1)	-102	ENST00000514919.1	0.029851	0.587361
ENST00000522997	ENSG00000133731	IMPA1	Filter_BAM_wnt3a_peak_10497	chr8	81685890	81686247	+	30	promoter-TSS (ENST00000522997.5)	-17	ENST00000522997.5	0.072829	0.631285
ENST00000523893	ENSG00000135722	FBXL8	Filter_BAM_wnt3a_peak_4018	chr16	67160708	67160934	+	30	promoter-TSS (ENST00000345057.9)	-299	ENST00000523893.1	0.030973	0.528634
ENST00000530398	ENSG00000177600	RPLP2	Filter_BAM_wnt3a_peak_1574	chr11	810179	810404	+	30	promoter-TSS (ENST00000526222.5)	22	ENST00000530398.1	0.106667	0.703540
ENST00000531159	ENSG00000135372	NAT10	Filter_BAM_wnt3a_peak_1688	chr11	34105047	34105402	+	30	promoter-TSS (ENST00000257829.8)	-393	ENST00000531159.6	0.045070	0.505618
ENST00000532357	ENSG00000254833	NA	Filter_BAM_wnt3a_peak_2058	chr11	126159907	126160123	+	30	promoter-TSS (ENST00000532357.1)	-699	ENST00000532357.1	0.009259	0.543779
ENST00000534842	ENSG00000182544	MFSD5	Filter_BAM_wnt3a_peak_2332	chr12	53251440	53251652	+	30	promoter-TSS (ENST00000329548.5)	-40	ENST00000534842.1	0.009434	0.483568
ENST00000537631	ENSG00000186642	PDE2A	Filter_BAM_wnt3a_peak_1839	chr11	72636082	72636354	+	30	promoter-TSS (ENST00000537631.5)	-88	ENST00000537631.5	0.007353	0.509158
ENST00000546839	ENSG00000087502	ERGIC2	Filter_BAM_wnt3a_peak_2233	chr12	29380969	29381264	+	30	promoter-TSS (ENST00000360150.9)	34	ENST00000546839.5	0.064407	0.530405
ENST00000548149	ENSG00000258017	TUBA1B-AS1	Filter_BAM_wnt3a_peak_2315	chr12	49126987	49127234	+	30	promoter-TSS (ENST00000547387.1)	-672	ENST00000548149.1	0.004049	0.419355
ENST00000548336	ENSG00000235162	C12orf75	Filter_BAM_wnt3a_peak_2542	chr12	105352850	105353093	+	30	promoter-TSS (ENST00000548336.1)	-538	ENST00000548336.1	0.012346	0.377049
ENST00000551246	ENSG00000257847	LSM3P2	Filter_BAM_wnt3a_peak_2506	chr12	94590560	94590786	+	30	promoter-TSS (ENST00000551246.1)	-148	ENST00000551246.1	0.017699	0.555066
ENST00000554887	ENSG00000090060	PAPOLA	Filter_BAM_wnt3a_peak_3399	chr14	96501746	96501999	+	30	promoter-TSS (ENST00000216277.13)	439	ENST00000554887.5	0.094862	0.602362
ENST00000562356	ENSG00000261441	POLG-DT	Filter_BAM_wnt3a_peak_3708	chr15	89334982	89335533	+	30	promoter-TSS (ENST00000268124.11)	-14	ENST00000562356.1	0.065336	0.545290
ENST00000563112	ENSG00000179335	CLK3	Filter_BAM_wnt3a_peak_3663	chr15	74621187	74621396	+	30	promoter-TSS (ENST00000563112.1)	-277	ENST00000563112.1	0.019139	0.600000
ENST00000586312	ENSG00000131467	PSME3	Filter_BAM_wnt3a_peak_4276	chr17	42833524	42833919	+	30	promoter-TSS (ENST00000589636.5)	172	ENST00000586312.5	0.075949	0.646465
ENST00000586318	ENSG00000071564	TCF3	Filter_BAM_wnt3a_peak_4805	chr19	1651055	1651340	+	30	promoter-TSS (ENST00000587235.6)	159	ENST00000586318.1	0.035088	0.622378
ENST00000587479	ENSG00000031823	RANBP3	Filter_BAM_wnt3a_peak_4834	chr19	5978037	5978295	+	30	promoter-TSS (ENST00000034275.12)	-24	ENST00000587479.2	0.116279	0.694981
ENST00000589003	ENSG00000121075	TBX4	Filter_BAM_wnt3a_peak_4370	chr17	61452202	61452584	+	30	promoter-TSS (ENST00000589003.5)	-11	ENST00000589003.5	0.107330	0.741514
ENST00000589507	ENSG00000182473	EXOC7	Filter_BAM_wnt3a_peak_4446	chr17	76121973	76122194	+	30	promoter-TSS (ENST00000589507.6)	-507	ENST00000589507.6	0.113122	0.783784
ENST00000603124	ENSG00000270745	NA	Filter_BAM_wnt3a_peak_11315	chrX	88982997	88983228	+	30	promoter-TSS (ENST00000603124.1)	-759	ENST00000603124.1	0.008658	0.426724
ENST00000606127	ENSG00000143355	LHX9	Filter_BAM_wnt3a_peak_754	chr1	197911493	197911771	+	30	promoter-TSS (ENST00000367390.7)	-270	ENST00000606127.2	0.068345	0.630824
ENST00000609320	ENSG00000273451	NA	Filter_BAM_wnt3a_peak_6166	chr20	47349545	47350061	+	30	promoter-TSS (ENST00000609320.1)	-661	ENST00000609320.1	0.009690	0.411992
ENST00000613900	ENSG00000274251	NA	Filter_BAM_wnt3a_peak_1813	chr11	67353516	67353726	+	30	promoter-TSS (ENST00000312419.8)	-8	ENST00000613900.1	0.061905	0.672986
ENST00000622102	ENSG00000106086	PLEKHA8	Filter_BAM_wnt3a_peak_9677	chr7	30028037	30028268	+	30	promoter-TSS (ENST00000258679.11)	-209	ENST00000622102.4	0.051948	0.525862
ENST00000640437	ENSG00000225470	JPX	Filter_BAM_wnt3a_peak_11300	chrX	73944155	73944373	+	30	promoter-TSS (ENST00000414209.6)	28	ENST00000640437.1	0.100917	0.675799
ENST00000644793	ENSG00000100983	GSS	Filter_BAM_wnt3a_peak_6123	chr20	34955512	34955719	+	30	promoter-TSS (ENST00000262873.13)	20	ENST00000644793.1	0.072464	0.629808
ENST00000645724	ENSG00000171016	PYGO1	Filter_BAM_wnt3a_peak_3518	chr15	55587822	55588032	+	30	promoter-TSS (ENST00000645724.1)	34	ENST00000645724.1	0.104762	0.663507
ENST00000649999	ENSG00000106384	MOGAT3	Filter_BAM_wnt3a_peak_9950	chr7	101201059	101201270	+	30	promoter-TSS (ENST00000223114.9)	-126	ENST00000649999.1	0.009479	0.580189
ENST00000650213	ENSG00000293165	FABP5P3	Filter_BAM_wnt3a_peak_10159	chr7	152436850	152437053	+	30	promoter-TSS (ENST00000262189.11)	25	ENST00000650213.1	0.137931	0.637255
ENST00000651520	ENSG00000112297	CRYBG1	Filter_BAM_wnt3a_peak_9263	chr6	106461001	106461257	+	30	promoter-TSS (ENST00000651520.1)	-335	ENST00000651520.1	0.007812	0.424125
ENST00000671618	ENSG00000204334	ERICH2	Filter_BAM_wnt3a_peak_5682	chr2	170770460	170770669	+	30	promoter-TSS (ENST00000429172.5)	176	ENST00000671618.1	0.023923	0.561905
ENST00000673406	ENSG00000139163	ETNK1	Filter_BAM_wnt3a_peak_2201	chr12	22625766	22625983	+	30	promoter-TSS (ENST00000542076.1)	323	ENST00000673406.1	0.036866	0.550459
ENST00000675453	ENSG00000153827	TRIP12	Filter_BAM_wnt3a_peak_5949	chr2	229921975	229922235	+	30	promoter-TSS (ENST00000283943.9)	-96	ENST00000675453.1	0.111538	0.704981
ENST00000675863	ENSG00000106105	GARS1	Filter_BAM_wnt3a_peak_9683	chr7	30594915	30595127	+	30	promoter-TSS (ENST00000426529.6)	107	ENST00000675863.1	0.099057	0.732394
ENST00000677438	ENSG00000122966	CIT	Filter_BAM_wnt3a_peak_2621	chr12	119804331	119804607	+	30	promoter-TSS (ENST00000488203.1)	9	ENST00000677438.1	0.050725	0.635379
ENST00000678506	ENSG00000109861	CTSC	Filter_BAM_wnt3a_peak_1895	chr11	88337620	88337931	+	30	promoter-TSS (ENST00000227266.10)	-3	ENST00000678506.1	0.080386	0.660256
ENST00000679259	ENSG00000187980	PLA2G2C	Filter_BAM_wnt3a_peak_102	chr1	20186492	20186708	+	30	promoter-TSS (ENST00000442226.1)	-82	ENST00000679259.1	0.032407	0.571429
ENST00000683885	ENSG00000066468	FGFR2	Filter_BAM_wnt3a_peak_1532	chr10	121485503	121485724	+	30	promoter-TSS (ENST00000683885.1)	-81	ENST00000683885.1	0.027149	0.509009
ENST00000686170	ENSG00000229743	LINC01159	Filter_BAM_wnt3a_peak_5439	chr2	104872569	104872819	+	30	promoter-TSS (ENST00000433433.1)	-41	ENST00000686170.1	0.100000	0.641434
ENST00000692754	ENSG00000289510	NA	Filter_BAM_wnt3a_peak_2509	chr12	95336381	95336599	+	30	promoter-TSS (ENST00000692754.2)	-174	ENST00000692754.2	0.022936	0.465753
ENST00000696630	ENSG00000185008	ROBO2	Filter_BAM_wnt3a_peak_6866	chr3	75906623	75906827	+	30	promoter-TSS (ENST00000471893.2)	20	ENST00000696630.1	0.078431	0.678049
ENST00000705516	ENSG00000259802	MARCHF6-DT	Filter_BAM_wnt3a_peak_8056	chr5	10353219	10353626	+	30	promoter-TSS (ENST00000274140.10)	180	ENST00000705516.1	0.103194	0.678922
ENST00000222761	ENSG00000106038	EVX1	Filter_BAM_wnt3a_peak_9658	chr7	27242383	27242811	+	29	promoter-TSS (ENST00000222761.7)	-103	ENST00000222761.7	0.056075	0.515152
ENST00000265857	ENSG00000239857	GET4	Filter_BAM_wnt3a_peak_9534	chr7	876293	876565	+	29	promoter-TSS (ENST00000265857.8)	-125	ENST00000265857.8	0.125000	0.747253
ENST00000285093	ENSG00000167315	ACAA2	Filter_BAM_wnt3a_peak_4685	chr18	49813347	49813585	+	29	promoter-TSS (ENST00000285093.15)	67	ENST00000285093.15	0.105042	0.719665
ENST00000344036	ENSG00000165637	VDAC2	Filter_BAM_wnt3a_peak_1318	chr10	75210583	75210830	+	29	promoter-TSS (ENST00000313132.8)	61	ENST00000344036.8	0.089069	0.721774
ENST00000359120	ENSG00000156463	SH3RF2	Filter_BAM_wnt3a_peak_8632	chr5	145936472	145936690	+	29	promoter-TSS (ENST00000359120.9)	3	ENST00000359120.9	0.055046	0.566210
ENST00000361320	ENSG00000198739	LRRTM3	Filter_BAM_wnt3a_peak_1277	chr10	66925902	66926116	+	29	promoter-TSS (ENST00000361320.5)	-27	ENST00000361320.5	0.023364	0.479070
ENST00000375592	ENSG00000037637	FBXO42	Filter_BAM_wnt3a_peak_82	chr1	16351927	16352323	+	29	promoter-TSS (ENST00000475078.1)	355	ENST00000375592.8	0.070707	0.682620
ENST00000422375	ENSG00000137478	FCHSD2	Filter_BAM_wnt3a_peak_1842	chr11	73140621	73140822	+	29	promoter-TSS (ENST00000409853.5)	623	ENST00000422375.1	0.039801	0.529703
ENST00000428570	ENSG00000168065	SLC22A11	Filter_BAM_wnt3a_peak_1798	chr11	64566524	64566740	+	29	promoter-TSS (ENST00000416590.1)	-967	ENST00000428570.1	0.032407	0.511521
ENST00000439719	ENSG00000291158	LINC00869	Filter_BAM_wnt3a_peak_563	chr1	149636279	149636515	+	29	promoter-TSS (ENST00000384101.1)	-92	ENST00000439719.5	0.072034	0.599156
ENST00000451651	ENSG00000106603	COA1	Filter_BAM_wnt3a_peak_9728	chr7	43729249	43729511	+	29	promoter-TSS (ENST00000451651.5)	94	ENST00000451651.5	0.099237	0.623574
ENST00000452247	ENSG00000236671	PRKG1-AS1	Filter_BAM_wnt3a_peak_1212	chr10	52313506	52313804	+	29	promoter-TSS (ENST00000373970.4)	20	ENST00000452247.7	0.030201	0.498328
ENST00000464003	ENSG00000118257	NRP2	Filter_BAM_wnt3a_peak_5837	chr2	205681872	205682329	+	29	promoter-TSS (ENST00000357785.10)	110	ENST00000464003.1	0.122538	0.689956
ENST00000468243	ENSG00000137193	PIM1	Filter_BAM_wnt3a_peak_9022	chr6	37172119	37172411	+	29	promoter-TSS (ENST00000468243.5)	-203	ENST00000468243.5	0.023973	0.481229
ENST00000469894	ENSG00000122025	FLT3	Filter_BAM_wnt3a_peak_2731	chr13	28014426	28014627	+	29	promoter-TSS (ENST00000469894.1)	-14	ENST00000469894.1	0.014925	0.396040
ENST00000482929	ENSG00000142687	KIAA0319L	Filter_BAM_wnt3a_peak_188	chr1	35557846	35558171	+	29	promoter-TSS (ENST00000325722.8)	-58	ENST00000482929.6	0.089231	0.588957
ENST00000502487	ENSG00000087088	BAX	Filter_BAM_wnt3a_peak_4985	chr19	48954696	48954902	+	29	promoter-TSS (ENST00000293288.12)	-16	ENST00000502487.5	0.140777	0.719807
ENST00000503301	ENSG00000175471	MCTP1	Filter_BAM_wnt3a_peak_8369	chr5	95283912	95284120	+	29	promoter-TSS (ENST00000503301.5)	-16	ENST00000503301.5	0.086538	0.736842
ENST00000518424	ENSG00000104613	INTS10	Filter_BAM_wnt3a_peak_10254	chr8	19817182	19817496	+	29	promoter-TSS (ENST00000397977.8)	-52	ENST00000518424.1	0.092357	0.657143
ENST00000524109	ENSG00000113013	HSPA9	Filter_BAM_wnt3a_peak_8574	chr5	138575490	138575842	+	29	promoter-TSS (ENST00000297185.9)	9	ENST00000524109.2	0.071023	0.592068
ENST00000528717	ENSG00000255337	TMEM123-DT	Filter_BAM_wnt3a_peak_1947	chr11	102452888	102453178	+	29	promoter-TSS (ENST00000361236.7)	114	ENST00000528717.1	0.065517	0.611684
ENST00000539711	ENSG00000140157	NIPA2	Filter_BAM_wnt3a_peak_3431	chr15	22838536	22838906	+	29	promoter-TSS (ENST00000337451.8)	23	ENST00000539711.2	0.127027	0.714286
ENST00000568853	ENSG00000247240	UBL7-DT	Filter_BAM_wnt3a_peak_3661	chr15	74461253	74461462	+	29	promoter-TSS (ENST00000361351.8)	13	ENST00000568853.1	0.071770	0.585714
ENST00000575838	ENSG00000262136	NQO1-DT	Filter_BAM_wnt3a_peak_4032	chr16	69727039	69727240	+	29	promoter-TSS (ENST00000320623.10)	126	ENST00000575838.1	0.009950	0.524752
ENST00000576949	ENSG00000004975	DVL2	Filter_BAM_wnt3a_peak_4153	chr17	7234392	7234711	+	29	promoter-TSS (ENST00000005340.10)	-34	ENST00000576949.1	0.106583	0.693750
ENST00000579695	ENSG00000172057	ORMDL3	Filter_BAM_wnt3a_peak_4258	chr17	39927518	39927739	+	29	promoter-TSS (ENST00000304046.7)	-27	ENST00000579695.5	0.122172	0.716216
ENST00000586093	ENSG00000101665	SMAD7	Filter_BAM_wnt3a_peak_4677	chr18	48948487	48948748	+	29	promoter-TSS (ENST00000586093.1)	-112	ENST00000586093.1	0.088123	0.625954
ENST00000602554	ENSG00000197813	NA	Filter_BAM_wnt3a_peak_4989	chr19	49339665	49339996	+	29	promoter-TSS (ENST00000600121.1)	452	ENST00000602554.1	0.069486	0.671687
ENST00000615130	ENSG00000276312	NA	Filter_BAM_wnt3a_peak_6528	chr22_KI270733v1_random	166490	166695	+	29	promoter-TSS (ENST00000615130.1)	-626	ENST00000615130.1	0.102439	0.713592
ENST00000622845	ENSG00000155906	RMND1	Filter_BAM_wnt3a_peak_9467	chr6	151452077	151452326	+	29	promoter-TSS (ENST00000367294.4)	-43	ENST00000622845.5	0.084337	0.660000
ENST00000627418	ENSG00000163754	GYG1	Filter_BAM_wnt3a_peak_7129	chr3	148991088	148991644	+	29	promoter-TSS (ENST00000296048.10)	-42	ENST00000627418.2	0.093525	0.637343
ENST00000645212	ENSG00000167522	ANKRD11	Filter_BAM_wnt3a_peak_4122	chr16	89290939	89291193	+	29	promoter-TSS (ENST00000645212.1)	-410	ENST00000645212.1	0.051181	0.662745
ENST00000665702	ENSG00000286408	NA	Filter_BAM_wnt3a_peak_8546	chr5	133051637	133051906	+	29	promoter-TSS (ENST00000304858.7)	122	ENST00000665702.1	0.063197	0.555556
ENST00000669734	ENSG00000237595	LINC01275	Filter_BAM_wnt3a_peak_6180	chr20	50166093	50166368	+	29	promoter-TSS (ENST00000435301.2)	-1	ENST00000669734.2	0.032727	0.554348
ENST00000675220	ENSG00000104381	GDAP1	Filter_BAM_wnt3a_peak_10461	chr8	74320915	74321123	+	29	promoter-TSS (ENST00000674612.1)	-61	ENST00000675220.1	0.081731	0.674641
ENST00000691204	ENSG00000272168	CASC15	Filter_BAM_wnt3a_peak_8948	chr6	21665467	21665709	+	29	promoter-TSS (ENST00000606851.5)	79	ENST00000691204.1	0.061983	0.637860
ENST00000696247	ENSG00000188707	ZBED10P	Filter_BAM_wnt3a_peak_10148	chr7	150329762	150330041	+	29	promoter-TSS (ENST00000696247.1)	30	ENST00000696247.1	0.025090	0.628571
ENST00000216019	ENSG00000100201	DDX17	Filter_BAM_wnt3a_peak_6456	chr22	38505966	38506257	+	28	promoter-TSS (ENST00000467279.1)	183	ENST00000216019.11	0.127148	0.695205
ENST00000243673	ENSG00000123901	GPR83	Filter_BAM_wnt3a_peak_1916	chr11	94401325	94401529	+	28	promoter-TSS (ENST00000243673.7)	-8	ENST00000243673.7	0.132353	0.712195
ENST00000244573	ENSG00000124610	H1-1	Filter_BAM_wnt3a_peak_8964	chr6	26017854	26018124	+	28	promoter-TSS (ENST00000244573.5)	-202	ENST00000244573.5	0.048148	0.583026
ENST00000262746	ENSG00000117450	PRDX1	Filter_BAM_wnt3a_peak_239	chr1	45521725	45522164	+	28	promoter-TSS (ENST00000262746.5)	-6	ENST00000262746.5	0.095672	0.654545
ENST00000279386	ENSG00000149922	TBX6	Filter_BAM_wnt3a_peak_3915	chr16	30091393	30091617	+	28	promoter-TSS (ENST00000279386.6)	-256	ENST00000279386.6	0.058036	0.666667
ENST00000287814	ENSG00000157150	TIMP4	Filter_BAM_wnt3a_peak_6574	chr3	12159276	12159566	+	28	promoter-TSS (ENST00000287814.5)	-509	ENST00000287814.5	0.010345	0.512027
ENST00000296043	ENSG00000138771	SHROOM3	Filter_BAM_wnt3a_peak_7582	chr4	76435499	76435747	+	28	promoter-TSS (ENST00000466541.1)	394	ENST00000296043.7	0.008065	0.345382
ENST00000304060	ENSG00000171295	ZNF440	Filter_BAM_wnt3a_peak_4854	chr19	11813785	11814124	+	28	promoter-TSS (ENST00000304060.10)	-319	ENST00000304060.10	0.035398	0.555882
ENST00000306185	ENSG00000172172	MRPL13	Filter_BAM_wnt3a_peak_10653	chr8	120445064	120445318	+	28	promoter-TSS (ENST00000305949.6)	-41	ENST00000306185.8	0.059055	0.541176
ENST00000319836	ENSG00000165406	MARCHF8	Filter_BAM_wnt3a_peak_1186	chr10	45594702	45594978	+	28	promoter-TSS (ENST00000319836.7)	66	ENST00000319836.7	0.130435	0.729242
ENST00000320330	ENSG00000280789	PAGR1	Filter_BAM_wnt3a_peak_3913	chr16	29815901	29816351	+	28	promoter-TSS (ENST00000320330.8)	-26	ENST00000320330.8	0.086667	0.640798
ENST00000326775	ENSG00000196652	ZKSCAN5	Filter_BAM_wnt3a_peak_9935	chr7	99504413	99504704	+	28	promoter-TSS (ENST00000326775.10)	-104	ENST00000326775.10	0.079038	0.654110
ENST00000339950	ENSG00000162607	USP1	Filter_BAM_wnt3a_peak_307	chr1	62436833	62437064	+	28	promoter-TSS (ENST00000339950.5)	-101	ENST00000339950.5	0.095238	0.616379
ENST00000341259	ENSG00000111252	SH2B3	Filter_BAM_wnt3a_peak_2571	chr12	111405204	111405485	+	28	promoter-TSS (ENST00000341259.7)	-579	ENST00000341259.7	0.067616	0.677305
ENST00000343818	ENSG00000143811	PYCR2	Filter_BAM_wnt3a_peak_913	chr1	225924022	225924275	+	28	promoter-TSS (ENST00000467298.1)	102	ENST00000343818.11	0.114625	0.708661
ENST00000352251	ENSG00000120685	PROSER1	Filter_BAM_wnt3a_peak_2771	chr13	39037963	39038231	+	28	promoter-TSS (ENST00000352251.8)	-8	ENST00000352251.8	0.037313	0.561338
ENST00000368467	ENSG00000163344	PMVK	Filter_BAM_wnt3a_peak_583	chr1	154936616	154936991	+	28	promoter-TSS (ENST00000368467.4)	-84	ENST00000368467.4	0.088000	0.638298
ENST00000369679	ENSG00000065615	CYB5R4	Filter_BAM_wnt3a_peak_9167	chr6	83859396	83859654	+	28	promoter-TSS (ENST00000369679.4)	-131	ENST00000369679.4	0.058140	0.536680
ENST00000373632	ENSG00000118705	RPN2	Filter_BAM_wnt3a_peak_6133	chr20	37179111	37179494	+	28	promoter-TSS (ENST00000237530.11)	-16	ENST00000373632.8	0.099217	0.705729
ENST00000374165	ENSG00000157653	C9orf43	Filter_BAM_wnt3a_peak_11043	chr9	113410989	113411241	+	28	promoter-TSS (ENST00000374169.7)	368	ENST00000374165.6	0.035714	0.387352
ENST00000375669	ENSG00000126216	TUBGCP3	Filter_BAM_wnt3a_peak_3073	chr13	112587894	112588303	+	28	promoter-TSS (ENST00000261965.8)	27	ENST00000375669.7	0.124694	0.721951
ENST00000380738	ENSG00000164985	PSIP1	Filter_BAM_wnt3a_peak_10780	chr9	15511125	15511446	+	28	promoter-TSS (ENST00000380715.5)	-290	ENST00000380738.8	0.062305	0.559006
ENST00000383276	ENSG00000141446	ESCO1	Filter_BAM_wnt3a_peak_4563	chr18	21600767	21601175	+	28	promoter-TSS (ENST00000269214.10)	-87	ENST00000383276.1	0.095588	0.633252
ENST00000395781	ENSG00000133027	PEMT	Filter_BAM_wnt3a_peak_4193	chr17	17591655	17591856	+	28	promoter-TSS (ENST00000255389.10)	-47	ENST00000395781.6	0.089552	0.633663
ENST00000414696	ENSG00000197261	C6orf141	Filter_BAM_wnt3a_peak_9088	chr6	49550159	49550393	+	28	promoter-TSS (ENST00000371194.7)	-390	ENST00000414696.5	0.012821	0.412766
ENST00000420504	ENSG00000253304	TMEM200B	Filter_BAM_wnt3a_peak_158	chr1	29122322	29122594	+	28	promoter-TSS (ENST00000420504.2)	43	ENST00000420504.2	0.084559	0.681319
ENST00000424501	ENSG00000149485	FADS1	Filter_BAM_wnt3a_peak_1773	chr11	61816460	61817047	+	28	promoter-TSS (ENST00000424501.5)	18	ENST00000424501.5	0.115843	0.717687
ENST00000428119	ENSG00000005486	RHBDD2	Filter_BAM_wnt3a_peak_9819	chr7	75881556	75881775	+	28	promoter-TSS (ENST00000428119.1)	-379	ENST00000428119.1	0.022831	0.509091
ENST00000438749	ENSG00000184507	NUTM1	Filter_BAM_wnt3a_peak_3454	chr15	34343338	34343562	+	28	promoter-TSS (ENST00000328848.6)	40	ENST00000438749.7	0.013393	0.471111
ENST00000441394	ENSG00000102781	KATNAL1	Filter_BAM_wnt3a_peak_2741	chr13	30307183	30307400	+	28	promoter-TSS (ENST00000380617.7)	-247	ENST00000441394.1	0.087558	0.711009
ENST00000444759	ENSG00000114982	KANSL3	Filter_BAM_wnt3a_peak_5405	chr2	96638310	96638526	+	28	promoter-TSS (ENST00000354204.10)	-40	ENST00000444759.5	0.120370	0.640553
ENST00000446000	ENSG00000235139	LINC03017	Filter_BAM_wnt3a_peak_9880	chr7	84549095	84549389	+	28	promoter-TSS (ENST00000446000.1)	36	ENST00000446000.1	0.003401	0.379661
ENST00000449811	ENSG00000149532	CPSF7	Filter_BAM_wnt3a_peak_1768	chr11	61429537	61429746	+	28	promoter-TSS (ENST00000301761.7)	74	ENST00000449811.5	0.081340	0.704762
ENST00000453992	ENSG00000115053	NCL	Filter_BAM_wnt3a_peak_5954	chr2	231463901	231464298	+	28	promoter-TSS (ENST00000436894.2)	81	ENST00000453992.6	0.123426	0.698492
ENST00000455023	ENSG00000154978	VOPP1	Filter_BAM_wnt3a_peak_9769	chr7	55539410	55539753	+	28	promoter-TSS (ENST00000455023.5)	46	ENST00000455023.5	0.008746	0.476744
ENST00000456515	ENSG00000093183	SEC22C	Filter_BAM_wnt3a_peak_6686	chr3	42582737	42582950	+	28	promoter-TSS (ENST00000264454.8)	-516	ENST00000456515.5	0.000000	0.434579
ENST00000467157	ENSG00000065485	PDIA5	Filter_BAM_wnt3a_peak_7017	chr3	123144084	123144350	+	28	promoter-TSS (ENST00000467157.1)	-290	ENST00000467157.1	0.022556	0.513109
ENST00000470571	ENSG00000136603	SKIL	Filter_BAM_wnt3a_peak_7202	chr3	170361007	170361238	+	28	promoter-TSS (ENST00000470571.1)	-90	ENST00000470571.1	0.021645	0.452586
ENST00000476832	ENSG00000119523	ALG2	Filter_BAM_wnt3a_peak_11012	chr9	99221669	99221922	+	28	promoter-TSS (ENST00000223641.5)	147	ENST00000476832.2	0.118577	0.716535
ENST00000484146	ENSG00000188529	SRSF10	Filter_BAM_wnt3a_peak_120	chr1	23980352	23980634	+	28	promoter-TSS (ENST00000343255.9)	-137	ENST00000484146.6	0.088652	0.597173
ENST00000484374	ENSG00000044459	CNTLN	Filter_BAM_wnt3a_peak_10788	chr9	17134572	17134873	+	28	promoter-TSS (ENST00000380641.4)	-260	ENST00000484374.1	0.039867	0.582781
ENST00000495843	ENSG00000143947	RPS27A	Filter_BAM_wnt3a_peak_5255	chr2	55232747	55233006	+	28	promoter-TSS (ENST00000401408.6)	81	ENST00000495843.1	0.038610	0.500000
ENST00000500267	ENSG00000246323	FAM13B-AS1	Filter_BAM_wnt3a_peak_8571	chr5	138032380	138032692	+	28	promoter-TSS (ENST00000500267.2)	-238	ENST00000500267.2	0.067308	0.648562
ENST00000502429	ENSG00000124802	EEF1E1	Filter_BAM_wnt3a_peak_8859	chr6	8102342	8102567	+	28	promoter-TSS (ENST00000379715.10)	27	ENST00000502429.5	0.084444	0.659292
ENST00000508689	ENSG00000015479	MATR3	Filter_BAM_wnt3a_peak_8579	chr5	139293579	139294174	+	28	promoter-TSS (ENST00000503340.1)	-76	ENST00000508689.1	0.117647	0.699664
ENST00000510030	ENSG00000085365	SCAMP1	Filter_BAM_wnt3a_peak_8291	chr5	78360695	78360943	+	28	promoter-TSS (ENST00000421004.4)	14	ENST00000510030.2	0.096774	0.662651
ENST00000515097	ENSG00000250519	NA	Filter_BAM_wnt3a_peak_1915	chr11	94237637	94237851	+	28	promoter-TSS (ENST00000506309.6)	-406	ENST00000515097.2	0.009346	0.506977
ENST00000515337	ENSG00000249738	NA	Filter_BAM_wnt3a_peak_8699	chr5	159331290	159331527	+	28	promoter-TSS (ENST00000231228.3)	-110	ENST00000515337.1	0.050633	0.550420
ENST00000517559	ENSG00000161813	LARP4	Filter_BAM_wnt3a_peak_2319	chr12	50400958	50401282	+	28	promoter-TSS (ENST00000517559.5)	12	ENST00000517559.5	0.070988	0.606154
ENST00000518868	ENSG00000133943	DGLUCY	Filter_BAM_wnt3a_peak_3381	chr14	91114052	91114500	+	28	promoter-TSS (ENST00000428926.6)	-94	ENST00000518868.5	0.024554	0.581292
ENST00000519218	ENSG00000253405	EVX1-AS	Filter_BAM_wnt3a_peak_9659	chr7	27243954	27244210	+	28	promoter-TSS (ENST00000519218.1)	-123	ENST00000519218.1	0.027344	0.571984
ENST00000522554	ENSG00000254233	LINC02365	Filter_BAM_wnt3a_peak_7992	chr4	184625894	184626101	+	28	promoter-TSS (ENST00000522554.1)	-967	ENST00000522554.1	0.004831	0.466346
ENST00000527466	ENSG00000150672	DLG2	Filter_BAM_wnt3a_peak_1874	chr11	84437624	84437825	+	28	promoter-TSS (ENST00000527466.2)	85	ENST00000527466.2	0.029851	0.569307
ENST00000528162	ENSG00000164465	DCBLD1	Filter_BAM_wnt3a_peak_9325	chr6	117482222	117482472	+	28	promoter-TSS (ENST00000296955.12)	-293	ENST00000528162.1	0.068000	0.641434
ENST00000528257	ENSG00000254702	NA	Filter_BAM_wnt3a_peak_1965	chr11	107739461	107739698	+	28	promoter-TSS (ENST00000528257.1)	-861	ENST00000528257.1	0.004219	0.369748
ENST00000533490	ENSG00000189167	ZAR1L	Filter_BAM_wnt3a_peak_2750	chr13	32315188	32315404	+	28	promoter-TSS (ENST00000380152.8)	67	ENST00000533490.7	0.041667	0.571429
ENST00000534525	ENSG00000177595	PIDD1	Filter_BAM_wnt3a_peak_1573	chr11	809348	809832	+	28	promoter-TSS (ENST00000321153.9)	-91	ENST00000534525.5	0.099174	0.688660
ENST00000540249	ENSG00000131828	PDHA1	Filter_BAM_wnt3a_peak_11215	chrX	19343156	19343370	+	28	promoter-TSS (ENST00000355808.10)	-630	ENST00000540249.5	0.018692	0.483721
ENST00000552342	ENSG00000187109	NAP1L1	Filter_BAM_wnt3a_peak_2431	chr12	76084536	76084753	+	28	promoter-TSS (ENST00000393263.7)	15	ENST00000552342.5	0.101382	0.678899
ENST00000553736	ENSG00000129474	AJUBA	Filter_BAM_wnt3a_peak_3102	chr14	22981797	22981998	+	28	promoter-TSS (ENST00000553736.1)	-311	ENST00000553736.1	0.109453	0.762376
ENST00000555782	ENSG00000182185	RAD51B	Filter_BAM_wnt3a_peak_3282	chr14	68471506	68471734	+	28	promoter-TSS (ENST00000555782.1)	-413	ENST00000555782.1	0.013158	0.436681
ENST00000557519	ENSG00000213741	RPS29	Filter_BAM_wnt3a_peak_3180	chr14	49585854	49586075	+	28	promoter-TSS (ENST00000618786.1)	361	ENST00000557519.1	0.067873	0.500000
ENST00000557798	ENSG00000169783	LINGO1	Filter_BAM_wnt3a_peak_3678	chr15	77633605	77633884	+	28	promoter-TSS (ENST00000355300.7)	609	ENST00000557798.1	0.039427	0.642857
ENST00000558958	ENSG00000166855	CLPX	Filter_BAM_wnt3a_peak_3592	chr15	65185493	65185704	+	28	promoter-TSS (ENST00000300107.7)	-256	ENST00000558958.1	0.080569	0.580189
ENST00000565948	ENSG00000103994	ZNF106	Filter_BAM_wnt3a_peak_3486	chr15	42457522	42457785	+	28	promoter-TSS (ENST00000263805.8)	-97	ENST00000565948.1	0.019011	0.473485
ENST00000568573	ENSG00000138614	INTS14	Filter_BAM_wnt3a_peak_3595	chr15	65611002	65611240	+	28	promoter-TSS (ENST00000313182.7)	0	ENST00000568573.1	0.105042	0.656904
ENST00000576951	ENSG00000108528	SLC25A11	Filter_BAM_wnt3a_peak_4141	chr17	4939662	4939932	+	28	promoter-TSS (ENST00000262482.11)	116	ENST00000576951.1	0.081481	0.653137
ENST00000577351	ENSG00000179477	ALOX12B	Filter_BAM_wnt3a_peak_4162	chr17	8079340	8079547	+	28	promoter-TSS (ENST00000399413.3)	-30	ENST00000577351.5	0.062802	0.663462
ENST00000577781	ENSG00000263826	NA	Filter_BAM_wnt3a_peak_7291	chr3	186783918	186784241	+	28	promoter-TSS (ENST00000459163.1)	100	ENST00000577781.1	0.114551	0.657407
ENST00000586138	ENSG00000188227	ZNF793	Filter_BAM_wnt3a_peak_4923	chr19	37507000	37507266	+	28	promoter-TSS (ENST00000585397.1)	4	ENST00000586138.5	0.056391	0.565543
ENST00000589950	ENSG00000224505	HEXIM2-AS1	Filter_BAM_wnt3a_peak_4295	chr17	45161084	45161553	+	28	promoter-TSS (ENST00000589230.6)	192	ENST00000589950.1	0.089552	0.693617
ENST00000595231	ENSG00000104852	SNRNP70	Filter_BAM_wnt3a_peak_4988	chr19	49085426	49085627	+	28	promoter-TSS (ENST00000221448.9)	31	ENST00000595231.5	0.124378	0.722772
ENST00000598636	ENSG00000105327	BBC3	Filter_BAM_wnt3a_peak_4972	chr19	47227650	47227890	+	28	promoter-TSS (ENST00000598636.1)	-581	ENST00000598636.1	0.025000	0.639004
ENST00000600652	ENSG00000269293	ZSCAN16-AS1	Filter_BAM_wnt3a_peak_8989	chr6	28136975	28137364	+	28	promoter-TSS (ENST00000660873.1)	124	ENST00000600652.1	0.071979	0.620513
ENST00000606336	ENSG00000272168	CASC15	Filter_BAM_wnt3a_peak_8946	chr6	21664287	21664807	+	28	promoter-TSS (ENST00000606336.5)	-225	ENST00000606336.5	0.115385	0.687140
ENST00000610948	ENSG00000153363	LINC00467	Filter_BAM_wnt3a_peak_832	chr1	211398598	211398813	+	28	promoter-TSS (ENST00000610948.1)	-553	ENST00000610948.1	0.027907	0.453704
ENST00000613513	ENSG00000263001	GTF2I	Filter_BAM_wnt3a_peak_9814	chr7	74657309	74657827	+	28	promoter-TSS (ENST00000443166.5)	-99	ENST00000613513.1	0.110039	0.662813
ENST00000614198	ENSG00000125447	GGA3	Filter_BAM_wnt3a_peak_4436	chr17	75240673	75240889	+	28	promoter-TSS (ENST00000583667.1)	-331	ENST00000614198.4	0.027778	0.658986
ENST00000621592	ENSG00000136997	MYC	Filter_BAM_wnt3a_peak_10676	chr8	127736096	127736389	+	28	promoter-TSS (ENST00000520751.1)	11	ENST00000621592.8	0.088737	0.666667
ENST00000622188	ENSG00000124785	NRN1	Filter_BAM_wnt3a_peak_8848	chr6	6003376	6003822	+	28	promoter-TSS (ENST00000495850.1)	445	ENST00000622188.4	0.076233	0.693512
ENST00000623970	ENSG00000203993	ARRDC1-AS1	Filter_BAM_wnt3a_peak_11160	chr9	137618628	137618866	+	28	promoter-TSS (ENST00000371394.6)	84	ENST00000623970.1	0.105042	0.644351
ENST00000637923	ENSG00000196628	TCF4	Filter_BAM_wnt3a_peak_4705	chr18	55321577	55321849	+	28	promoter-TSS (ENST00000563760.5)	-19	ENST00000637923.2	0.040441	0.457875
ENST00000643364	ENSG00000284491	THSD8	Filter_BAM_wnt3a_peak_4858	chr19	12801781	12802077	+	28	promoter-TSS (ENST00000301522.3)	-102	ENST00000643364.1	0.145270	0.747475
ENST00000649503	ENSG00000285907	NA	Filter_BAM_wnt3a_peak_10970	chr9	89604134	89604341	+	28	promoter-TSS (ENST00000252506.11)	60	ENST00000649503.1	0.101449	0.668269
ENST00000654927	ENSG00000228412	LNC-LBCS	Filter_BAM_wnt3a_peak_8932	chr6	19804767	19805139	+	28	promoter-TSS (ENST00000445568.2)	-126	ENST00000654927.1	0.139785	0.772118
ENST00000662214	ENSG00000189419	SPATA41	Filter_BAM_wnt3a_peak_3758	chr15	100350257	100350479	+	28	promoter-TSS (ENST00000558307.1)	357	ENST00000662214.1	0.045045	0.618834
ENST00000670315	ENSG00000286888	NA	Filter_BAM_wnt3a_peak_7406	chr4	16322744	16322998	+	28	promoter-TSS (ENST00000670315.1)	-83	ENST00000670315.1	0.003937	0.380392
ENST00000671237	ENSG00000245281	ASAH1-AS1	Filter_BAM_wnt3a_peak_10243	chr8	18084912	18085119	+	28	promoter-TSS (ENST00000314146.10)	-15	ENST00000671237.1	0.048309	0.504808
ENST00000674444	ENSG00000288593	NA	Filter_BAM_wnt3a_peak_6360	chr21	43939250	43939458	+	28	promoter-TSS (ENST00000674444.1)	-565	ENST00000674444.1	0.052885	0.607656
ENST00000688617	ENSG00000174720	LARP7	Filter_BAM_wnt3a_peak_7750	chr4	112646075	112646284	+	28	promoter-TSS (ENST00000503316.1)	304	ENST00000688617.1	0.023923	0.538095
ENST00000689188	ENSG00000289105	NA	Filter_BAM_wnt3a_peak_2128	chr12	4203876	4204097	+	28	promoter-TSS (ENST00000689188.1)	-156	ENST00000689188.1	0.000000	0.382883
ENST00000690746	ENSG00000289585	NA	Filter_BAM_wnt3a_peak_1050	chr10	13348968	13349269	+	28	promoter-TSS (ENST00000327347.10)	718	ENST00000690746.2	0.039867	0.473510
ENST00000691121	ENSG00000288936	NA	Filter_BAM_wnt3a_peak_8221	chr5	61331704	61331905	+	28	promoter-TSS (ENST00000252744.6)	35	ENST00000691121.1	0.059701	0.673267
ENST00000691574	ENSG00000120370	GORAB	Filter_BAM_wnt3a_peak_664	chr1	170532053	170532324	+	28	promoter-TSS (ENST00000367762.2)	-2	ENST00000691574.1	0.051661	0.595588
ENST00000698736	ENSG00000148606	POLR3A	Filter_BAM_wnt3a_peak_1333	chr10	78029416	78029648	+	28	promoter-TSS (ENST00000372371.8)	-10	ENST00000698736.1	0.081897	0.596567
ENST00000699051	ENSG00000108021	TASOR2	Filter_BAM_wnt3a_peak_1027	chr10	5692675	5693028	+	28	promoter-TSS (ENST00000645567.1)	31	ENST00000699051.1	0.084986	0.700565
ENST00000699156	ENSG00000107521	HPS1	Filter_BAM_wnt3a_peak_1429	chr10	98446889	98447125	+	28	promoter-TSS (ENST00000325103.10)	-44	ENST00000699156.1	0.122881	0.700422
ENST00000701766	ENSG00000125462	MIR9-1HG	Filter_BAM_wnt3a_peak_596	chr1	156422121	156422413	+	28	promoter-TSS (ENST00000463309.5)	-456	ENST00000701766.1	0.017123	0.494881
ENST00000243673	ENSG00000123901	GPR83	Filter_BAM_wnt3a_peak_1917	chr11	94401908	94402124	+	27	promoter-TSS (ENST00000243673.7)	-597	ENST00000243673.7	0.013889	0.451613
ENST00000336078	ENSG00000074657	ZNF532	Filter_BAM_wnt3a_peak_4723	chr18	58862014	58862220	+	27	promoter-TSS (ENST00000336078.8)	-483	ENST00000336078.8	0.009709	0.338164
ENST00000361970	ENSG00000198865	CCDC152	Filter_BAM_wnt3a_peak_8157	chr5	42756702	42757016	+	27	promoter-TSS (ENST00000361970.10)	41	ENST00000361970.10	0.035032	0.546032
ENST00000373899	ENSG00000108064	TFAM	Filter_BAM_wnt3a_peak_1243	chr10	58385002	58385371	+	27	promoter-TSS (ENST00000373895.7)	-159	ENST00000373899.3	0.105691	0.702703
ENST00000404666	ENSG00000163032	VSNL1	Filter_BAM_wnt3a_peak_5103	chr2	17538107	17538311	+	27	promoter-TSS (ENST00000404666.6)	-917	ENST00000404666.6	0.029412	0.478049
ENST00000519804	ENSG00000156170	NDUFAF6	Filter_BAM_wnt3a_peak_10545	chr8	95024785	95025167	+	27	promoter-TSS (ENST00000396124.9)	-13	ENST00000519804.2	0.123037	0.728460
ENST00000533917	ENSG00000166833	NAV2	Filter_BAM_wnt3a_peak_1639	chr11	20021883	20022150	+	27	promoter-TSS (ENST00000525322.5)	-540	ENST00000533917.5	0.007491	0.533582
ENST00000547849	ENSG00000018236	CNTN1	Filter_BAM_wnt3a_peak_2271	chr12	40828014	40828215	+	27	promoter-TSS (ENST00000547849.6)	-70	ENST00000547849.6	0.024876	0.495050
ENST00000549468	ENSG00000177426	TGIF1	Filter_BAM_wnt3a_peak_4494	chr18	3454093	3454378	+	27	promoter-TSS (ENST00000551333.1)	461	ENST00000549468.5	0.007018	0.384615
ENST00000579647	ENSG00000293256	NA	Filter_BAM_wnt3a_peak_4492	chr18	2655194	2655533	+	27	promoter-TSS (ENST00000320876.11)	32	ENST00000579647.1	0.094395	0.673529
ENST00000598443	ENSG00000178078	STAP2	Filter_BAM_wnt3a_peak_4825	chr19	4328465	4328849	+	27	promoter-TSS (ENST00000597593.5)	116	ENST00000598443.5	0.093750	0.714286
ENST00000692401	ENSG00000289296	NA	Filter_BAM_wnt3a_peak_5706	chr2	173965429	173965800	+	27	promoter-TSS (ENST00000310015.12)	126	ENST00000692401.2	0.091644	0.693548
ENST00000693757	ENSG00000289533	NA	Filter_BAM_wnt3a_peak_5317	chr2	67331499	67331741	+	27	promoter-TSS (ENST00000693757.1)	-261	ENST00000693757.1	0.008264	0.522634
ENST00000320159	ENSG00000180035	ZNF48	Filter_BAM_wnt3a_peak_3916	chr16	30395087	30395349	+	26	promoter-TSS (ENST00000320159.2)	-201	ENST00000320159.2	0.106870	0.695817
ENST00000330947	ENSG00000197147	LRRC8B	Filter_BAM_wnt3a_peak_437	chr1	89524560	89524810	+	26	promoter-TSS (ENST00000330947.7)	-144	ENST00000330947.7	0.060000	0.641434
ENST00000333538	ENSG00000185274	GALNT17	Filter_BAM_wnt3a_peak_9796	chr7	71131678	71131949	+	26	promoter-TSS (ENST00000333538.10)	-331	ENST00000333538.10	0.140221	0.713235
ENST00000368090	ENSG00000143315	PIGM	Filter_BAM_wnt3a_peak_614	chr1	160031862	160032164	+	26	promoter-TSS (ENST00000368090.5)	-23	ENST00000368090.5	0.082781	0.617162
ENST00000429102	ENSG00000062038	CDH3	Filter_BAM_wnt3a_peak_4024	chr16	68644823	68645051	+	26	promoter-TSS (ENST00000264012.9)	-56	ENST00000429102.6	0.074561	0.598253
ENST00000436555	ENSG00000181201	H2BC27P	Filter_BAM_wnt3a_peak_930	chr1	228464959	228465217	+	26	promoter-TSS (ENST00000436555.2)	-494	ENST00000436555.2	0.019380	0.436293
ENST00000455790	ENSG00000100311	PDGFB	Filter_BAM_wnt3a_peak_6461	chr22	39242801	39243126	+	26	promoter-TSS (ENST00000455790.5)	53	ENST00000455790.5	0.098462	0.705521
ENST00000470200	ENSG00000180228	PRKRA	Filter_BAM_wnt3a_peak_5738	chr2	178451364	178451605	+	26	promoter-TSS (ENST00000325748.9)	28	ENST00000470200.5	0.041494	0.566116
ENST00000475075	ENSG00000196517	SLC6A9	Filter_BAM_wnt3a_peak_225	chr1	44031202	44031562	+	26	promoter-TSS (ENST00000372306.7)	4	ENST00000475075.6	0.088889	0.673130
ENST00000497291	ENSG00000169282	KCNAB1	Filter_BAM_wnt3a_peak_7160	chr3	156457053	156457263	+	26	promoter-TSS (ENST00000496923.1)	-52	ENST00000497291.5	0.000000	0.459716
ENST00000506815	ENSG00000138777	PPA2	Filter_BAM_wnt3a_peak_7726	chr4	105473778	105474034	+	26	promoter-TSS (ENST00000502596.5)	81	ENST00000506815.5	0.089844	0.677043
ENST00000507154	ENSG00000164307	ERAP1	Filter_BAM_wnt3a_peak_8374	chr5	96807791	96808035	+	26	promoter-TSS (ENST00000443439.7)	9	ENST00000507154.1	0.110656	0.755102
ENST00000517635	ENSG00000253552	HOXA-AS2	Filter_BAM_wnt3a_peak_9654	chr7	27115251	27115476	+	26	promoter-TSS (ENST00000517635.2)	15	ENST00000517635.2	0.053333	0.508850
ENST00000518880	ENSG00000254027	LNMICC	Filter_BAM_wnt3a_peak_10494	chr8	81281197	81281524	+	26	promoter-TSS (ENST00000517670.1)	86	ENST00000518880.1	0.067278	0.664634
ENST00000539237	ENSG00000100968	NFATC4	Filter_BAM_wnt3a_peak_3118	chr14	24367280	24367494	+	26	promoter-TSS (ENST00000250373.9)	23	ENST00000539237.6	0.032710	0.590698
ENST00000543573	ENSG00000245552	LNCRNA-IUR	Filter_BAM_wnt3a_peak_1923	chr11	95232762	95232964	+	26	promoter-TSS (ENST00000278499.6)	292	ENST00000543573.1	0.004950	0.374384
ENST00000549117	ENSG00000135404	CD63	Filter_BAM_wnt3a_peak_2348	chr12	55729629	55730005	+	26	promoter-TSS (ENST00000257857.9)	-110	ENST00000549117.5	0.037234	0.596817
ENST00000551339	ENSG00000152556	PFKM	Filter_BAM_wnt3a_peak_2309	chr12	48119170	48119455	+	26	promoter-TSS (ENST00000359794.11)	-15	ENST00000551339.6	0.017544	0.583916
ENST00000583516	ENSG00000265992	ESRG	Filter_BAM_wnt3a_peak_6740	chr3	54639934	54640233	+	26	promoter-TSS (ENST00000583516.1)	-226	ENST00000583516.1	0.023411	0.510000
ENST00000584026	ENSG00000182481	KPNA2	Filter_BAM_wnt3a_peak_4409	chr17	68035704	68035990	+	26	promoter-TSS (ENST00000537025.6)	112	ENST00000584026.6	0.115385	0.686411
ENST00000585978	ENSG00000175387	SMAD2	Filter_BAM_wnt3a_peak_4672	chr18	47923421	47923730	+	26	promoter-TSS (ENST00000585978.1)	67	ENST00000585978.1	0.000000	0.422581
ENST00000606017	ENSG00000272398	CD24	Filter_BAM_wnt3a_peak_9272	chr6	106974314	106974693	+	26	promoter-TSS (ENST00000622315.1)	226	ENST00000606017.2	0.068602	0.705263
ENST00000612971	ENSG00000008516	MMP25	Filter_BAM_wnt3a_peak_3782	chr16	3045910	3046315	+	26	promoter-TSS (ENST00000336577.9)	50	ENST00000612971.2	0.083951	0.716749
ENST00000613414	ENSG00000165821	SALL2	Filter_BAM_wnt3a_peak_3095	chr14	21536868	21537154	+	26	promoter-TSS (ENST00000541965.1)	-77	ENST00000613414.4	0.038462	0.526132
ENST00000615606	ENSG00000070371	CLTCL1	Filter_BAM_wnt3a_peak_6384	chr22	19291146	19291347	+	26	promoter-TSS (ENST00000664918.1)	415	ENST00000615606.4	0.089552	0.673267
ENST00000617094	ENSG00000242419	PCDHGC4	Filter_BAM_wnt3a_peak_8597	chr5	141483996	141484245	+	26	promoter-TSS (ENST00000306593.2)	-877	ENST00000617094.1	0.004016	0.440000
ENST00000656995	ENSG00000280734	LINC01232	Filter_BAM_wnt3a_peak_3013	chr13	99498645	99498924	+	26	promoter-TSS (ENST00000625369.2)	22	ENST00000656995.1	0.071685	0.592857
ENST00000665706	ENSG00000245498	MSANTD2-AS1	Filter_BAM_wnt3a_peak_2053	chr11	124800378	124800653	+	26	promoter-TSS (ENST00000374979.8)	-57	ENST00000665706.1	0.127273	0.757246
ENST00000667227	ENSG00000226519	LINC00390	Filter_BAM_wnt3a_peak_2807	chr13	44141786	44141987	+	26	promoter-TSS (ENST00000432331.3)	-52	ENST00000667227.1	0.089552	0.628713
ENST00000684162	ENSG00000099381	SETD1A	Filter_BAM_wnt3a_peak_3924	chr16	30957785	30957994	+	26	promoter-TSS (ENST00000452917.3)	-82	ENST00000684162.1	0.119617	0.728571
ENST00000687359	ENSG00000289229	NA	Filter_BAM_wnt3a_peak_2297	chr12	45728816	45729071	+	26	promoter-TSS (ENST00000334344.11)	-179	ENST00000687359.1	0.105882	0.683594
ENST00000688945	ENSG00000227039	ITGB2-AS1	Filter_BAM_wnt3a_peak_6365	chr21	44927520	44927839	+	26	promoter-TSS (ENST00000688945.1)	56	ENST00000688945.1	0.021944	0.609375
ENST00000690093	ENSG00000289452	NA	Filter_BAM_wnt3a_peak_134	chr1	26620953	26621176	+	26	promoter-TSS (ENST00000690093.1)	-154	ENST00000690093.1	0.107623	0.669643
ENST00000701256	ENSG00000289513	NA	Filter_BAM_wnt3a_peak_6355	chr21	41767203	41767437	+	26	promoter-TSS (ENST00000332512.8)	144	ENST00000701256.1	0.038462	0.468085
ENST00000702552	ENSG00000286383	NA	Filter_BAM_wnt3a_peak_788	chr1	203996728	203996988	+	26	promoter-TSS (ENST00000702552.1)	78	ENST00000702552.1	0.019231	0.536398
ENST00000715702	ENSG00000280734	LINC01232	Filter_BAM_wnt3a_peak_3014	chr13	99501029	99501382	+	26	promoter-TSS (ENST00000366259.2)	7	ENST00000715702.1	0.067989	0.587571
ENST00000231121	ENSG00000113196	HAND1	Filter_BAM_wnt3a_peak_8680	chr5	154478130	154478359	+	25	promoter-TSS (ENST00000231121.3)	-17	ENST00000231121.3	0.078603	0.604348
ENST00000314607	ENSG00000146463	ZMYM4	Filter_BAM_wnt3a_peak_185	chr1	35268375	35268588	+	25	promoter-TSS (ENST00000314607.11)	-228	ENST00000314607.11	0.009390	0.481308
ENST00000345843	ENSG00000168214	RBPJ	Filter_BAM_wnt3a_peak_7439	chr4	26319632	26320123	+	25	promoter-TSS (ENST00000348160.9)	167	ENST00000345843.8	0.071283	0.654472
ENST00000346618	ENSG00000112242	E2F3	Filter_BAM_wnt3a_peak_8934	chr6	20402202	20402495	+	25	promoter-TSS (ENST00000702275.1)	469	ENST00000346618.8	0.095563	0.687075
ENST00000392759	ENSG00000184863	RBM33	Filter_BAM_wnt3a_peak_10166	chr7	155644717	155644976	+	25	promoter-TSS (ENST00000401694.4)	144	ENST00000392759.7	0.104247	0.753846
ENST00000426403	ENSG00000112333	NR2E1	Filter_BAM_wnt3a_peak_9283	chr6	108168478	108168763	+	25	promoter-TSS (ENST00000426403.1)	-143	ENST00000426403.1	0.087719	0.685315
ENST00000442706	ENSG00000230991	NA	Filter_BAM_wnt3a_peak_5615	chr2	154969566	154969870	+	25	promoter-TSS (ENST00000442706.2)	-617	ENST00000442706.2	0.003289	0.377049
ENST00000458790	ENSG00000238363	SNORA13	Filter_BAM_wnt3a_peak_8430	chr5	112161328	112161700	+	25	promoter-TSS (ENST00000458790.1)	29	ENST00000458790.1	0.032258	0.404826
ENST00000479899	ENSG00000160124	MIX23	Filter_BAM_wnt3a_peak_7012	chr3	122383029	122383230	+	25	promoter-TSS (ENST00000479899.5)	98	ENST00000479899.5	0.039801	0.554455
ENST00000494519	ENSG00000152284	TCF7L1	Filter_BAM_wnt3a_peak_5381	chr2	85133902	85134185	+	25	promoter-TSS (ENST00000494519.1)	-325	ENST00000494519.1	0.102473	0.704225
ENST00000503614	ENSG00000005882	PDK2	Filter_BAM_wnt3a_peak_4325	chr17	50094963	50095537	+	25	promoter-TSS (ENST00000503176.6)	-35	ENST00000503614.5	0.088850	0.660870
ENST00000512974	ENSG00000131711	MAP1B	Filter_BAM_wnt3a_peak_8249	chr5	72107176	72107395	+	25	promoter-TSS (ENST00000296755.12)	51	ENST00000512974.5	0.086758	0.690909
ENST00000551050	ENSG00000139174	PRICKLE1	Filter_BAM_wnt3a_peak_2279	chr12	42483195	42483396	+	25	promoter-TSS (ENST00000551050.6)	-204	ENST00000551050.6	0.109453	0.752475
ENST00000596809	ENSG00000188493	ACTMAP	Filter_BAM_wnt3a_peak_4940	chr19	40751420	40751736	+	25	promoter-TSS (ENST00000596809.5)	-25	ENST00000596809.5	0.031646	0.507886
ENST00000597808	ENSG00000142230	SAE1	Filter_BAM_wnt3a_peak_4969	chr19	47130609	47130970	+	25	promoter-TSS (ENST00000270225.12)	7	ENST00000597808.5	0.099723	0.643646
ENST00000618555	ENSG00000124535	WRNIP1	Filter_BAM_wnt3a_peak_8814	chr6	2765366	2765571	+	25	promoter-TSS (ENST00000380769.8)	36	ENST00000618555.4	0.170732	0.766990
ENST00000670794	ENSG00000254689	LINC02235	Filter_BAM_wnt3a_peak_10499	chr8	81841692	81842052	+	25	promoter-TSS (ENST00000519817.5)	-80	ENST00000670794.1	0.083333	0.670360
ENST00000164133	ENSG00000068971	PPP2R5B	Filter_BAM_wnt3a_peak_1801	chr11	64924549	64924809	+	24	promoter-TSS (ENST00000164133.7)	-10	ENST00000164133.7	0.100000	0.712644
ENST00000222803	ENSG00000106080	FKBP14	Filter_BAM_wnt3a_peak_9676	chr7	30026771	30027081	+	24	promoter-TSS (ENST00000222803.10)	-224	ENST00000222803.10	0.061290	0.581994
ENST00000235958	ENSG00000117305	HMGCL	Filter_BAM_wnt3a_peak_117	chr1	23825272	23825525	+	24	promoter-TSS (ENST00000235958.4)	4	ENST00000235958.4	0.098814	0.720472
ENST00000239859	ENSG00000242715	CCDC169	Filter_BAM_wnt3a_peak_2760	chr13	36297678	36297917	+	24	promoter-TSS (ENST00000239859.8)	17	ENST00000239859.8	0.079498	0.641667
ENST00000244496	ENSG00000124541	RRP36	Filter_BAM_wnt3a_peak_9058	chr6	43021292	43021558	+	24	promoter-TSS (ENST00000244496.6)	-198	ENST00000244496.6	0.048872	0.584270
ENST00000245932	ENSG00000125753	VASP	Filter_BAM_wnt3a_peak_4959	chr19	45507270	45507485	+	24	promoter-TSS (ENST00000245932.11)	-102	ENST00000245932.11	0.065116	0.615741
ENST00000248142	ENSG00000127580	WDR24	Filter_BAM_wnt3a_peak_3764	chr16	690398	690599	+	24	promoter-TSS (ENST00000248142.7)	-54	ENST00000248142.7	0.074627	0.648515
ENST00000256362	ENSG00000133980	VRTN	Filter_BAM_wnt3a_peak_3314	chr14	74347627	74347849	+	24	promoter-TSS (ENST00000256362.5)	-733	ENST00000256362.5	0.009009	0.623318
ENST00000256594	ENSG00000134202	GSTM3	Filter_BAM_wnt3a_peak_512	chr1	109740369	109740637	+	24	promoter-TSS (ENST00000256594.7)	13	ENST00000256594.7	0.093284	0.684015
ENST00000257787	ENSG00000135334	AKIRIN2	Filter_BAM_wnt3a_peak_9184	chr6	87702068	87702345	+	24	promoter-TSS (ENST00000257787.6)	27	ENST00000257787.6	0.111913	0.629496
ENST00000258341	ENSG00000135862	LAMC1	Filter_BAM_wnt3a_peak_714	chr1	183022738	183022954	+	24	promoter-TSS (ENST00000258341.5)	-574	ENST00000258341.5	0.101852	0.737327
ENST00000262518	ENSG00000080603	SRCAP	Filter_BAM_wnt3a_peak_3920	chr16	30699351	30699558	+	24	promoter-TSS (ENST00000564775.4)	283	ENST00000262518.9	0.043478	0.557692
ENST00000262717	ENSG00000101542	CDH20	Filter_BAM_wnt3a_peak_4737	chr18	61333165	61333414	+	24	promoter-TSS (ENST00000262717.9)	-141	ENST00000262717.9	0.028112	0.468000
ENST00000263577	ENSG00000064309	CDON	Filter_BAM_wnt3a_peak_2057	chr11	126063009	126063230	+	24	promoter-TSS (ENST00000525625.2)	173	ENST00000263577.11	0.067873	0.653153
ENST00000265165	ENSG00000138795	LEF1	Filter_BAM_wnt3a_peak_7735	chr4	108168309	108168510	+	24	promoter-TSS (ENST00000438313.6)	523	ENST00000265165.6	0.039801	0.460396
ENST00000274063	ENSG00000145423	SFRP2	Filter_BAM_wnt3a_peak_7906	chr4	153789802	153790087	+	24	promoter-TSS (ENST00000274063.5)	-861	ENST00000274063.5	0.038596	0.545455
ENST00000279488	ENSG00000139318	DUSP6	Filter_BAM_wnt3a_peak_2483	chr12	89352873	89353175	+	24	promoter-TSS (ENST00000279488.8)	-523	ENST00000279488.8	0.029801	0.458746
ENST00000279804	ENSG00000150281	CTF1	Filter_BAM_wnt3a_peak_3922	chr16	30896256	30896602	+	24	promoter-TSS (ENST00000279804.3)	-185	ENST00000279804.3	0.040462	0.657061
ENST00000297848	ENSG00000187955	COL14A1	Filter_BAM_wnt3a_peak_10651	chr8	120124975	120125189	+	24	promoter-TSS (ENST00000297848.8)	-20	ENST00000297848.8	0.046729	0.665116
ENST00000300811	ENSG00000131116	ZNF428	Filter_BAM_wnt3a_peak_4951	chr19	43619528	43619930	+	24	promoter-TSS (ENST00000300811.8)	-100	ENST00000300811.8	0.124378	0.712159
ENST00000306560	ENSG00000103044	HAS3	Filter_BAM_wnt3a_peak_4030	chr16	69107215	69107602	+	24	promoter-TSS (ENST00000306560.1)	-132	ENST00000306560.1	0.072351	0.652062
ENST00000307333	ENSG00000163297	ANTXR2	Filter_BAM_wnt3a_peak_7602	chr4	80072181	80072437	+	24	promoter-TSS (ENST00000449651.5)	254	ENST00000307333.7	0.058594	0.630350
ENST00000308511	ENSG00000158941	CCAR2	Filter_BAM_wnt3a_peak_10274	chr8	22604438	22604687	+	24	promoter-TSS (ENST00000308511.9)	-195	ENST00000308511.9	0.084337	0.632000
ENST00000308961	ENSG00000174886	NDUFA11	Filter_BAM_wnt3a_peak_4832	chr19	5903696	5903947	+	24	promoter-TSS (ENST00000308961.5)	-31	ENST00000308961.5	0.123506	0.666667
ENST00000316355	ENSG00000138764	CCNG2	Filter_BAM_wnt3a_peak_7587	chr4	77157001	77157249	+	24	promoter-TSS (ENST00000316355.10)	-82	ENST00000316355.10	0.088710	0.642570
ENST00000324862	ENSG00000117360	PRPF3	Filter_BAM_wnt3a_peak_564	chr1	150321428	150321687	+	24	promoter-TSS (ENST00000324862.7)	24	ENST00000324862.7	0.108108	0.669231
ENST00000326237	ENSG00000291224	NA	Filter_BAM_wnt3a_peak_6562	chr3	9986686	9987220	+	24	promoter-TSS (ENST00000245046.7)	42	ENST00000326237.3	0.065543	0.605607
ENST00000326786	ENSG00000117036	ETV3	Filter_BAM_wnt3a_peak_604	chr1	157138520	157138821	+	24	promoter-TSS (ENST00000326786.4)	-196	ENST00000326786.4	0.139535	0.761589
ENST00000327939	ENSG00000182223	ZAR1	Filter_BAM_wnt3a_peak_7495	chr4	48490019	48490226	+	24	promoter-TSS (ENST00000327939.4)	-130	ENST00000327939.4	0.077295	0.644231
ENST00000330394	ENSG00000182580	EPHB3	Filter_BAM_wnt3a_peak_7281	chr3	184561492	184561732	+	24	promoter-TSS (ENST00000330394.3)	-173	ENST00000330394.3	0.075000	0.663900
ENST00000331497	ENSG00000182768	NGRN	Filter_BAM_wnt3a_peak_3715	chr15	90265304	90265603	+	24	promoter-TSS (ENST00000331497.3)	-206	ENST00000331497.3	0.056856	0.603333
ENST00000332029	ENSG00000185338	SOCS1	Filter_BAM_wnt3a_peak_3837	chr16	11256438	11256701	+	24	promoter-TSS (ENST00000332029.4)	-365	ENST00000332029.4	0.060837	0.689394
ENST00000334049	ENSG00000141404	GNAL	Filter_BAM_wnt3a_peak_4549	chr18	11688832	11689087	+	24	promoter-TSS (ENST00000334049.11)	-305	ENST00000334049.11	0.047059	0.535156
ENST00000341418	ENSG00000188779	SKOR1	Filter_BAM_wnt3a_peak_3613	chr15	67819494	67819724	+	24	promoter-TSS (ENST00000341418.10)	-95	ENST00000341418.10	0.030435	0.588745
ENST00000346618	ENSG00000112242	E2F3	Filter_BAM_wnt3a_peak_8933	chr6	20401850	20402124	+	24	promoter-TSS (ENST00000702275.1)	108	ENST00000346618.8	0.098540	0.647273
ENST00000351937	ENSG00000146063	TRIM41	Filter_BAM_wnt3a_peak_8804	chr5	181223287	181223517	+	24	promoter-TSS (ENST00000503114.1)	112	ENST00000351937.9	0.095652	0.688312
ENST00000355288	ENSG00000151150	ANK3	Filter_BAM_wnt3a_peak_1251	chr10	60140778	60141197	+	24	promoter-TSS (ENST00000355288.6)	29	ENST00000355288.6	0.019093	0.480952
ENST00000358187	ENSG00000148841	ITPRIP	Filter_BAM_wnt3a_peak_1467	chr10	104328770	104329224	+	24	promoter-TSS (ENST00000358187.2)	-73	ENST00000358187.2	0.024229	0.560440
ENST00000366913	ENSG00000117791	MTARC2	Filter_BAM_wnt3a_peak_882	chr1	220748295	220748498	+	24	promoter-TSS (ENST00000366913.8)	74	ENST00000366913.8	0.093596	0.642157
ENST00000367048	ENSG00000120437	ACAT2	Filter_BAM_wnt3a_peak_9490	chr6	159762083	159762286	+	24	promoter-TSS (ENST00000467951.1)	139	ENST00000367048.5	0.103448	0.676471
ENST00000367154	ENSG00000186007	LEMD1	Filter_BAM_wnt3a_peak_803	chr1	205450604	205450842	+	24	promoter-TSS (ENST00000367154.5)	-792	ENST00000367154.5	0.008403	0.610879
ENST00000368709	ENSG00000196754	S100A2	Filter_BAM_wnt3a_peak_576	chr1	153566545	153566746	+	24	promoter-TSS (ENST00000368708.9)	110	ENST00000368709.6	0.029851	0.663366
ENST00000368814	ENSG00000159445	THEM4	Filter_BAM_wnt3a_peak_571	chr1	151909420	151909633	+	24	promoter-TSS (ENST00000368814.8)	-15	ENST00000368814.8	0.126761	0.761682
ENST00000371523	ENSG00000020256	ZFP64	Filter_BAM_wnt3a_peak_6204	chr20	52105220	52105535	+	24	promoter-TSS (ENST00000395979.1)	267	ENST00000371523.8	0.095238	0.626582
ENST00000371648	ENSG00000107223	EDF1	Filter_BAM_wnt3a_peak_11156	chr9	136866161	136866362	+	24	promoter-TSS (ENST00000224073.6)	5	ENST00000371648.4	0.119403	0.693069
ENST00000372171	ENSG00000124688	MAD2L1BP	Filter_BAM_wnt3a_peak_9062	chr6	43635652	43636002	+	24	promoter-TSS (ENST00000372171.5)	-13	ENST00000372171.5	0.077143	0.615385
ENST00000372586	ENSG00000175283	DOLK	Filter_BAM_wnt3a_peak_11126	chr9	128947385	128947686	+	24	promoter-TSS (ENST00000372577.2)	68	ENST00000372586.4	0.096346	0.692053
ENST00000373237	ENSG00000126067	PSMB2	Filter_BAM_wnt3a_peak_189	chr1	35641635	35641852	+	24	promoter-TSS (ENST00000373237.4)	-217	ENST00000373237.4	0.046083	0.513761
ENST00000373451	ENSG00000137200	CMTR1	Filter_BAM_wnt3a_peak_9023	chr6	37433100	37433373	+	24	promoter-TSS (ENST00000373451.9)	15	ENST00000373451.9	0.109890	0.733577
ENST00000377671	ENSG00000125846	ZNF133	Filter_BAM_wnt3a_peak_6063	chr20	18288336	18288594	+	24	promoter-TSS (ENST00000360010.9)	-12	ENST00000377671.7	0.069767	0.617761
ENST00000378060	ENSG00000136100	VPS36	Filter_BAM_wnt3a_peak_2837	chr13	52450519	52450768	+	24	promoter-TSS (ENST00000378060.9)	-9	ENST00000378060.9	0.136546	0.748000
ENST00000380394	ENSG00000137154	RPS6	Filter_BAM_wnt3a_peak_10793	chr9	19380133	19380339	+	24	promoter-TSS (ENST00000315377.4)	0	ENST00000380394.9	0.077670	0.570048
ENST00000384706	ENSG00000274544	SNORD28	Filter_BAM_wnt3a_peak_1786	chr11	62854412	62854657	+	24	promoter-TSS (ENST00000384693.1)	161	ENST00000384706.1	0.004082	0.341463
ENST00000388006	ENSG00000210741	MIR196A1	Filter_BAM_wnt3a_peak_4312	chr17	48632793	48633084	+	24	promoter-TSS (ENST00000388006.1)	-379	ENST00000388006.1	0.003436	0.537671
ENST00000389171	ENSG00000154803	FLCN	Filter_BAM_wnt3a_peak_4190	chr17	17237370	17237638	+	24	promoter-TSS (ENST00000285071.9)	-316	ENST00000389171.4	0.029851	0.427509
ENST00000394970	ENSG00000164087	POC1A	Filter_BAM_wnt3a_peak_6735	chr3	52154753	52154954	+	24	promoter-TSS (ENST00000296484.7)	-163	ENST00000394970.6	0.074627	0.599010
ENST00000395260	ENSG00000182010	RTKN2	Filter_BAM_wnt3a_peak_1259	chr10	62268532	62268733	+	24	promoter-TSS (ENST00000395260.3)	75	ENST00000395260.3	0.084577	0.693069
ENST00000396603	ENSG00000122705	CLTA	Filter_BAM_wnt3a_peak_10851	chr9	36190898	36191121	+	24	promoter-TSS (ENST00000242285.11)	46	ENST00000396603.6	0.107623	0.687500
ENST00000396858	ENSG00000111640	GAPDH	Filter_BAM_wnt3a_peak_2144	chr12	6535055	6535686	+	24	promoter-TSS (ENST00000396858.5)	68	ENST00000396858.5	0.069731	0.640823
ENST00000397722	ENSG00000103202	NME4	Filter_BAM_wnt3a_peak_3763	chr16	396309	396510	+	24	promoter-TSS (ENST00000219479.7)	-316	ENST00000397722.5	0.014925	0.420792
ENST00000398733	ENSG00000131508	UBE2D2	Filter_BAM_wnt3a_peak_8586	chr5	139561360	139561561	+	24	promoter-TSS (ENST00000398734.8)	121	ENST00000398733.8	0.109453	0.712871
ENST00000402394	ENSG00000138028	CGREF1	Filter_BAM_wnt3a_peak_5137	chr2	27119087	27119288	+	24	promoter-TSS (ENST00000312734.8)	-59	ENST00000402394.6	0.124378	0.638614
ENST00000405677	ENSG00000100029	PES1	Filter_BAM_wnt3a_peak_6433	chr22	30606859	30607097	+	24	promoter-TSS (ENST00000215838.8)	10	ENST00000405677.5	0.029412	0.610879
ENST00000407144	ENSG00000180891	CUEDC1	Filter_BAM_wnt3a_peak_4354	chr17	57892946	57893155	+	24	promoter-TSS (ENST00000407144.6)	-362	ENST00000407144.6	0.023923	0.547619
ENST00000407622	ENSG00000050767	COL23A1	Filter_BAM_wnt3a_peak_8795	chr5	178578163	178578366	+	24	promoter-TSS (ENST00000407622.3)	-546	ENST00000407622.3	0.024631	0.500000
ENST00000409017	ENSG00000168906	MAT2A	Filter_BAM_wnt3a_peak_5385	chr2	85539644	85539916	+	24	promoter-TSS (ENST00000667933.2)	138	ENST00000409017.1	0.099265	0.699634
ENST00000409637	ENSG00000144366	GULP1	Filter_BAM_wnt3a_peak_5772	chr2	188292648	188293047	+	24	promoter-TSS (ENST00000359135.7)	8	ENST00000409637.7	0.070175	0.627500
ENST00000410076	ENSG00000143889	HNRNPLL	Filter_BAM_wnt3a_peak_5173	chr2	38602809	38603067	+	24	promoter-TSS (ENST00000358367.8)	-9	ENST00000410076.5	0.108527	0.714286
ENST00000410446	ENSG00000222378	RNA5SP44	Filter_BAM_wnt3a_peak_202	chr1	39154915	39155129	+	24	promoter-TSS (ENST00000410446.1)	-726	ENST00000410446.1	0.004673	0.441860
ENST00000411432	ENSG00000144401	METTL21A	Filter_BAM_wnt3a_peak_5853	chr2	207625460	207625714	+	24	promoter-TSS (ENST00000406927.6)	-193	ENST00000411432.6	0.086614	0.662745
ENST00000412094	ENSG00000118564	FBXL5	Filter_BAM_wnt3a_peak_7403	chr4	15655646	15655860	+	24	promoter-TSS (ENST00000341285.8)	-371	ENST00000412094.6	0.074766	0.683721
ENST00000412402	ENSG00000128573	FOXP2	Filter_BAM_wnt3a_peak_10010	chr7	114085154	114085821	+	24	promoter-TSS (ENST00000412402.5)	-840	ENST00000412402.5	0.062969	0.601796
ENST00000413433	ENSG00000106100	NOD1	Filter_BAM_wnt3a_peak_9681	chr7	30478502	30478760	+	24	promoter-TSS (ENST00000411552.5)	5	ENST00000413433.5	0.108527	0.710425
ENST00000413911	ENSG00000228509	NA	Filter_BAM_wnt3a_peak_5782	chr2	190881904	190882311	+	24	promoter-TSS (ENST00000413911.1)	-48	ENST00000413911.1	0.029484	0.473039
ENST00000414645	ENSG00000156162	DPY19L4	Filter_BAM_wnt3a_peak_10544	chr8	94719664	94720148	+	24	promoter-TSS (ENST00000414645.6)	6	ENST00000414645.6	0.117769	0.752577
ENST00000417201	ENSG00000119446	RBM18	Filter_BAM_wnt3a_peak_11080	chr9	122264687	122264950	+	24	promoter-TSS (ENST00000344641.8)	22	ENST00000417201.4	0.133080	0.670455
ENST00000419608	ENSG00000130803	ZNF317	Filter_BAM_wnt3a_peak_4844	chr19	9140351	9140572	+	24	promoter-TSS (ENST00000247956.11)	32	ENST00000419608.2	0.095023	0.617117
ENST00000419837	ENSG00000178252	WDR6	Filter_BAM_wnt3a_peak_6717	chr3	49007458	49007769	+	24	promoter-TSS (ENST00000419837.1)	2	ENST00000419837.1	0.073955	0.669872
ENST00000420096	ENSG00000182057	OGFRP1	Filter_BAM_wnt3a_peak_6480	chr22	42275635	42275860	+	24	promoter-TSS (ENST00000420096.2)	-608	ENST00000420096.2	0.004444	0.477876
ENST00000420509	ENSG00000227946	INO80D-AS1	Filter_BAM_wnt3a_peak_5841	chr2	206083686	206083946	+	24	promoter-TSS (ENST00000420509.1)	-789	ENST00000420509.1	0.015385	0.486590
ENST00000420888	ENSG00000227982	RPL7P30	Filter_BAM_wnt3a_peak_9878	chr7	84528663	84528965	+	24	promoter-TSS (ENST00000420888.1)	16	ENST00000420888.1	0.000000	0.379538
ENST00000422113	ENSG00000151952	TMEM132D	Filter_BAM_wnt3a_peak_2671	chr12	129904593	129904829	+	24	promoter-TSS (ENST00000422113.7)	-686	ENST00000422113.7	0.025424	0.523207
ENST00000424990	ENSG00000139631	CSAD	Filter_BAM_wnt3a_peak_2330	chr12	53180470	53180755	+	24	promoter-TSS (ENST00000267085.8)	-14	ENST00000424990.5	0.115789	0.734266
ENST00000427242	ENSG00000226608	FTLP3	Filter_BAM_wnt3a_peak_6025	chr20	4022862	4023073	+	24	promoter-TSS (ENST00000427242.1)	-950	ENST00000427242.1	0.014218	0.481132
ENST00000429017	ENSG00000175879	HOXD8	Filter_BAM_wnt3a_peak_5724	chr2	176129334	176129569	+	24	promoter-TSS (ENST00000313173.6)	-243	ENST00000429017.2	0.068085	0.648305
ENST00000430355	ENSG00000163904	SENP2	Filter_BAM_wnt3a_peak_7283	chr3	185582310	185582511	+	24	promoter-TSS (ENST00000430355.5)	-86	ENST00000430355.5	0.000000	0.445545
ENST00000432595	ENSG00000228315	GUSBP11	Filter_BAM_wnt3a_peak_6397	chr22	23717085	23717388	+	24	promoter-TSS (ENST00000432595.1)	31	ENST00000432595.1	0.125413	0.697368
ENST00000433749	ENSG00000036549	ZZZ3	Filter_BAM_wnt3a_peak_385	chr1	77682702	77682903	+	24	promoter-TSS (ENST00000370801.8)	-127	ENST00000433749.5	0.049751	0.415842
ENST00000434046	ENSG00000172403	SYNPO2	Filter_BAM_wnt3a_peak_7779	chr4	118888840	118889142	+	24	promoter-TSS (ENST00000434046.6)	-46	ENST00000434046.6	0.059603	0.600660
ENST00000434104	ENSG00000213076	NA	Filter_BAM_wnt3a_peak_9489	chr6	158922212	158922565	+	24	promoter-TSS (ENST00000434104.1)	-238	ENST00000434104.1	0.016997	0.564972
ENST00000436321	ENSG00000014641	MDH1	Filter_BAM_wnt3a_peak_5290	chr2	63588757	63589206	+	24	promoter-TSS (ENST00000233114.13)	-1	ENST00000436321.5	0.055679	0.564444
ENST00000440727	ENSG00000204843	DCTN1	Filter_BAM_wnt3a_peak_5343	chr2	74391895	74392104	+	24	promoter-TSS (ENST00000409240.5)	37	ENST00000440727.1	0.076555	0.623810
ENST00000441759	ENSG00000234034	NA	Filter_BAM_wnt3a_peak_6283	chr21	22520402	22520605	+	24	promoter-TSS (ENST00000441759.1)	-445	ENST00000441759.1	0.004926	0.441176
ENST00000444059	ENSG00000197852	INKA2	Filter_BAM_wnt3a_peak_517	chr1	111755703	111755958	+	24	promoter-TSS (ENST00000369702.5)	-6	ENST00000444059.2	0.062745	0.574219
ENST00000444643	ENSG00000148719	DNAJB12	Filter_BAM_wnt3a_peak_1310	chr10	72354696	72355240	+	24	promoter-TSS (ENST00000444643.8)	-49	ENST00000444643.8	0.086397	0.618349
ENST00000448257	ENSG00000170312	CDK1	Filter_BAM_wnt3a_peak_1256	chr10	60778344	60778644	+	24	promoter-TSS (ENST00000316629.8)	1	ENST00000448257.6	0.086667	0.611296
ENST00000450095	ENSG00000213930	GALT	Filter_BAM_wnt3a_peak_10845	chr9	34646450	34646746	+	24	promoter-TSS (ENST00000378842.8)	9	ENST00000450095.6	0.057432	0.632997
ENST00000451322	ENSG00000143633	C1orf131	Filter_BAM_wnt3a_peak_942	chr1	231240909	231241123	+	24	promoter-TSS (ENST00000366647.9)	74	ENST00000451322.1	0.046729	0.586047
ENST00000451496	ENSG00000229666	MAST4-AS1	Filter_BAM_wnt3a_peak_8238	chr5	67003984	67004308	+	24	promoter-TSS (ENST00000261569.11)	-66	ENST00000451496.2	0.104938	0.716923
ENST00000451587	ENSG00000172354	GNB2	Filter_BAM_wnt3a_peak_9941	chr7	100673483	100673684	+	24	promoter-TSS (ENST00000303210.9)	16	ENST00000451587.5	0.049751	0.589109
ENST00000457054	ENSG00000170248	PDCD6IP	Filter_BAM_wnt3a_peak_6663	chr3	33798423	33798706	+	24	promoter-TSS (ENST00000307296.8)	-7	ENST00000457054.6	0.081272	0.623239
ENST00000458438	ENSG00000214113	LYRM4	Filter_BAM_wnt3a_peak_8842	chr6	5132723	5132994	+	24	promoter-TSS (ENST00000458438.2)	36	ENST00000458438.2	0.018450	0.507353
ENST00000459299	ENSG00000239039	SNORD13	Filter_BAM_wnt3a_peak_10315	chr8	33513421	33513663	+	24	promoter-TSS (ENST00000360742.9)	67	ENST00000459299.1	0.024793	0.419753
ENST00000462238	ENSG00000291064	NA	Filter_BAM_wnt3a_peak_6515	chr22	50783623	50783831	+	24	promoter-TSS (ENST00000354869.8)	-9	ENST00000462238.7	0.115385	0.751196
ENST00000465530	ENSG00000185267	CDNF	Filter_BAM_wnt3a_peak_1066	chr10	14837807	14838239	+	24	promoter-TSS (ENST00000378372.8)	14	ENST00000465530.2	0.078704	0.628176
ENST00000467271	ENSG00000164344	KLKB1	Filter_BAM_wnt3a_peak_8009	chr4	186250734	186250951	+	24	promoter-TSS (ENST00000467271.1)	-190	ENST00000467271.1	0.004608	0.417431
ENST00000467457	ENSG00000178149	DALRD3	Filter_BAM_wnt3a_peak_6718	chr3	49017924	49018236	+	24	promoter-TSS (ENST00000467457.5)	-59	ENST00000467457.5	0.125000	0.715655
ENST00000468904	ENSG00000182489	XKRX	Filter_BAM_wnt3a_peak_11334	chrX	100929148	100929354	+	24	promoter-TSS (ENST00000372956.3)	182	ENST00000468904.1	0.097087	0.671498
ENST00000469420	ENSG00000183741	CBX6	Filter_BAM_wnt3a_peak_6458	chr22	38872492	38872747	+	24	promoter-TSS (ENST00000216083.6)	-370	ENST00000469420.1	0.078431	0.609375
ENST00000470662	ENSG00000178922	HYI	Filter_BAM_wnt3a_peak_222	chr1	43453109	43453367	+	24	promoter-TSS (ENST00000444386.1)	214	ENST00000470662.5	0.015504	0.513514
ENST00000471420	ENSG00000127125	PPCS	Filter_BAM_wnt3a_peak_216	chr1	42456519	42457019	+	24	promoter-TSS (ENST00000372565.8)	-32	ENST00000471420.1	0.100000	0.686627
ENST00000474775	ENSG00000154646	TMPRSS15	Filter_BAM_wnt3a_peak_6269	chr21	18460569	18460844	+	24	promoter-TSS (ENST00000474775.1)	25	ENST00000474775.1	0.003636	0.434783
ENST00000475579	ENSG00000018408	WWTR1	Filter_BAM_wnt3a_peak_7137	chr3	149670803	149671115	+	24	promoter-TSS (ENST00000475579.1)	-50	ENST00000475579.1	0.016026	0.431310
ENST00000476943	ENSG00000102547	CAB39L	Filter_BAM_wnt3a_peak_2825	chr13	49412841	49413042	+	24	promoter-TSS (ENST00000476943.1)	99	ENST00000476943.1	0.009950	0.519802
ENST00000479163	ENSG00000132423	COQ3	Filter_BAM_wnt3a_peak_9233	chr6	99394001	99394268	+	24	promoter-TSS (ENST00000254759.8)	57	ENST00000479163.1	0.082397	0.585821
ENST00000480081	ENSG00000206527	HACD2	Filter_BAM_wnt3a_peak_7021	chr3	123503339	123503540	+	24	promoter-TSS (ENST00000480081.1)	-533	ENST00000480081.1	0.000000	0.470297
ENST00000480910	ENSG00000073111	MCM2	Filter_BAM_wnt3a_peak_7037	chr3	127598685	127599038	+	24	promoter-TSS (ENST00000462228.1)	-1	ENST00000480910.1	0.014164	0.420904
ENST00000481638	ENSG00000166979	EVA1C	Filter_BAM_wnt3a_peak_6310	chr21	32412670	32412886	+	24	promoter-TSS (ENST00000300255.7)	14	ENST00000481638.1	0.134259	0.778802
ENST00000482069	ENSG00000138326	RPS24	Filter_BAM_wnt3a_peak_1334	chr10	78033769	78034085	+	24	promoter-TSS (ENST00000360830.9)	10	ENST00000482069.5	0.094937	0.646688
ENST00000482504	ENSG00000097033	SH3GLB1	Filter_BAM_wnt3a_peak_425	chr1	86704786	86705026	+	24	promoter-TSS (ENST00000482504.1)	11	ENST00000482504.1	0.108333	0.709544
ENST00000483622	ENSG00000136560	TANK	Filter_BAM_wnt3a_peak_5642	chr2	161160457	161160658	+	24	promoter-TSS (ENST00000425470.1)	100	ENST00000483622.1	0.079602	0.554455
ENST00000483664	ENSG00000284048	NA	Filter_BAM_wnt3a_peak_10149	chr7	150378326	150378758	+	24	promoter-TSS (ENST00000329630.10)	-787	ENST00000483664.5	0.048611	0.563510
ENST00000483763	ENSG00000197622	CDC42SE1	Filter_BAM_wnt3a_peak_567	chr1	151059395	151059630	+	24	promoter-TSS (ENST00000368921.5)	62	ENST00000483763.5	0.085106	0.724576
ENST00000484166	ENSG00000118855	MFSD1	Filter_BAM_wnt3a_peak_7170	chr3	158801899	158802177	+	24	promoter-TSS (ENST00000264266.12)	-13	ENST00000484166.5	0.093525	0.670251
ENST00000485065	ENSG00000165832	TRUB1	Filter_BAM_wnt3a_peak_1510	chr10	114938106	114938528	+	24	promoter-TSS (ENST00000485065.1)	-69	ENST00000485065.1	0.075829	0.602837
ENST00000485846	ENSG00000105856	HBP1	Filter_BAM_wnt3a_peak_9982	chr7	107169626	107169945	+	24	promoter-TSS (ENST00000468116.1)	12	ENST00000485846.5	0.072100	0.646875
ENST00000486220	ENSG00000152061	RABGAP1L	Filter_BAM_wnt3a_peak_687	chr1	174875237	174875544	+	24	promoter-TSS (ENST00000486220.5)	-156	ENST00000486220.5	0.016287	0.435065
ENST00000489976	ENSG00000222009	BTBD19	Filter_BAM_wnt3a_peak_232	chr1	44813159	44813369	+	24	promoter-TSS (ENST00000464114.1)	90	ENST00000489976.1	0.114286	0.725118
ENST00000491357	ENSG00000157800	SLC37A3	Filter_BAM_wnt3a_peak_10120	chr7	140349518	140349813	+	24	promoter-TSS (ENST00000491357.5)	-979	ENST00000491357.5	0.003390	0.469595
ENST00000491710	ENSG00000095951	HIVEP1	Filter_BAM_wnt3a_peak_8885	chr6	12008525	12008797	+	24	promoter-TSS (ENST00000491710.6)	-101	ENST00000491710.6	0.047794	0.586081
ENST00000492066	ENSG00000162236	STX5	Filter_BAM_wnt3a_peak_1783	chr11	62831382	62831586	+	24	promoter-TSS (ENST00000535817.1)	547	ENST00000492066.5	0.078431	0.673171
ENST00000492795	ENSG00000172340	SUCLG2	Filter_BAM_wnt3a_peak_6828	chr3	67654346	67654593	+	24	promoter-TSS (ENST00000464420.6)	138	ENST00000492795.1	0.117409	0.758065
ENST00000493490	ENSG00000107551	RASSF4	Filter_BAM_wnt3a_peak_1184	chr10	44990187	44990469	+	24	promoter-TSS (ENST00000493490.1)	-210	ENST00000493490.1	0.000000	0.406360
ENST00000494235	ENSG00000151136	ABTB3	Filter_BAM_wnt3a_peak_2550	chr12	107634640	107634841	+	24	promoter-TSS (ENST00000494235.2)	-92	ENST00000494235.2	0.029851	0.529703
ENST00000494484	ENSG00000196262	PPIA	Filter_BAM_wnt3a_peak_9731	chr7	44797984	44798271	+	24	promoter-TSS (ENST00000480603.1)	154	ENST00000494484.1	0.013937	0.423611
ENST00000494922	ENSG00000170634	ACYP2	Filter_BAM_wnt3a_peak_5247	chr2	54115570	54115800	+	24	promoter-TSS (ENST00000394666.9)	-21	ENST00000494922.6	0.091304	0.662338
ENST00000495420	ENSG00000140350	ANP32A	Filter_BAM_wnt3a_peak_3617	chr15	68820976	68821177	+	24	promoter-TSS (ENST00000409628.6)	-179	ENST00000495420.5	0.079602	0.702970
ENST00000496063	ENSG00000119487	MAPKAP1	Filter_BAM_wnt3a_peak_11103	chr9	125506235	125506546	+	24	promoter-TSS (ENST00000496063.1)	-24	ENST00000496063.1	0.045016	0.516026
ENST00000497086	ENSG00000189171	S100A13	Filter_BAM_wnt3a_peak_578	chr1	153634125	153634421	+	24	promoter-TSS (ENST00000472233.1)	67	ENST00000497086.5	0.094595	0.656566
ENST00000497838	ENSG00000163412	EIF4E3	Filter_BAM_wnt3a_peak_6849	chr3	71729593	71729862	+	24	promoter-TSS (ENST00000389826.7)	-530	ENST00000497838.5	0.007435	0.377778
ENST00000500893	ENSG00000247315	ZCCHC3	Filter_BAM_wnt3a_peak_6004	chr20	297347	297606	+	24	promoter-TSS (ENST00000500893.4)	-94	ENST00000500893.4	0.111969	0.657692
ENST00000501965	ENSG00000246541	SMARCAD1-DT	Filter_BAM_wnt3a_peak_7685	chr4	94207395	94207596	+	24	promoter-TSS (ENST00000354268.9)	61	ENST00000501965.2	0.059701	0.415842
ENST00000504754	ENSG00000164023	SGMS2	Filter_BAM_wnt3a_peak_7732	chr4	107906526	107906881	+	24	promoter-TSS (ENST00000504754.1)	-497	ENST00000504754.1	0.005634	0.387640
ENST00000505537	ENSG00000177822	TENM3-AS1	Filter_BAM_wnt3a_peak_7977	chr4	182084958	182085244	+	24	promoter-TSS (ENST00000505537.1)	-17	ENST00000505537.1	0.013986	0.421603
ENST00000505992	ENSG00000151247	EIF4E	Filter_BAM_wnt3a_peak_7706	chr4	98929261	98929511	+	24	promoter-TSS (ENST00000280892.10)	-253	ENST00000505992.1	0.048000	0.517928
ENST00000506377	ENSG00000196670	ZFP62	Filter_BAM_wnt3a_peak_8803	chr5	180861564	180861767	+	24	promoter-TSS (ENST00000502412.2)	-380	ENST00000506377.5	0.064039	0.700980
ENST00000506919	ENSG00000151611	MMAA	Filter_BAM_wnt3a_peak_7871	chr4	145618935	145619391	+	24	promoter-TSS (ENST00000648388.1)	178	ENST00000506919.1	0.098684	0.676149
ENST00000510329	ENSG00000145494	NDUFS6	Filter_BAM_wnt3a_peak_8022	chr5	1801422	1801701	+	24	promoter-TSS (ENST00000505818.1)	140	ENST00000510329.1	0.121864	0.721429
ENST00000510447	ENSG00000127184	COX7C	Filter_BAM_wnt3a_peak_8324	chr5	86618103	86618308	+	24	promoter-TSS (ENST00000510447.1)	30	ENST00000510447.1	0.053659	0.631068
ENST00000510735	ENSG00000170917	NUDT6	Filter_BAM_wnt3a_peak_7793	chr4	122922135	122922481	+	24	promoter-TSS (ENST00000274008.5)	134	ENST00000510735.1	0.080925	0.631124
ENST00000510984	ENSG00000108848	LUC7L3	Filter_BAM_wnt3a_peak_4328	chr17	50719481	50719843	+	24	promoter-TSS (ENST00000240304.5)	15	ENST00000510984.5	0.127072	0.691460
ENST00000512452	ENSG00000035499	DEPDC1B	Filter_BAM_wnt3a_peak_8220	chr5	60700354	60700671	+	24	promoter-TSS (ENST00000265036.10)	-322	ENST00000512452.1	0.063091	0.544025
ENST00000513333	ENSG00000129595	EPB41L4A	Filter_BAM_wnt3a_peak_8432	chr5	112205933	112206183	+	24	promoter-TSS (ENST00000513333.1)	4	ENST00000513333.1	0.012000	0.482072
ENST00000515053	ENSG00000163694	RBM47	Filter_BAM_wnt3a_peak_7479	chr4	40630240	40630441	+	24	promoter-TSS (ENST00000295971.12)	-24	ENST00000515053.5	0.084577	0.638614
ENST00000517936	ENSG00000072571	HMMR	Filter_BAM_wnt3a_peak_8709	chr5	163460710	163460911	+	24	promoter-TSS (ENST00000302764.9)	150	ENST00000517936.1	0.034826	0.519802
ENST00000519511	ENSG00000113739	STC2	Filter_BAM_wnt3a_peak_8763	chr5	173329213	173329518	+	24	promoter-TSS (ENST00000265087.9)	-918	ENST00000519511.1	0.075410	0.578431
ENST00000520272	ENSG00000085788	DDHD2	Filter_BAM_wnt3a_peak_10339	chr8	38232190	38232391	+	24	promoter-TSS (ENST00000527415.5)	337	ENST00000520272.6	0.074627	0.623762
ENST00000520414	ENSG00000167904	TMEM68	Filter_BAM_wnt3a_peak_10381	chr8	55772686	55773302	+	24	promoter-TSS (ENST00000260129.6)	127	ENST00000520414.5	0.076299	0.645057
ENST00000520797	ENSG00000104381	GDAP1	Filter_BAM_wnt3a_peak_10463	chr8	74350460	74350751	+	24	promoter-TSS (ENST00000520797.6)	-140	ENST00000520797.6	0.072165	0.657534
ENST00000521795	ENSG00000136982	DSCC1	Filter_BAM_wnt3a_peak_10649	chr8	119855652	119855891	+	24	promoter-TSS (ENST00000521795.1)	87	ENST00000521795.1	0.104603	0.695833
ENST00000522195	ENSG00000185056	C5orf47	Filter_BAM_wnt3a_peak_8768	chr5	173972978	173973216	+	24	promoter-TSS (ENST00000522195.1)	-682	ENST00000522195.1	0.058824	0.602510
ENST00000522227	ENSG00000044115	CTNNA1	Filter_BAM_wnt3a_peak_8575	chr5	138610876	138611193	+	24	promoter-TSS (ENST00000517980.5)	56	ENST00000522227.5	0.022082	0.619497
ENST00000522562	ENSG00000113048	MRPS27	Filter_BAM_wnt3a_peak_8250	chr5	72238810	72239046	+	24	promoter-TSS (ENST00000522562.5)	-798	ENST00000522562.5	0.012712	0.443038
ENST00000523643	ENSG00000254109	RBPMS-AS1	Filter_BAM_wnt3a_peak_10304	chr8	30384378	30384970	+	24	promoter-TSS (ENST00000517860.5)	66	ENST00000523643.5	0.092905	0.731872
ENST00000523930	ENSG00000147454	SLC25A37	Filter_BAM_wnt3a_peak_10277	chr8	23528950	23529164	+	24	promoter-TSS (ENST00000518881.5)	-3	ENST00000523930.1	0.102804	0.720930
ENST00000524343	ENSG00000143303	METTL25B	Filter_BAM_wnt3a_peak_603	chr1	156728873	156729177	+	24	promoter-TSS (ENST00000313146.10)	65	ENST00000524343.1	0.075658	0.629508
ENST00000525067	ENSG00000112339	HBS1L	Filter_BAM_wnt3a_peak_9385	chr6	135054744	135054981	+	24	promoter-TSS (ENST00000314674.7)	-10	ENST00000525067.1	0.092827	0.663866
ENST00000525437	ENSG00000293475	NA	Filter_BAM_wnt3a_peak_1805	chr11	65213219	65213724	+	24	promoter-TSS (ENST00000525264.5)	-369	ENST00000525437.5	0.017822	0.579051
ENST00000526303	ENSG00000166266	CUL5	Filter_BAM_wnt3a_peak_1966	chr11	108008950	108009209	+	24	promoter-TSS (ENST00000531427.5)	123	ENST00000526303.1	0.084942	0.611538
ENST00000527261	ENSG00000133805	AMPD3	Filter_BAM_wnt3a_peak_1601	chr11	10307890	10308293	+	24	promoter-TSS (ENST00000527261.5)	-222	ENST00000527261.5	0.076923	0.633663
ENST00000527849	ENSG00000131781	FMO5	Filter_BAM_wnt3a_peak_556	chr1	147242919	147243152	+	24	promoter-TSS (ENST00000431239.6)	15	ENST00000527849.5	0.111588	0.730769
ENST00000528708	ENSG00000149182	ARFGAP2	Filter_BAM_wnt3a_peak_1741	chr11	47176616	47176970	+	24	promoter-TSS (ENST00000395449.7)	-6	ENST00000528708.5	0.096045	0.673239
ENST00000529385	ENSG00000136874	STX17	Filter_BAM_wnt3a_peak_11015	chr9	99966880	99967102	+	24	promoter-TSS (ENST00000529385.1)	-279	ENST00000529385.1	0.004505	0.376682
ENST00000529909	ENSG00000165325	DEUP1	Filter_BAM_wnt3a_peak_1912	chr11	93410533	93410906	+	24	promoter-TSS (ENST00000529909.1)	-340	ENST00000529909.1	0.008043	0.371658
ENST00000530583	ENSG00000233220	PRDM10-DT	Filter_BAM_wnt3a_peak_2075	chr11	130003100	130003415	+	24	promoter-TSS (ENST00000358825.9)	319	ENST00000530583.1	0.130159	0.715190
ENST00000530609	ENSG00000186104	CYP2R1	Filter_BAM_wnt3a_peak_1619	chr11	14891500	14891723	+	24	promoter-TSS (ENST00000526276.5)	29	ENST00000530609.5	0.107623	0.625000
ENST00000532586	ENSG00000185475	TMEM179B	Filter_BAM_wnt3a_peak_1781	chr11	62787481	62787937	+	24	promoter-TSS (ENST00000601484.2)	294	ENST00000532586.1	0.074561	0.606127
ENST00000532763	ENSG00000164483	SAMD3	Filter_BAM_wnt3a_peak_9362	chr6	130215606	130215882	+	24	promoter-TSS (ENST00000324172.10)	-102	ENST00000532763.5	0.003623	0.454874
ENST00000533208	ENSG00000110455	ACCS	Filter_BAM_wnt3a_peak_1714	chr11	44065812	44066210	+	24	promoter-TSS (ENST00000263776.9)	86	ENST00000533208.5	0.070352	0.626566
ENST00000533419	ENSG00000149798	CDC42EP2	Filter_BAM_wnt3a_peak_1806	chr11	65316980	65317219	+	24	promoter-TSS (ENST00000533419.1)	57	ENST00000533419.1	0.033473	0.575000
ENST00000533969	ENSG00000110700	RPS13	Filter_BAM_wnt3a_peak_1629	chr11	17077410	17077813	+	24	promoter-TSS (ENST00000228140.6)	36	ENST00000533969.1	0.076923	0.638614
ENST00000534578	ENSG00000147642	SYBU	Filter_BAM_wnt3a_peak_10606	chr8	109691568	109691818	+	24	promoter-TSS (ENST00000422135.5)	-88	ENST00000534578.5	0.076000	0.685259
ENST00000535032	ENSG00000141219	MTNAP1	Filter_BAM_wnt3a_peak_4424	chr17	73232254	73232619	+	24	promoter-TSS (ENST00000268942.12)	3	ENST00000535032.7	0.079452	0.573770
ENST00000535656	ENSG00000110917	MLEC	Filter_BAM_wnt3a_peak_2626	chr12	120694025	120694232	+	24	promoter-TSS (ENST00000535656.1)	-39	ENST00000535656.1	0.019324	0.495192
ENST00000536079	ENSG00000111364	DDX55	Filter_BAM_wnt3a_peak_2642	chr12	123602101	123602331	+	24	promoter-TSS (ENST00000354291.8)	73	ENST00000536079.5	0.104348	0.705628
ENST00000536119	ENSG00000137497	NUMA1	Filter_BAM_wnt3a_peak_1836	chr11	72040892	72041094	+	24	promoter-TSS (ENST00000535947.5)	93	ENST00000536119.5	0.019802	0.458128
ENST00000537514	ENSG00000177406	NINJ2-AS1	Filter_BAM_wnt3a_peak_2102	chr12	630823	631039	+	24	promoter-TSS (ENST00000537514.1)	40	ENST00000537514.1	0.037037	0.571429
ENST00000537988	NA	NA	Filter_BAM_wnt3a_peak_2525	chr12	100163532	100163740	+	24	promoter-TSS (ENST00000537988.5)	-802	ENST00000537988.5	0.004808	0.392344
ENST00000538588	ENSG00000291122	CASTOR3P	Filter_BAM_wnt3a_peak_9937	chr7	100247356	100247558	+	24	promoter-TSS (ENST00000538588.2)	-909	ENST00000538588.2	0.019802	0.591133
ENST00000540469	ENSG00000061936	SFSWAP	Filter_BAM_wnt3a_peak_2679	chr12	131710511	131710815	+	24	promoter-TSS (ENST00000261674.9)	-418	ENST00000540469.5	0.078947	0.675410
ENST00000540619	ENSG00000256115	LINC02443	Filter_BAM_wnt3a_peak_2134	chr12	5240099	5240347	+	24	promoter-TSS (ENST00000540619.5)	-118	ENST00000540619.5	0.008065	0.461847
ENST00000544541	ENSG00000132740	IGHMBP2	Filter_BAM_wnt3a_peak_1821	chr11	68903795	68904003	+	24	promoter-TSS (ENST00000255078.8)	8	ENST00000544541.1	0.134615	0.703349
ENST00000545606	ENSG00000111530	CAND1	Filter_BAM_wnt3a_peak_2394	chr12	67268694	67268895	+	24	promoter-TSS (ENST00000539109.1)	-564	ENST00000545606.6	0.049751	0.514851
ENST00000546878	ENSG00000065357	DGKA	Filter_BAM_wnt3a_peak_2350	chr12	55927313	55927563	+	24	promoter-TSS (ENST00000302533.6)	119	ENST00000546878.5	0.036000	0.557769
ENST00000547329	ENSG00000139263	LRIG3	Filter_BAM_wnt3a_peak_2361	chr12	58882824	58883187	+	24	promoter-TSS (ENST00000547329.1)	-119	ENST00000547329.1	0.005510	0.376374
ENST00000548288	ENSG00000152556	PFKM	Filter_BAM_wnt3a_peak_2308	chr12	48106183	48106389	+	24	promoter-TSS (ENST00000448372.6)	-102	ENST00000548288.5	0.077670	0.555556
ENST00000550542	ENSG00000110880	CORO1C	Filter_BAM_wnt3a_peak_2559	chr12	108732340	108732566	+	24	promoter-TSS (ENST00000261401.8)	-927	ENST00000550542.5	0.026549	0.528634
ENST00000551203	ENSG00000257800	FNBP1P1	Filter_BAM_wnt3a_peak_5340	chr2	74120342	74120549	+	24	promoter-TSS (ENST00000551203.1)	-235	ENST00000551203.1	0.111111	0.687500
ENST00000551869	ENSG00000183484	GPR132	Filter_BAM_wnt3a_peak_3429	chr14	105056244	105056502	+	24	promoter-TSS (ENST00000551869.1)	-582	ENST00000551869.1	0.046512	0.621622
ENST00000552054	ENSG00000135111	TBX3	Filter_BAM_wnt3a_peak_2597	chr12	114683282	114683504	+	24	promoter-TSS (ENST00000552054.1)	41	ENST00000552054.1	0.040541	0.452915
ENST00000552770	ENSG00000198707	CEP290	Filter_BAM_wnt3a_peak_2470	chr12	88142085	88142293	+	24	promoter-TSS (ENST00000266712.11)	-90	ENST00000552770.3	0.052885	0.555024
ENST00000553542	ENSG00000198668	CALM1	Filter_BAM_wnt3a_peak_3379	chr14	90397023	90397229	+	24	promoter-TSS (ENST00000356978.9)	70	ENST00000553542.5	0.131068	0.724638
ENST00000553888	ENSG00000151445	VIPAS39	Filter_BAM_wnt3a_peak_3331	chr14	77457499	77457815	+	24	promoter-TSS (ENST00000216479.8)	-52	ENST00000553888.5	0.069620	0.583596
ENST00000555100	ENSG00000100601	ALKBH1	Filter_BAM_wnt3a_peak_3333	chr14	77707595	77707815	+	24	promoter-TSS (ENST00000238688.9)	287	ENST00000555100.1	0.072727	0.547511
ENST00000556125	ENSG00000029364	SLC39A9	Filter_BAM_wnt3a_peak_3290	chr14	69398037	69398245	+	24	promoter-TSS (ENST00000031146.8)	126	ENST00000556125.5	0.100962	0.688995
ENST00000558139	ENSG00000121454	LHX4	Filter_BAM_wnt3a_peak_698	chr1	180230247	180230484	+	24	promoter-TSS (ENST00000558139.1)	67	ENST00000558139.1	0.046414	0.579832
ENST00000560600	ENSG00000100908	EMC9	Filter_BAM_wnt3a_peak_3116	chr14	24140623	24141017	+	24	promoter-TSS (ENST00000559101.1)	667	ENST00000560600.1	0.040609	0.562025
ENST00000562317	ENSG00000260731	KRT8P22	Filter_BAM_wnt3a_peak_4073	chr16	78050472	78050676	+	24	promoter-TSS (ENST00000562317.1)	-677	ENST00000562317.1	0.004902	0.356098
ENST00000562379	ENSG00000197006	METTL9	Filter_BAM_wnt3a_peak_3877	chr16	21599408	21599770	+	24	promoter-TSS (ENST00000358154.8)	-3	ENST00000562379.1	0.121547	0.754821
ENST00000564063	ENSG00000260879	NA	Filter_BAM_wnt3a_peak_507	chr1	108199325	108199541	+	24	promoter-TSS (ENST00000564063.1)	-493	ENST00000564063.1	0.018519	0.423963
ENST00000564095	ENSG00000140740	UQCRC2	Filter_BAM_wnt3a_peak_3878	chr16	21953384	21953627	+	24	promoter-TSS (ENST00000616774.2)	102	ENST00000564095.5	0.041152	0.590164
ENST00000566822	ENSG00000167191	GPRC5B	Filter_BAM_wnt3a_peak_3864	chr16	19882175	19882452	+	24	promoter-TSS (ENST00000566822.1)	47	ENST00000566822.1	0.021661	0.467626
ENST00000569188	ENSG00000103044	HAS3	Filter_BAM_wnt3a_peak_4029	chr16	69105393	69105666	+	24	promoter-TSS (ENST00000219322.7)	-124	ENST00000569188.6	0.029304	0.430657
ENST00000569378	ENSG00000260063	NA	Filter_BAM_wnt3a_peak_135	chr1	26695488	26695733	+	24	promoter-TSS (ENST00000324856.13)	333	ENST00000569378.2	0.122449	0.711382
ENST00000570899	ENSG00000040633	PHF23	Filter_BAM_wnt3a_peak_4154	chr17	7239661	7239952	+	24	promoter-TSS (ENST00000320316.8)	-84	ENST00000570899.1	0.065292	0.643836
ENST00000573791	ENSG00000171490	RSL1D1	Filter_BAM_wnt3a_peak_3844	chr16	11851242	11851446	+	24	promoter-TSS (ENST00000571988.5)	-112	ENST00000573791.1	0.083333	0.668293
ENST00000573853	ENSG00000197879	MYO1C	Filter_BAM_wnt3a_peak_4131	chr17	1486870	1487082	+	24	promoter-TSS (ENST00000573853.5)	-55	ENST00000573853.5	0.075472	0.643192
ENST00000574446	ENSG00000145354	CISD2	Filter_BAM_wnt3a_peak_7720	chr4	102869029	102869230	+	24	promoter-TSS (ENST00000338145.7)	75	ENST00000574446.1	0.059701	0.638614
ENST00000574872	ENSG00000108518	PFN1	Filter_BAM_wnt3a_peak_4142	chr17	4947605	4947857	+	24	promoter-TSS (ENST00000519266.5)	-262	ENST00000574872.1	0.051587	0.636364
ENST00000575001	ENSG00000132507	EIF5A	Filter_BAM_wnt3a_peak_4156	chr17	7307630	7307831	+	24	promoter-TSS (ENST00000416016.2)	99	ENST00000575001.1	0.159204	0.747525
ENST00000578049	ENSG00000265808	SEC22B	Filter_BAM_wnt3a_peak_550	chr1	120176346	120176674	+	24	promoter-TSS (ENST00000578049.4)	10	ENST00000578049.4	0.057927	0.550152
ENST00000580030	ENSG00000108406	DHX40	Filter_BAM_wnt3a_peak_4365	chr17	59565534	59565774	+	24	promoter-TSS (ENST00000251241.9)	31	ENST00000580030.1	0.095833	0.651452
ENST00000583380	ENSG00000182628	SKA2	Filter_BAM_wnt3a_peak_4363	chr17	59155003	59155213	+	24	promoter-TSS (ENST00000262293.9)	66	ENST00000583380.5	0.071429	0.578199
ENST00000583688	ENSG00000184060	ADAP2	Filter_BAM_wnt3a_peak_4234	chr17	30906237	30906469	+	24	promoter-TSS (ENST00000306049.9)	9	ENST00000583688.1	0.103448	0.690987
ENST00000587152	ENSG00000125746	EML2	Filter_BAM_wnt3a_peak_4961	chr19	45646164	45646380	+	24	promoter-TSS (ENST00000585386.1)	-670	ENST00000587152.6	0.046296	0.548387
ENST00000590633	ENSG00000198356	GET3	Filter_BAM_wnt3a_peak_4857	chr19	12737407	12737624	+	24	promoter-TSS (ENST00000357332.8)	18	ENST00000590633.1	0.050691	0.559633
ENST00000592351	ENSG00000142252	GEMIN7	Filter_BAM_wnt3a_peak_4956	chr19	45079117	45079409	+	24	promoter-TSS (ENST00000270257.9)	0	ENST00000592351.1	0.106164	0.740614
ENST00000593075	ENSG00000105254	TBCB	Filter_BAM_wnt3a_peak_4921	chr19	36114014	36114215	+	24	promoter-TSS (ENST00000593075.1)	-175	ENST00000593075.1	0.069652	0.648515
ENST00000594051	ENSG00000119574	ZBTB45	Filter_BAM_wnt3a_peak_5025	chr19	58519709	58519948	+	24	promoter-TSS (ENST00000354590.7)	-18	ENST00000594051.6	0.100418	0.662500
ENST00000597227	ENSG00000169136	ATF5	Filter_BAM_wnt3a_peak_4995	chr19	49929016	49929532	+	24	promoter-TSS (ENST00000423777.7)	52	ENST00000597227.5	0.085271	0.676983
ENST00000601519	ENSG00000074219	TEAD2	Filter_BAM_wnt3a_peak_4990	chr19	49362007	49362271	+	24	promoter-TSS (ENST00000597873.5)	268	ENST00000601519.5	0.071970	0.649057
ENST00000601739	ENSG00000142449	FBN3	Filter_BAM_wnt3a_peak_4841	chr19	8148434	8148660	+	24	promoter-TSS (ENST00000270509.6)	322	ENST00000601739.5	0.035398	0.577093
ENST00000604204	ENSG00000271361	HTATSF1P2	Filter_BAM_wnt3a_peak_8820	chr6	3023589	3024052	+	24	promoter-TSS (ENST00000604204.1)	-48	ENST00000604204.1	0.045356	0.573276
ENST00000605202	ENSG00000120008	WDR11	Filter_BAM_wnt3a_peak_1527	chr10	120851154	120851370	+	24	promoter-TSS (ENST00000263461.11)	-43	ENST00000605202.5	0.069444	0.608295
ENST00000607241	ENSG00000271855	NA	Filter_BAM_wnt3a_peak_5070	chr2	9556037	9556261	+	24	promoter-TSS (ENST00000310823.8)	250	ENST00000607241.1	0.075893	0.666667
ENST00000612269	ENSG00000274104	NA	Filter_BAM_wnt3a_peak_4916	chr19	34734316	34734520	+	24	promoter-TSS (ENST00000459757.6)	83	ENST00000612269.2	0.112745	0.721951
ENST00000612501	ENSG00000108819	PPP1R9B	Filter_BAM_wnt3a_peak_4326	chr17	50151460	50151691	+	24	promoter-TSS (ENST00000612501.2)	-898	ENST00000612501.2	0.025974	0.512931
ENST00000613170	ENSG00000247982	LINC00926	Filter_BAM_wnt3a_peak_3529	chr15	57306208	57306459	+	24	promoter-TSS (ENST00000613170.1)	33	ENST00000613170.1	0.039841	0.555556
ENST00000613406	ENSG00000275494	NA	Filter_BAM_wnt3a_peak_3892	chr16	25107068	25107269	+	24	promoter-TSS (ENST00000613406.2)	-24	ENST00000613406.2	0.124378	0.688119
ENST00000615787	ENSG00000277830	NA	Filter_BAM_wnt3a_peak_6175	chr20	49278385	49278614	+	24	promoter-TSS (ENST00000326677.9)	72	ENST00000615787.1	0.117904	0.647826
ENST00000617391	ENSG00000088876	ZNF343	Filter_BAM_wnt3a_peak_6020	chr20	2508971	2509241	+	24	promoter-TSS (ENST00000278772.9)	26	ENST00000617391.4	0.048148	0.542435
ENST00000623711	ENSG00000163785	RYK	Filter_BAM_wnt3a_peak_7058	chr3	134250885	134251159	+	24	promoter-TSS (ENST00000620660.4)	-163	ENST00000623711.4	0.116788	0.701818
ENST00000624699	ENSG00000178913	TAF7	Filter_BAM_wnt3a_peak_8596	chr5	141320548	141320753	+	24	promoter-TSS (ENST00000624699.1)	-5	ENST00000624699.1	0.097561	0.640777
ENST00000628177	ENSG00000281010	NA	Filter_BAM_wnt3a_peak_3775	chr16	2154771	2154989	+	24	promoter-TSS (ENST00000326181.11)	224	ENST00000628177.1	0.050459	0.474886
ENST00000632196	ENSG00000282602	NA	Filter_BAM_wnt3a_peak_6448	chr22	35371999	35372200	+	24	promoter-TSS (ENST00000632196.1)	-75	ENST00000632196.1	0.069652	0.554455
ENST00000635273	ENSG00000080503	SMARCA2	Filter_BAM_wnt3a_peak_10732	chr9	2180817	2181054	+	24	promoter-TSS (ENST00000635273.1)	-298	ENST00000635273.1	0.000000	0.399160
ENST00000641597	ENSG00000092621	PHGDH	Filter_BAM_wnt3a_peak_549	chr1	119648733	119648947	+	24	promoter-TSS (ENST00000421812.3)	429	ENST00000641597.1	0.028037	0.418605
ENST00000642329	ENSG00000285159	NA	Filter_BAM_wnt3a_peak_9486	chr6	158853003	158853313	+	24	promoter-TSS (ENST00000642329.1)	-430	ENST00000642329.1	0.006452	0.475884
ENST00000643439	ENSG00000166340	TPP1	Filter_BAM_wnt3a_peak_1587	chr11	6619341	6619586	+	24	promoter-TSS (ENST00000299427.12)	-15	ENST00000643439.1	0.032653	0.569106
ENST00000646296	ENSG00000242808	SOX2-OT	Filter_BAM_wnt3a_peak_7259	chr3	181710454	181710794	+	24	promoter-TSS (ENST00000646296.2)	-478	ENST00000646296.2	0.061765	0.624633
ENST00000646567	ENSG00000284882	NA	Filter_BAM_wnt3a_peak_417	chr1	84574105	84574323	+	24	promoter-TSS (ENST00000644618.1)	100	ENST00000646567.2	0.082569	0.639269
ENST00000647762	ENSG00000163081	CCDC140	Filter_BAM_wnt3a_peak_5921	chr2	222297646	222297875	+	24	promoter-TSS (ENST00000647762.1)	-387	ENST00000647762.1	0.013100	0.600000
ENST00000649141	ENSG00000206418	RAB12	Filter_BAM_wnt3a_peak_4530	chr18	8609033	8609286	+	24	promoter-TSS (ENST00000649141.2)	-278	ENST00000649141.2	0.039526	0.468504
ENST00000649634	ENSG00000127955	GNAI1	Filter_BAM_wnt3a_peak_9837	chr7	80135027	80135264	+	24	promoter-TSS (ENST00000418742.6)	66	ENST00000649634.1	0.130802	0.697479
ENST00000650134	ENSG00000102471	NDFIP2	Filter_BAM_wnt3a_peak_2945	chr13	79481207	79481429	+	24	promoter-TSS (ENST00000457171.1)	12	ENST00000650134.1	0.171171	0.744395
ENST00000650136	ENSG00000146409	SLC18B1	Filter_BAM_wnt3a_peak_9370	chr6	132798338	132798599	+	24	promoter-TSS (ENST00000367918.1)	27	ENST00000650136.1	0.088123	0.675573
ENST00000650167	ENSG00000060749	QSER1	Filter_BAM_wnt3a_peak_1684	chr11	32891855	32892226	+	24	promoter-TSS (ENST00000650167.2)	-771	ENST00000650167.2	0.010782	0.413978
ENST00000651428	ENSG00000112759	SLC29A1	Filter_BAM_wnt3a_peak_9067	chr6	44219236	44219738	+	24	promoter-TSS (ENST00000371713.6)	-66	ENST00000651428.1	0.069721	0.697813
ENST00000652202	ENSG00000189241	TSPYL1	Filter_BAM_wnt3a_peak_9321	chr6	116279439	116279750	+	24	promoter-TSS (ENST00000449314.5)	293	ENST00000652202.1	0.093248	0.685897
ENST00000653332	ENSG00000250320	EDIL3-DT	Filter_BAM_wnt3a_peak_8317	chr5	84382406	84382653	+	24	promoter-TSS (ENST00000653332.1)	42	ENST00000653332.1	0.068826	0.612903
ENST00000655528	ENSG00000266256	LINC00683	Filter_BAM_wnt3a_peak_4785	chr18	76621294	76621601	+	24	promoter-TSS (ENST00000658441.1)	108	ENST00000655528.1	0.026059	0.396104
ENST00000656949	ENSG00000232907	DLGAP4-AS1	Filter_BAM_wnt3a_peak_6131	chr20	36573181	36573431	+	24	promoter-TSS (ENST00000373872.9)	-19	ENST00000656949.1	0.088000	0.689243
ENST00000662509	ENSG00000256695	NA	Filter_BAM_wnt3a_peak_2623	chr12	120388918	120389135	+	24	promoter-TSS (ENST00000536933.1)	-476	ENST00000662509.1	0.050691	0.605505
ENST00000662804	ENSG00000234350	ERICH2-DT	Filter_BAM_wnt3a_peak_5683	chr2	170813761	170813979	+	24	promoter-TSS (ENST00000662804.1)	-200	ENST00000662804.1	0.068807	0.561644
ENST00000664461	ENSG00000238099	LINC01625	Filter_BAM_wnt3a_peak_9411	chr6	139474441	139474679	+	24	promoter-TSS (ENST00000454788.3)	11	ENST00000664461.1	0.004202	0.456067
ENST00000670339	ENSG00000267064	UXT-AS1	Filter_BAM_wnt3a_peak_11278	chrX	47659252	47659463	+	24	promoter-TSS (ENST00000333119.8)	122	ENST00000670339.1	0.061611	0.603774
ENST00000672722	ENSG00000160007	ARHGAP35	Filter_BAM_wnt3a_peak_4968	chr19	46860543	46860791	+	24	promoter-TSS (ENST00000672722.1)	-330	ENST00000672722.1	0.153226	0.722892
ENST00000673875	ENSG00000065526	SPEN	Filter_BAM_wnt3a_peak_78	chr1	15835616	15836293	+	24	promoter-TSS (ENST00000673875.1)	-141	ENST00000673875.1	0.093058	0.607670
ENST00000674115	ENSG00000288529	NA	Filter_BAM_wnt3a_peak_9380	chr6	133953194	133953423	+	24	promoter-TSS (ENST00000237264.9)	4	ENST00000674115.1	0.104803	0.660870
ENST00000674514	ENSG00000145864	GABRB2	Filter_BAM_wnt3a_peak_8704	chr5	161546582	161546914	+	24	promoter-TSS (ENST00000393959.6)	-23	ENST00000674514.1	0.033133	0.417417
ENST00000674920	ENSG00000128272	ATF4	Filter_BAM_wnt3a_peak_6467	chr22	39520233	39520523	+	24	promoter-TSS (ENST00000337304.2)	-184	ENST00000674920.3	0.089655	0.594502
ENST00000675155	ENSG00000090861	AARS1	Filter_BAM_wnt3a_peak_4034	chr16	70289351	70289582	+	24	promoter-TSS (ENST00000261772.13)	40	ENST00000675155.1	0.095238	0.698276
ENST00000675777	ENSG00000133315	MACROD1	Filter_BAM_wnt3a_peak_1795	chr11	64166302	64166652	+	24	promoter-TSS (ENST00000255681.7)	-364	ENST00000675777.1	0.102857	0.715100
ENST00000676688	ENSG00000135316	SYNCRIP	Filter_BAM_wnt3a_peak_9174	chr6	85643800	85644040	+	24	promoter-TSS (ENST00000355238.11)	-53	ENST00000676688.1	0.120833	0.730290
ENST00000678099	ENSG00000166548	TK2	Filter_BAM_wnt3a_peak_4016	chr16	66511730	66511934	+	24	promoter-TSS (ENST00000568170.1)	234	ENST00000678099.1	0.019608	0.517073
ENST00000678899	ENSG00000135316	SYNCRIP	Filter_BAM_wnt3a_peak_9173	chr6	85643090	85643293	+	24	promoter-TSS (ENST00000355238.11)	-180	ENST00000678899.1	0.073892	0.681373
ENST00000679072	ENSG00000166352	IFTAP	Filter_BAM_wnt3a_peak_1695	chr11	36594357	36594565	+	24	promoter-TSS (ENST00000334307.10)	-26	ENST00000679072.1	0.019231	0.473684
ENST00000681069	ENSG00000135336	ORC3	Filter_BAM_wnt3a_peak_9183	chr6	87590106	87590328	+	24	promoter-TSS (ENST00000257789.4)	81	ENST00000681069.1	0.076577	0.600897
ENST00000682382	ENSG00000009830	POMT2	Filter_BAM_wnt3a_peak_3329	chr14	77320504	77320718	+	24	promoter-TSS (ENST00000216465.10)	18	ENST00000682382.1	0.107477	0.772093
ENST00000683025	ENSG00000168000	BSCL2	Filter_BAM_wnt3a_peak_1779	chr11	62707454	62707655	+	24	promoter-TSS (ENST00000294117.6)	33	ENST00000683025.1	0.024876	0.643564
ENST00000685057	ENSG00000288792	NA	Filter_BAM_wnt3a_peak_9540	chr7	2641542	2641952	+	24	promoter-TSS (ENST00000685057.1)	-990	ENST00000685057.1	0.056098	0.659367
ENST00000685843	ENSG00000081177	EXD2	Filter_BAM_wnt3a_peak_3289	chr14	69191348	69191631	+	24	promoter-TSS (ENST00000312994.9)	-9	ENST00000685843.1	0.067138	0.605634
ENST00000685956	ENSG00000289409	NA	Filter_BAM_wnt3a_peak_7164	chr3	157088858	157089082	+	24	promoter-TSS (ENST00000467995.6)	-270	ENST00000685956.2	0.071429	0.720000
ENST00000686369	ENSG00000230798	FOXD3-AS1	Filter_BAM_wnt3a_peak_315	chr1	63321808	63322108	+	24	promoter-TSS (ENST00000371116.4)	1	ENST00000686369.1	0.033333	0.481728
ENST00000686380	ENSG00000288878	NA	Filter_BAM_wnt3a_peak_6117	chr20	33401460	33401698	+	24	promoter-TSS (ENST00000339269.5)	-3	ENST00000686380.1	0.075630	0.573222
ENST00000687133	ENSG00000288795	NA	Filter_BAM_wnt3a_peak_3103	chr14	23058027	23058228	+	24	promoter-TSS (ENST00000397359.7)	425	ENST00000687133.1	0.069652	0.663366
ENST00000688261	ENSG00000223960	CHROMR	Filter_BAM_wnt3a_peak_5737	chr2	178413506	178413837	+	24	promoter-TSS (ENST00000415236.1)	0	ENST00000688261.2	0.078550	0.626506
ENST00000690430	ENSG00000250103	PANCR	Filter_BAM_wnt3a_peak_7744	chr4	110616153	110616367	+	24	promoter-TSS (ENST00000503456.1)	-657	ENST00000690430.1	0.037383	0.451163
ENST00000690499	ENSG00000234286	NA	Filter_BAM_wnt3a_peak_9623	chr7	23680822	23681155	+	24	promoter-TSS (ENST00000454029.1)	-146	ENST00000690499.2	0.066066	0.622754
ENST00000690586	ENSG00000242808	SOX2-OT	Filter_BAM_wnt3a_peak_7251	chr3	181174925	181175221	+	24	promoter-TSS (ENST00000469278.5)	10	ENST00000690586.1	0.010135	0.407407
ENST00000691675	ENSG00000289312	NA	Filter_BAM_wnt3a_peak_9391	chr6	136290611	136290852	+	24	promoter-TSS (ENST00000353331.8)	717	ENST00000691675.1	0.024896	0.388430
ENST00000692048	ENSG00000197780	TAF13	Filter_BAM_wnt3a_peak_509	chr1	109075904	109076276	+	24	promoter-TSS (ENST00000338366.6)	-78	ENST00000692048.1	0.075269	0.587131
ENST00000692244	ENSG00000288840	NA	Filter_BAM_wnt3a_peak_8828	chr6	3228329	3228537	+	24	promoter-TSS (ENST00000259818.8)	-338	ENST00000692244.1	0.062500	0.665072
ENST00000696102	ENSG00000151575	TEX9	Filter_BAM_wnt3a_peak_3521	chr15	56365098	56365320	+	24	promoter-TSS (ENST00000352903.6)	-217	ENST00000696102.1	0.036036	0.524664
ENST00000696381	ENSG00000196504	PRPF40A	Filter_BAM_wnt3a_peak_5609	chr2	152717226	152717487	+	24	promoter-TSS (ENST00000685752.1)	79	ENST00000696381.1	0.072797	0.648855
ENST00000697383	ENSG00000083093	PALB2	Filter_BAM_wnt3a_peak_3886	chr16	23641190	23641452	+	24	promoter-TSS (ENST00000261584.9)	0	ENST00000697383.1	0.106870	0.699620
ENST00000698141	ENSG00000115415	STAT1	Filter_BAM_wnt3a_peak_5783	chr2	191013929	191014428	+	24	promoter-TSS (ENST00000361099.8)	1	ENST00000698141.1	0.118236	0.716000
ENST00000700483	ENSG00000172530	BANP	Filter_BAM_wnt3a_peak_4119	chr16	87950852	87951096	+	24	promoter-TSS (ENST00000286122.11)	-456	ENST00000700483.1	0.065574	0.648980
ENST00000700587	ENSG00000135341	MAP3K7	Filter_BAM_wnt3a_peak_9200	chr6	90587343	90587558	+	24	promoter-TSS (ENST00000369325.7)	-364	ENST00000700587.1	0.037209	0.476852
ENST00000701518	ENSG00000289903	NA	Filter_BAM_wnt3a_peak_3154	chr14	37588988	37589297	+	24	promoter-TSS (ENST00000701518.1)	-378	ENST00000701518.1	0.025890	0.470968
ENST00000702757	ENSG00000290069	NA	Filter_BAM_wnt3a_peak_9615	chr7	21427570	21427834	+	24	promoter-TSS (ENST00000222584.8)	154	ENST00000702757.1	0.056818	0.588679
ENST00000704059	ENSG00000165119	HNRNPK	Filter_BAM_wnt3a_peak_10950	chr9	83979806	83980172	+	24	promoter-TSS (ENST00000325875.7)	-8	ENST00000704059.1	0.081967	0.653951
ENST00000713634	ENSG00000160710	ADAR	Filter_BAM_wnt3a_peak_581	chr1	154608537	154608776	+	24	promoter-TSS (ENST00000368474.9)	18	ENST00000713634.1	0.066946	0.566667
ENST00000714445	ENSG00000108219	TSPAN14	Filter_BAM_wnt3a_peak_1342	chr10	80468167	80468377	+	24	promoter-TSS (ENST00000714444.1)	6	ENST00000714445.1	0.028571	0.578199
ENST00000234296	ENSG00000115942	ORC2	Filter_BAM_wnt3a_peak_5809	chr2	200963425	200963761	+	23	promoter-TSS (ENST00000234296.7)	67	ENST00000234296.7	0.101190	0.667656
ENST00000275461	ENSG00000146618	FERD3L	Filter_BAM_wnt3a_peak_9595	chr7	19145953	19146167	+	23	promoter-TSS (ENST00000275461.3)	-639	ENST00000275461.3	0.032710	0.488372
ENST00000281043	ENSG00000134323	MYCN	Filter_BAM_wnt3a_peak_5095	chr2	15940082	15940359	+	23	promoter-TSS (ENST00000281043.4)	-330	ENST00000281043.4	0.057762	0.604317
ENST00000303775	ENSG00000156239	N6AMT1	Filter_BAM_wnt3a_peak_6298	chr21	28885216	28885448	+	23	promoter-TSS (ENST00000303775.10)	35	ENST00000303775.10	0.129310	0.690987
ENST00000316660	ENSG00000141682	PMAIP1	Filter_BAM_wnt3a_peak_4729	chr18	59899620	59899839	+	23	promoter-TSS (ENST00000269518.9)	-267	ENST00000316660.7	0.123288	0.700000
ENST00000357503	ENSG00000198113	TOR4A	Filter_BAM_wnt3a_peak_11159	chr9	137277351	137277580	+	23	promoter-TSS (ENST00000357503.3)	-261	ENST00000357503.3	0.017467	0.673913
ENST00000358015	ENSG00000119318	RAD23B	Filter_BAM_wnt3a_peak_11027	chr9	107283141	107283403	+	23	promoter-TSS (ENST00000358015.8)	-7	ENST00000358015.8	0.137405	0.730038
ENST00000360566	ENSG00000171848	RRM2	Filter_BAM_wnt3a_peak_5071	chr2	10122094	10122337	+	23	promoter-TSS (ENST00000304567.10)	-113	ENST00000360566.6	0.106996	0.721311
ENST00000367734	ENSG00000177468	OLIG3	Filter_BAM_wnt3a_peak_9400	chr6	137494356	137494637	+	23	promoter-TSS (ENST00000367734.4)	-102	ENST00000367734.4	0.035587	0.542553
ENST00000367816	ENSG00000143153	ATP1B1	Filter_BAM_wnt3a_peak_657	chr1	169105770	169106072	+	23	promoter-TSS (ENST00000367815.9)	224	ENST00000367816.5	0.092715	0.762376
ENST00000369577	ENSG00000188994	ZNF292	Filter_BAM_wnt3a_peak_9180	chr6	87155372	87155601	+	23	promoter-TSS (ENST00000339907.8)	-79	ENST00000369577.8	0.122271	0.673913
ENST00000369622	ENSG00000135316	SYNCRIP	Filter_BAM_wnt3a_peak_9172	chr6	85642289	85642845	+	23	promoter-TSS (ENST00000444272.2)	319	ENST00000369622.8	0.102518	0.680431
ENST00000432519	ENSG00000131378	RFTN1	Filter_BAM_wnt3a_peak_6591	chr3	16483181	16483385	+	23	promoter-TSS (ENST00000432519.5)	-418	ENST00000432519.5	0.004902	0.482927
ENST00000434391	ENSG00000117682	DHDDS	Filter_BAM_wnt3a_peak_131	chr1	26431674	26432249	+	23	promoter-TSS (ENST00000236342.12)	-321	ENST00000434391.6	0.066087	0.560764
ENST00000453213	ENSG00000204054	LINC00963	Filter_BAM_wnt3a_peak_11134	chr9	129496637	129496914	+	23	promoter-TSS (ENST00000453213.2)	-140	ENST00000453213.2	0.108303	0.697842
ENST00000464875	ENSG00000174839	DENND6A	Filter_BAM_wnt3a_peak_6760	chr3	57692612	57692903	+	23	promoter-TSS (ENST00000464875.1)	87	ENST00000464875.1	0.106529	0.732877
ENST00000484616	ENSG00000112306	RPS12	Filter_BAM_wnt3a_peak_9371	chr6	132814290	132814564	+	23	promoter-TSS (ENST00000230050.4)	-142	ENST00000484616.2	0.083942	0.610909
ENST00000489040	ENSG00000084207	GSTP1	Filter_BAM_wnt3a_peak_1816	chr11	67583879	67584085	+	23	promoter-TSS (ENST00000467591.1)	-152	ENST00000489040.1	0.087379	0.763285
ENST00000503114	ENSG00000146063	TRIM41	Filter_BAM_wnt3a_peak_8805	chr5	181223574	181223928	+	23	promoter-TSS (ENST00000503114.1)	-307	ENST00000503114.1	0.053672	0.647887
ENST00000503119	ENSG00000159685	CHCHD6	Filter_BAM_wnt3a_peak_7035	chr3	126704017	126704218	+	23	promoter-TSS (ENST00000290913.8)	-123	ENST00000503119.5	0.074627	0.653465
ENST00000514165	ENSG00000164251	F2RL1	Filter_BAM_wnt3a_peak_8276	chr5	76818540	76818759	+	23	promoter-TSS (ENST00000296677.5)	-284	ENST00000514165.1	0.059361	0.572727
ENST00000535034	ENSG00000166268	MYRFL	Filter_BAM_wnt3a_peak_2405	chr12	69932267	69932509	+	23	promoter-TSS (ENST00000535034.5)	-148	ENST00000535034.5	0.000000	0.440329
ENST00000540565	ENSG00000197837	H4C16	Filter_BAM_wnt3a_peak_2186	chr12	14770490	14771151	+	23	promoter-TSS (ENST00000537853.1)	-27	ENST00000540565.1	0.074130	0.578550
ENST00000543563	ENSG00000111186	WNT5B	Filter_BAM_wnt3a_peak_2111	chr12	1629735	1630022	+	23	promoter-TSS (ENST00000543071.5)	-19	ENST00000543563.1	0.045296	0.652778
ENST00000548623	ENSG00000173401	GLIPR1L1	Filter_BAM_wnt3a_peak_2421	chr12	75366719	75366968	+	23	promoter-TSS (ENST00000547144.1)	10	ENST00000548623.1	0.004016	0.452000
ENST00000550390	ENSG00000063046	EIF4B	Filter_BAM_wnt3a_peak_2329	chr12	53006438	53006639	+	23	promoter-TSS (ENST00000262056.14)	54	ENST00000550390.1	0.064677	0.613861
ENST00000559555	ENSG00000180304	OAZ2	Filter_BAM_wnt3a_peak_3586	chr15	64700159	64700841	+	23	promoter-TSS (ENST00000559555.1)	90	ENST00000559555.1	0.014663	0.497804
ENST00000587151	ENSG00000175832	ETV4	Filter_BAM_wnt3a_peak_4283	chr17	43545993	43546232	+	23	promoter-TSS (ENST00000393664.6)	-87	ENST00000587151.5	0.071130	0.691667
ENST00000592629	ENSG00000132478	UNK	Filter_BAM_wnt3a_peak_4441	chr17	75784659	75785299	+	23	promoter-TSS (ENST00000579134.1)	117	ENST00000592629.1	0.092188	0.673947
ENST00000614455	ENSG00000177640	CASC2	Filter_BAM_wnt3a_peak_1521	chr10	118204352	118204572	+	23	promoter-TSS (ENST00000622752.1)	173	ENST00000614455.4	0.000000	0.420814
ENST00000646492	ENSG00000175354	PTPN2	Filter_BAM_wnt3a_peak_4558	chr18	12883847	12884105	+	23	promoter-TSS (ENST00000645191.1)	-149	ENST00000646492.1	0.108527	0.637066
ENST00000646567	ENSG00000284882	NA	Filter_BAM_wnt3a_peak_416	chr1	84573759	84574041	+	23	promoter-TSS (ENST00000644618.1)	-214	ENST00000646567.2	0.017730	0.452297
ENST00000648291	ENSG00000285801	NA	Filter_BAM_wnt3a_peak_8960	chr6	25061699	25061931	+	23	promoter-TSS (ENST00000648291.1)	19	ENST00000648291.1	0.012931	0.412017
ENST00000650142	ENSG00000285749	NA	Filter_BAM_wnt3a_peak_6732	chr3	51798481	51798707	+	23	promoter-TSS (ENST00000650142.1)	-209	ENST00000650142.1	0.013274	0.502203
ENST00000657542	ENSG00000286605	NA	Filter_BAM_wnt3a_peak_4591	chr18	30289086	30289342	+	23	promoter-TSS (ENST00000657542.1)	-947	ENST00000657542.1	0.007812	0.420233
ENST00000666098	ENSG00000247271	ZBED5-AS1	Filter_BAM_wnt3a_peak_1603	chr11	10858227	10858754	+	23	promoter-TSS (ENST00000413761.7)	181	ENST00000666098.1	0.066414	0.602273
ENST00000675578	ENSG00000006652	IFRD1	Filter_BAM_wnt3a_peak_10004	chr7	112422148	112422351	+	23	promoter-TSS (ENST00000005558.8)	-638	ENST00000675578.1	0.014778	0.470588
ENST00000677166	ENSG00000260851	NA	Filter_BAM_wnt3a_peak_4017	chr16	66512092	66512416	+	23	promoter-TSS (ENST00000677166.1)	-188	ENST00000677166.1	0.006173	0.489231
ENST00000691727	ENSG00000289262	NA	Filter_BAM_wnt3a_peak_9366	chr6	131293771	131293998	+	23	promoter-TSS (ENST00000691727.1)	-533	ENST00000691727.1	0.008811	0.333333
ENST00000695888	ENSG00000145934	TENM2	Filter_BAM_wnt3a_peak_8740	chr5	167573542	167573930	+	23	promoter-TSS (ENST00000695885.1)	-50	ENST00000695888.1	0.028351	0.452442
ENST00000702453	ENSG00000290009	NA	Filter_BAM_wnt3a_peak_8979	chr6	27177772	27178001	+	23	promoter-TSS (ENST00000702453.1)	-456	ENST00000702453.1	0.061135	0.578261
ENST00000264638	ENSG00000108797	CNTNAP1	Filter_BAM_wnt3a_peak_4275	chr17	42682388	42682589	+	22	promoter-TSS (ENST00000264638.9)	-43	ENST00000264638.9	0.069652	0.678218
ENST00000331825	ENSG00000087086	FTL	Filter_BAM_wnt3a_peak_4986	chr19	48965224	48965448	+	22	promoter-TSS (ENST00000331825.11)	27	ENST00000331825.11	0.093750	0.648889
ENST00000367772	ENSG00000000457	SCYL3	Filter_BAM_wnt3a_peak_660	chr1	169893800	169894213	+	22	promoter-TSS (ENST00000367771.11)	-47	ENST00000367772.8	0.043584	0.562802
ENST00000379016	ENSG00000110422	HIPK3	Filter_BAM_wnt3a_peak_1685	chr11	33257509	33257710	+	22	promoter-TSS (ENST00000379016.7)	22	ENST00000379016.7	0.094527	0.722772
ENST00000382518	ENSG00000010278	CD9	Filter_BAM_wnt3a_peak_2139	chr12	6199628	6199864	+	22	promoter-TSS (ENST00000009180.10)	31	ENST00000382518.6	0.029661	0.514768
ENST00000400122	ENSG00000073584	SMARCE1	Filter_BAM_wnt3a_peak_4264	chr17	40648101	40648365	+	22	promoter-TSS (ENST00000264640.9)	-96	ENST00000400122.8	0.090909	0.686792
ENST00000410396	ENSG00000222328	RNU2-2P	Filter_BAM_wnt3a_peak_1785	chr11	62842432	62842633	+	22	promoter-TSS (ENST00000410396.1)	-723	ENST00000410396.1	0.054726	0.589109
ENST00000411612	ENSG00000131149	GSE1	Filter_BAM_wnt3a_peak_4114	chr16	85613058	85613315	+	22	promoter-TSS (ENST00000253458.12)	29	ENST00000411612.5	0.124514	0.748062
ENST00000419900	ENSG00000119969	HELLS	Filter_BAM_wnt3a_peak_1406	chr10	94544913	94545145	+	22	promoter-TSS (ENST00000348459.10)	-300	ENST00000419900.6	0.008621	0.412017
ENST00000471775	ENSG00000115977	AAK1	Filter_BAM_wnt3a_peak_5323	chr2	69643801	69644081	+	22	promoter-TSS (ENST00000406297.7)	9	ENST00000471775.1	0.085714	0.658363
ENST00000483130	ENSG00000101115	SALL4	Filter_BAM_wnt3a_peak_6196	chr20	51801388	51801614	+	22	promoter-TSS (ENST00000483130.1)	85	ENST00000483130.1	0.097345	0.651982
ENST00000502394	ENSG00000280987	MATR3	Filter_BAM_wnt3a_peak_8578	chr5	139275791	139276044	+	22	promoter-TSS (ENST00000502394.1)	-192	ENST00000502394.1	0.007905	0.397638
ENST00000504023	ENSG00000015479	MATR3	Filter_BAM_wnt3a_peak_8580	chr5	139294520	139294745	+	22	promoter-TSS (ENST00000503340.1)	-6	ENST00000504023.1	0.062222	0.491150
ENST00000512009	ENSG00000113597	TRAPPC13	Filter_BAM_wnt3a_peak_8232	chr5	65624783	65625050	+	22	promoter-TSS (ENST00000231524.14)	-88	ENST00000512009.5	0.033708	0.458955
ENST00000526252	ENSG00000166261	ZNF202	Filter_BAM_wnt3a_peak_2046	chr11	123740896	123741103	+	22	promoter-TSS (ENST00000702862.1)	615	ENST00000526252.5	0.014493	0.576923
ENST00000527519	ENSG00000255236	CHKA-DT	Filter_BAM_wnt3a_peak_1818	chr11	68122043	68122256	+	22	promoter-TSS (ENST00000265689.9)	96	ENST00000527519.2	0.061033	0.691589
ENST00000545882	ENSG00000117519	CNN3	Filter_BAM_wnt3a_peak_468	chr1	94925738	94925946	+	22	promoter-TSS (ENST00000415017.1)	-34	ENST00000545882.5	0.028846	0.569378
ENST00000574070	ENSG00000181885	CLDN7	Filter_BAM_wnt3a_peak_4155	chr17	7261347	7261639	+	22	promoter-TSS (ENST00000574070.5)	-348	ENST00000574070.5	0.113014	0.706485
ENST00000662547	ENSG00000259146	SIPA1L1-AS1	Filter_BAM_wnt3a_peak_3299	chr14	71322006	71322330	+	22	promoter-TSS (ENST00000555771.2)	-286	ENST00000662547.1	0.021605	0.424615
ENST00000703162	ENSG00000134323	MYCN	Filter_BAM_wnt3a_peak_5096	chr2	15943301	15943502	+	22	promoter-TSS (ENST00000703162.1)	-156	ENST00000703162.1	0.039801	0.485149
ENST00000264198	ENSG00000090432	MUL1	Filter_BAM_wnt3a_peak_104	chr1	20508048	20508291	+	21	promoter-TSS (ENST00000264198.5)	-18	ENST00000264198.5	0.082305	0.663934
ENST00000265012	ENSG00000111846	GCNT2	Filter_BAM_wnt3a_peak_8874	chr6	10585467	10585727	+	21	promoter-TSS (ENST00000265012.5)	-163	ENST00000265012.5	0.015385	0.498084
ENST00000326474	ENSG00000180044	C3orf80	Filter_BAM_wnt3a_peak_7171	chr3	160225383	160225652	+	21	promoter-TSS (ENST00000326474.5)	95	ENST00000326474.5	0.137546	0.755556
ENST00000367660	ENSG00000146386	ABRACL	Filter_BAM_wnt3a_peak_9405	chr6	139027671	139028033	+	21	promoter-TSS (ENST00000367660.4)	-893	ENST00000367660.4	0.019337	0.484848
ENST00000372645	ENSG00000166681	BEX3	Filter_BAM_wnt3a_peak_11337	chrX	103376115	103376470	+	21	promoter-TSS (ENST00000361298.9)	-103	ENST00000372645.3	0.033803	0.603933
ENST00000390005	ENSG00000144535	DIS3L2	Filter_BAM_wnt3a_peak_5961	chr2	231961466	231961692	+	21	promoter-TSS (ENST00000325385.12)	-105	ENST00000390005.9	0.132743	0.722467
ENST00000394722	ENSG00000131503	ANKHD1	Filter_BAM_wnt3a_peak_8592	chr5	140402323	140402570	+	21	promoter-TSS (ENST00000666403.1)	525	ENST00000394722.7	0.068826	0.649194
ENST00000400324	ENSG00000139734	DIAPH3	Filter_BAM_wnt3a_peak_2875	chr13	60164583	60164861	+	21	promoter-TSS (ENST00000267215.8)	-794	ENST00000400324.9	0.003597	0.422939
ENST00000413525	ENSG00000232606	LINC01412	Filter_BAM_wnt3a_peak_5565	chr2	144523444	144523748	+	21	promoter-TSS (ENST00000413525.3)	-308	ENST00000413525.3	0.019737	0.439344
ENST00000420416	ENSG00000152455	SUV39H2	Filter_BAM_wnt3a_peak_1067	chr10	14879180	14879416	+	21	promoter-TSS (ENST00000412254.1)	376	ENST00000420416.1	0.127119	0.717300
ENST00000428260	ENSG00000167395	ZNF646	Filter_BAM_wnt3a_peak_3926	chr16	31074599	31074918	+	21	promoter-TSS (ENST00000300849.5)	315	ENST00000428260.1	0.065831	0.612500
ENST00000440812	ENSG00000116698	SMG7	Filter_BAM_wnt3a_peak_722	chr1	183471992	183472193	+	21	promoter-TSS (ENST00000347615.6)	-124	ENST00000440812.7	0.049751	0.589109
ENST00000466516	ENSG00000153814	JAZF1	Filter_BAM_wnt3a_peak_9664	chr7	27864312	27864517	+	21	promoter-TSS (ENST00000466516.1)	-334	ENST00000466516.1	0.004878	0.427184
ENST00000491754	ENSG00000131504	DIAPH1	Filter_BAM_wnt3a_peak_8599	chr5	141560701	141560923	+	21	promoter-TSS (ENST00000491754.5)	-111	ENST00000491754.5	0.004505	0.439462
ENST00000493815	ENSG00000196923	PDLIM7	Filter_BAM_wnt3a_peak_8785	chr5	177497090	177497405	+	21	promoter-TSS (ENST00000503827.5)	314	ENST00000493815.5	0.066667	0.712025
ENST00000493963	ENSG00000122912	SLC25A16	Filter_BAM_wnt3a_peak_1286	chr10	68527293	68527581	+	21	promoter-TSS (ENST00000491102.2)	1	ENST00000493963.5	0.121528	0.747405
ENST00000513300	ENSG00000168671	UGT3A2	Filter_BAM_wnt3a_peak_8136	chr5	36066737	36066949	+	21	promoter-TSS (ENST00000282507.8)	39	ENST00000513300.5	0.042453	0.624413
ENST00000546978	ENSG00000139173	TMEM117	Filter_BAM_wnt3a_peak_2291	chr12	44317491	44317692	+	21	promoter-TSS (ENST00000546978.1)	-704	ENST00000546978.1	0.004975	0.500000
ENST00000555670	ENSG00000165792	METTL17	Filter_BAM_wnt3a_peak_3092	chr14	20990003	20990204	+	21	promoter-TSS (ENST00000553441.5)	55	ENST00000555670.1	0.049751	0.613861
ENST00000556530	ENSG00000100941	PNN	Filter_BAM_wnt3a_peak_3156	chr14	39175023	39175407	+	21	promoter-TSS (ENST00000216832.9)	-15	ENST00000556530.1	0.075521	0.602597
ENST00000562477	ENSG00000261587	TMEM249	Filter_BAM_wnt3a_peak_10717	chr8	144354713	144354914	+	21	promoter-TSS (ENST00000561638.1)	32	ENST00000562477.1	0.069652	0.693069
ENST00000566148	ENSG00000140688	RUSF1	Filter_BAM_wnt3a_peak_3930	chr16	31508135	31508346	+	21	promoter-TSS (ENST00000566148.1)	-86	ENST00000566148.1	0.099526	0.735849
ENST00000581734	ENSG00000154240	CEP112	Filter_BAM_wnt3a_peak_4397	chr17	65742982	65743195	+	21	promoter-TSS (ENST00000581734.5)	36	ENST00000581734.5	0.004695	0.448598
ENST00000586472	ENSG00000099622	CIRBP	Filter_BAM_wnt3a_peak_4804	chr19	1266040	1266451	+	21	promoter-TSS (ENST00000586472.5)	-408	ENST00000586472.5	0.080292	0.684466
ENST00000599783	ENSG00000079435	LIPE	Filter_BAM_wnt3a_peak_4949	chr19	42423776	42424105	+	21	promoter-TSS (ENST00000457234.2)	183	ENST00000599783.5	0.066869	0.687879
ENST00000646702	ENSG00000157103	SLC6A1	Filter_BAM_wnt3a_peak_6569	chr3	10992052	10992282	+	21	promoter-TSS (ENST00000287766.10)	-19	ENST00000646702.1	0.039130	0.614719
ENST00000648929	ENSG00000188158	NHS	Filter_BAM_wnt3a_peak_11211	chrX	17655747	17655988	+	21	promoter-TSS (ENST00000648929.1)	-272	ENST00000648929.1	0.037344	0.557851
ENST00000671254	ENSG00000254377	MIR124-2HG	Filter_BAM_wnt3a_peak_10406	chr8	64372185	64372386	+	21	promoter-TSS (ENST00000521441.2)	-820	ENST00000671254.2	0.009950	0.564356
ENST00000684895	ENSG00000289431	NA	Filter_BAM_wnt3a_peak_6080	chr20	21522852	21523053	+	21	promoter-TSS (ENST00000684895.2)	-303	ENST00000684895.2	0.049751	0.599010
ENST00000690795	ENSG00000107669	ATE1	Filter_BAM_wnt3a_peak_1536	chr10	121927544	121927783	+	21	promoter-TSS (ENST00000437593.1)	-2	ENST00000690795.1	0.108787	0.695833
ENST00000701272	ENSG00000234753	FOXP4-AS1	Filter_BAM_wnt3a_peak_9047	chr6	41545783	41546194	+	21	promoter-TSS (ENST00000307972.10)	155	ENST00000701272.1	0.055961	0.652913
ENST00000023939	ENSG00000022277	RTF2	Filter_BAM_wnt3a_peak_6222	chr20	56468172	56468443	+	20	promoter-TSS (ENST00000023939.8)	-278	ENST00000023939.8	0.070111	0.577206
ENST00000084798	ENSG00000063180	CA11	Filter_BAM_wnt3a_peak_4984	chr19	48646212	48646413	+	20	promoter-TSS (ENST00000084798.9)	-125	ENST00000084798.9	0.064677	0.653465
ENST00000220913	ENSG00000104472	CHRAC1	Filter_BAM_wnt3a_peak_10709	chr8	140511361	140511618	+	20	promoter-TSS (ENST00000518971.1)	167	ENST00000220913.10	0.112840	0.713178
ENST00000250784	ENSG00000129824	RPS4Y1	Filter_BAM_wnt3a_peak_11419	chrY	2841513	2841768	+	20	promoter-TSS (ENST00000250784.13)	38	ENST00000250784.13	0.050980	0.484375
ENST00000253099	ENSG00000105364	MRPL4	Filter_BAM_wnt3a_peak_4848	chr19	10252041	10252340	+	20	promoter-TSS (ENST00000253099.11)	-24	ENST00000253099.11	0.117057	0.713333
ENST00000258729	ENSG00000136231	IGF2BP3	Filter_BAM_wnt3a_peak_9622	chr7	23470526	23470795	+	20	promoter-TSS (ENST00000258729.8)	-169	ENST00000258729.8	0.044610	0.548148
ENST00000270112	ENSG00000142149	HUNK	Filter_BAM_wnt3a_peak_6307	chr21	31872137	31872338	+	20	promoter-TSS (ENST00000270112.7)	-783	ENST00000270112.7	0.019900	0.430693
ENST00000274063	ENSG00000145423	SFRP2	Filter_BAM_wnt3a_peak_7905	chr4	153789301	153789599	+	20	promoter-TSS (ENST00000274063.5)	-367	ENST00000274063.5	0.083893	0.688963
ENST00000286398	ENSG00000136824	SMC2	Filter_BAM_wnt3a_peak_11019	chr9	104093753	104093962	+	20	promoter-TSS (ENST00000286398.11)	-403	ENST00000286398.11	0.052632	0.542857
ENST00000294740	ENSG00000162702	ZNF281	Filter_BAM_wnt3a_peak_768	chr1	200410162	200410403	+	20	promoter-TSS (ENST00000294740.3)	-226	ENST00000294740.3	0.041494	0.603306
ENST00000298310	ENSG00000165525	NEMF	Filter_BAM_wnt3a_peak_3182	chr14	49852667	49852926	+	20	promoter-TSS (ENST00000298310.10)	-8	ENST00000298310.10	0.104247	0.584615
ENST00000309575	ENSG00000175040	CHST2	Filter_BAM_wnt3a_peak_7103	chr3	143119170	143119371	+	20	promoter-TSS (ENST00000309575.5)	-501	ENST00000309575.5	0.074627	0.633663
ENST00000312037	ENSG00000164587	RPS14	Filter_BAM_wnt3a_peak_8656	chr5	150449490	150449733	+	20	promoter-TSS (ENST00000312037.6)	80	ENST00000312037.6	0.082305	0.647541
ENST00000312397	ENSG00000175467	SART1	Filter_BAM_wnt3a_peak_1810	chr11	65961592	65961894	+	20	promoter-TSS (ENST00000312397.10)	9	ENST00000312397.10	0.122517	0.676568
ENST00000313349	ENSG00000179833	SERTAD2	Filter_BAM_wnt3a_peak_5299	chr2	64654368	64654597	+	20	promoter-TSS (ENST00000313349.3)	-569	ENST00000313349.3	0.100437	0.739130
ENST00000315741	ENSG00000122406	RPL5	Filter_BAM_wnt3a_peak_452	chr1	92832041	92832247	+	20	promoter-TSS (ENST00000315741.5)	35	ENST00000315741.5	0.082524	0.632850
ENST00000317578	ENSG00000177045	SIX5	Filter_BAM_wnt3a_peak_4962	chr19	45768961	45769219	+	20	promoter-TSS (ENST00000560160.1)	162	ENST00000317578.7	0.077519	0.652510
ENST00000322177	ENSG00000178718	RPP25	Filter_BAM_wnt3a_peak_3664	chr15	74956434	74956639	+	20	promoter-TSS (ENST00000568423.5)	236	ENST00000322177.6	0.126829	0.737864
ENST00000330899	ENSG00000086061	DNAJA1	Filter_BAM_wnt3a_peak_10841	chr9	33025065	33025469	+	20	promoter-TSS (ENST00000330899.5)	-6	ENST00000330899.5	0.128713	0.713580
ENST00000333090	ENSG00000182704	TSKU	Filter_BAM_wnt3a_peak_1855	chr11	76783434	76783635	+	20	promoter-TSS (ENST00000525167.1)	178	ENST00000333090.5	0.109453	0.727723
ENST00000336219	ENSG00000170779	CDCA4	Filter_BAM_wnt3a_peak_3428	chr14	105021696	105021936	+	20	promoter-TSS (ENST00000336219.4)	-733	ENST00000336219.4	0.045833	0.556017
ENST00000337526	ENSG00000115310	RTN4	Filter_BAM_wnt3a_peak_5252	chr2	55050205	55050657	+	20	promoter-TSS (ENST00000337526.11)	20	ENST00000337526.11	0.084071	0.690949
ENST00000339647	ENSG00000150991	UBC	Filter_BAM_wnt3a_peak_2654	chr12	124914515	124914975	+	20	promoter-TSS (ENST00000339647.6)	-95	ENST00000339647.6	0.102174	0.637744
ENST00000344532	ENSG00000136161	RCBTB2	Filter_BAM_wnt3a_peak_2821	chr13	48532889	48533178	+	20	promoter-TSS (ENST00000344532.8)	47	ENST00000344532.8	0.103806	0.731034
ENST00000359236	ENSG00000176834	VSIG10	Filter_BAM_wnt3a_peak_2610	chr12	118104128	118104333	+	20	promoter-TSS (ENST00000359236.10)	-219	ENST00000359236.10	0.112195	0.733010
ENST00000361915	ENSG00000162688	AGL	Filter_BAM_wnt3a_peak_489	chr1	99849873	99850103	+	20	promoter-TSS (ENST00000294724.8)	-373	ENST00000361915.8	0.104348	0.692641
ENST00000363811	ENSG00000200681	RNU6-263P	Filter_BAM_wnt3a_peak_8928	chr6	18307074	18307275	+	20	promoter-TSS (ENST00000363811.1)	-95	ENST00000363811.1	0.000000	0.440594
ENST00000366910	ENSG00000186205	MTARC1	Filter_BAM_wnt3a_peak_883	chr1	220786635	220786837	+	20	promoter-TSS (ENST00000366910.10)	-177	ENST00000366910.10	0.069307	0.630542
ENST00000368097	ENSG00000158710	TAGLN2	Filter_BAM_wnt3a_peak_612	chr1	159925502	159925743	+	20	promoter-TSS (ENST00000368097.9)	-115	ENST00000368097.9	0.062241	0.640496
ENST00000371996	ENSG00000107789	MINPP1	Filter_BAM_wnt3a_peak_1366	chr10	87504960	87505161	+	20	promoter-TSS (ENST00000662700.1)	167	ENST00000371996.9	0.104478	0.693069
ENST00000373547	ENSG00000119414	PPP6C	Filter_BAM_wnt3a_peak_11101	chr9	125189725	125189927	+	20	promoter-TSS (ENST00000373547.9)	-23	ENST00000373547.9	0.153465	0.719212
ENST00000373699	ENSG00000137168	PPIL1	Filter_BAM_wnt3a_peak_9015	chr6	36874729	36874991	+	20	promoter-TSS (ENST00000373699.6)	-57	ENST00000373699.6	0.064885	0.566540
ENST00000374561	ENSG00000117318	ID3	Filter_BAM_wnt3a_peak_115	chr1	23559602	23559805	+	20	promoter-TSS (ENST00000374561.6)	-202	ENST00000374561.6	0.059113	0.534314
ENST00000376692	ENSG00000116670	MAD2L2	Filter_BAM_wnt3a_peak_57	chr1	11681673	11682044	+	20	promoter-TSS (ENST00000376664.11)	-710	ENST00000376692.9	0.029650	0.529570
ENST00000378378	ENSG00000130762	ARHGEF16	Filter_BAM_wnt3a_peak_8	chr1	3454207	3454408	+	20	promoter-TSS (ENST00000378378.9)	-358	ENST00000378378.9	0.069652	0.693069
ENST00000378887	ENSG00000205138	SDHAF1	Filter_BAM_wnt3a_peak_4920	chr19	35995103	35995403	+	20	promoter-TSS (ENST00000378887.4)	65	ENST00000378887.4	0.116667	0.704319
ENST00000379568	ENSG00000111845	PAK1IP1	Filter_BAM_wnt3a_peak_8877	chr6	10694935	10695136	+	20	promoter-TSS (ENST00000259983.8)	63	ENST00000379568.4	0.089552	0.638614
ENST00000382353	ENSG00000102678	FGF9	Filter_BAM_wnt3a_peak_2697	chr13	21671076	21671305	+	20	promoter-TSS (ENST00000701135.1)	117	ENST00000382353.6	0.126638	0.665217
ENST00000393295	ENSG00000240682	ISY1	Filter_BAM_wnt3a_peak_7043	chr3	129160986	129161187	+	20	promoter-TSS (ENST00000273541.12)	-23	ENST00000393295.8	0.069652	0.569307
ENST00000403651	ENSG00000218358	RAET1K	Filter_BAM_wnt3a_peak_9460	chr6	150005045	150005259	+	20	promoter-TSS (ENST00000403651.2)	5	ENST00000403651.2	0.088785	0.665116
ENST00000404241	ENSG00000128272	ATF4	Filter_BAM_wnt3a_peak_6466	chr22	39519838	39520041	+	20	promoter-TSS (ENST00000337304.2)	244	ENST00000404241.6	0.103448	0.740196
ENST00000409000	ENSG00000071082	RPL31	Filter_BAM_wnt3a_peak_5422	chr2	101002019	101002243	+	20	promoter-TSS (ENST00000264258.8)	-98	ENST00000409000.5	0.098214	0.631111
ENST00000419161	ENSG00000164002	EXO5	Filter_BAM_wnt3a_peak_210	chr1	40508779	40508992	+	20	promoter-TSS (ENST00000419161.2)	79	ENST00000419161.2	0.107981	0.677570
ENST00000423362	ENSG00000171161	ZNF672	Filter_BAM_wnt3a_peak_1008	chr1	248839019	248839323	+	20	promoter-TSS (ENST00000423362.1)	17	ENST00000423362.1	0.042763	0.560656
ENST00000425673	ENSG00000090924	PLEKHG2	Filter_BAM_wnt3a_peak_4933	chr19	39412688	39412944	+	20	promoter-TSS (ENST00000409797.6)	147	ENST00000425673.6	0.093750	0.700389
ENST00000427123	ENSG00000115234	SNX17	Filter_BAM_wnt3a_peak_5142	chr2	27370479	27370794	+	20	promoter-TSS (ENST00000233575.7)	8	ENST00000427123.5	0.088889	0.658228
ENST00000428152	ENSG00000188938	FAM120AOS	Filter_BAM_wnt3a_peak_10988	chr9	93451023	93451285	+	20	promoter-TSS (ENST00000277165.11)	-40	ENST00000428152.1	0.091603	0.638783
ENST00000437681	ENSG00000242125	SNHG3	Filter_BAM_wnt3a_peak_153	chr1	28506638	28506842	+	20	promoter-TSS (ENST00000364938.1)	389	ENST00000437681.1	0.029412	0.463415
ENST00000439764	ENSG00000133067	LGR6	Filter_BAM_wnt3a_peak_777	chr1	202213295	202213506	+	20	promoter-TSS (ENST00000439764.2)	-755	ENST00000439764.2	0.004739	0.570755
ENST00000444523	ENSG00000159873	CCDC117	Filter_BAM_wnt3a_peak_6418	chr22	28772597	28772904	+	20	promoter-TSS (ENST00000249064.9)	22	ENST00000444523.1	0.107492	0.691558
ENST00000445273	ENSG00000120694	HSPH1	Filter_BAM_wnt3a_peak_2745	chr13	31162243	31162485	+	20	promoter-TSS (ENST00000320027.10)	24	ENST00000445273.6	0.057851	0.621399
ENST00000445402	ENSG00000162976	SLC66A3	Filter_BAM_wnt3a_peak_5075	chr2	11154796	11154997	+	20	promoter-TSS (ENST00000295083.8)	-302	ENST00000445402.5	0.029851	0.564356
ENST00000446148	ENSG00000145908	ZNF300	Filter_BAM_wnt3a_peak_8660	chr5	150904993	150905200	+	20	promoter-TSS (ENST00000274599.10)	-113	ENST00000446148.7	0.038647	0.524038
ENST00000449350	ENSG00000230102	LINC02028	Filter_BAM_wnt3a_peak_7320	chr3	194070525	194070807	+	20	promoter-TSS (ENST00000663517.1)	286	ENST00000449350.6	0.049645	0.639576
ENST00000449470	ENSG00000163682	RPL9	Filter_BAM_wnt3a_peak_7475	chr4	39458502	39458703	+	20	promoter-TSS (ENST00000261434.8)	286	ENST00000449470.6	0.054726	0.628713
ENST00000451956	ENSG00000114353	GNAI2	Filter_BAM_wnt3a_peak_6726	chr3	50245961	50246226	+	20	promoter-TSS (ENST00000451956.1)	-801	ENST00000451956.1	0.045283	0.642857
ENST00000463166	ENSG00000036549	ZZZ3	Filter_BAM_wnt3a_peak_386	chr1	77683261	77683547	+	20	promoter-TSS (ENST00000370798.5)	-1	ENST00000463166.5	0.129371	0.742160
ENST00000465618	ENSG00000100316	RPL3	Filter_BAM_wnt3a_peak_6463	chr22	39319902	39320162	+	20	promoter-TSS (ENST00000216146.9)	357	ENST00000465618.5	0.050000	0.501916
ENST00000469172	ENSG00000096746	HNRNPH3	Filter_BAM_wnt3a_peak_1284	chr10	68331272	68331501	+	20	promoter-TSS (ENST00000265866.12)	212	ENST00000469172.5	0.082969	0.569565
ENST00000472855	ENSG00000125814	NAPB	Filter_BAM_wnt3a_peak_6094	chr20	23421203	23421568	+	20	promoter-TSS (ENST00000468128.5)	29	ENST00000472855.5	0.104110	0.718579
ENST00000476574	ENSG00000096968	JAK2	Filter_BAM_wnt3a_peak_10742	chr9	4984986	4985239	+	20	promoter-TSS (ENST00000381652.4)	79	ENST00000476574.5	0.118577	0.712598
ENST00000477030	ENSG00000136628	EPRS1	Filter_BAM_wnt3a_peak_881	chr1	220046550	220046793	+	20	promoter-TSS (ENST00000366923.8)	-141	ENST00000477030.2	0.090535	0.569672
ENST00000480276	ENSG00000093072	ADA2	Filter_BAM_wnt3a_peak_6374	chr22	17198734	17199121	+	20	promoter-TSS (ENST00000480276.1)	-136	ENST00000480276.1	0.036176	0.587629
ENST00000480927	ENSG00000167566	NCKAP5L	Filter_BAM_wnt3a_peak_2318	chr12	49828797	49829023	+	20	promoter-TSS (ENST00000335999.7)	-160	ENST00000480927.1	0.035398	0.519824
ENST00000483733	ENSG00000144840	RABL3	Filter_BAM_wnt3a_peak_7009	chr3	120742410	120742638	+	20	promoter-TSS (ENST00000273375.8)	-4	ENST00000483733.1	0.030702	0.545852
ENST00000487099	ENSG00000148200	NR6A1	Filter_BAM_wnt3a_peak_11097	chr9	124771382	124771602	+	20	promoter-TSS (ENST00000344523.8)	-181	ENST00000487099.7	0.045455	0.511312
ENST00000490183	ENSG00000151576	QTRT2	Filter_BAM_wnt3a_peak_6970	chr3	114056714	114057050	+	20	promoter-TSS (ENST00000295878.8)	78	ENST00000490183.5	0.032738	0.516320
ENST00000493946	ENSG00000148834	GSTO1	Filter_BAM_wnt3a_peak_1464	chr10	104253266	104253508	+	20	promoter-TSS (ENST00000493946.1)	-777	ENST00000493946.1	0.000000	0.427984
ENST00000495879	ENSG00000144724	PTPRG	Filter_BAM_wnt3a_peak_6780	chr3	61560686	61560887	+	20	promoter-TSS (ENST00000474889.6)	-783	ENST00000495879.1	0.099502	0.688119
ENST00000498523	ENSG00000118407	FILIP1	Filter_BAM_wnt3a_peak_9149	chr6	75334800	75335060	+	20	promoter-TSS (ENST00000498523.1)	-140	ENST00000498523.1	0.003846	0.432950
ENST00000504431	ENSG00000119048	UBE2B	Filter_BAM_wnt3a_peak_8553	chr5	134371815	134372097	+	20	promoter-TSS (ENST00000518409.2)	350	ENST00000504431.1	0.078014	0.621908
ENST00000506522	ENSG00000138660	AP1AR	Filter_BAM_wnt3a_peak_7747	chr4	112231854	112232229	+	20	promoter-TSS (ENST00000562919.1)	152	ENST00000506522.1	0.112000	0.723404
ENST00000508537	ENSG00000172239	PAIP1	Filter_BAM_wnt3a_peak_8162	chr5	43556340	43556551	+	20	promoter-TSS (ENST00000508537.1)	-67	ENST00000508537.1	0.118483	0.721698
ENST00000510504	ENSG00000218336	TENM3	Filter_BAM_wnt3a_peak_7980	chr4	182448394	182448682	+	20	promoter-TSS (ENST00000510504.1)	-461	ENST00000510504.1	0.121528	0.695502
ENST00000514906	ENSG00000176055	MBLAC2	Filter_BAM_wnt3a_peak_8341	chr5	90474177	90474547	+	20	promoter-TSS (ENST00000399107.6)	16	ENST00000514906.1	0.091892	0.668464
ENST00000514923	ENSG00000112902	SEMA5A	Filter_BAM_wnt3a_peak_8047	chr5	9265695	9265896	+	20	promoter-TSS (ENST00000514923.4)	-250	ENST00000514923.4	0.014925	0.534653
ENST00000517696	ENSG00000104312	RIPK2	Filter_BAM_wnt3a_peak_10519	chr8	89757736	89757937	+	20	promoter-TSS (ENST00000220751.5)	19	ENST00000517696.1	0.109453	0.698020
ENST00000520110	ENSG00000134014	ELP3	Filter_BAM_wnt3a_peak_10295	chr8	28118519	28118720	+	20	promoter-TSS (ENST00000520110.5)	-279	ENST00000520110.5	0.009950	0.391089
ENST00000520907	ENSG00000185869	ZNF829	Filter_BAM_wnt3a_peak_4922	chr19	36916081	36916295	+	20	promoter-TSS (ENST00000333987.12)	103	ENST00000520907.1	0.070093	0.646512
ENST00000522235	ENSG00000155970	MICU3	Filter_BAM_wnt3a_peak_10240	chr8	17027338	17027539	+	20	promoter-TSS (ENST00000522235.5)	-140	ENST00000522235.5	0.094527	0.757426
ENST00000524441	ENSG00000255440	NA	Filter_BAM_wnt3a_peak_1844	chr11	74398572	74398836	+	20	promoter-TSS (ENST00000298198.5)	-121	ENST00000524441.2	0.071970	0.607547
ENST00000525475	ENSG00000254678	NA	Filter_BAM_wnt3a_peak_2005	chr11	117144087	117144355	+	20	promoter-TSS (ENST00000304808.10)	-30	ENST00000525475.1	0.097015	0.691450
ENST00000527245	ENSG00000154134	ROBO3	Filter_BAM_wnt3a_peak_2054	chr11	124876253	124876454	+	20	promoter-TSS (ENST00000525448.5)	-113	ENST00000527245.5	0.114428	0.747525
ENST00000530758	ENSG00000254999	BRK1	Filter_BAM_wnt3a_peak_6563	chr3	10115324	10115567	+	20	promoter-TSS (ENST00000530758.2)	-230	ENST00000530758.2	0.086420	0.520492
ENST00000534455	ENSG00000109929	SC5D	Filter_BAM_wnt3a_peak_2026	chr11	121292376	121292636	+	20	promoter-TSS (ENST00000264027.9)	-175	ENST00000534455.5	0.073077	0.536398
ENST00000534764	ENSG00000023171	GRAMD1B	Filter_BAM_wnt3a_peak_2045	chr11	123560259	123560468	+	20	promoter-TSS (ENST00000534764.1)	86	ENST00000534764.1	0.019139	0.552381
ENST00000535456	ENSG00000149328	GLB1L2	Filter_BAM_wnt3a_peak_2097	chr11	134330958	134331163	+	20	promoter-TSS (ENST00000535456.7)	-928	ENST00000535456.7	0.039024	0.446602
ENST00000537955	ENSG00000139726	DENR	Filter_BAM_wnt3a_peak_2639	chr12	122752777	122753013	+	20	promoter-TSS (ENST00000280557.11)	48	ENST00000537955.1	0.122881	0.691983
ENST00000538658	ENSG00000166037	CEP57	Filter_BAM_wnt3a_peak_1926	chr11	95790664	95790918	+	20	promoter-TSS (ENST00000540054.5)	132	ENST00000538658.5	0.078740	0.615686
ENST00000544697	ENSG00000047621	FERRY3	Filter_BAM_wnt3a_peak_2131	chr12	4538279	4538499	+	20	promoter-TSS (ENST00000228843.13)	54	ENST00000544697.1	0.054545	0.552036
ENST00000546900	ENSG00000170421	KRT8	Filter_BAM_wnt3a_peak_2328	chr12	52903481	52903682	+	20	promoter-TSS (ENST00000546900.1)	67	ENST00000546900.1	0.054726	0.698020
ENST00000547945	ENSG00000204954	UQCC6	Filter_BAM_wnt3a_peak_2533	chr12	103957587	103957788	+	20	promoter-TSS (ENST00000378090.9)	-414	ENST00000547945.5	0.029851	0.455446
ENST00000551724	ENSG00000094914	AAAS	Filter_BAM_wnt3a_peak_2334	chr12	53325690	53325932	+	20	promoter-TSS (ENST00000551724.5)	-947	ENST00000551724.5	0.082645	0.707819
ENST00000553086	ENSG00000139620	KANSL2	Filter_BAM_wnt3a_peak_2312	chr12	48681810	48682087	+	20	promoter-TSS (ENST00000547582.5)	210	ENST00000553086.5	0.083032	0.658273
ENST00000556301	ENSG00000258623	NA	Filter_BAM_wnt3a_peak_3284	chr14	68628331	68628533	+	20	promoter-TSS (ENST00000556301.2)	47	ENST00000556301.2	0.084158	0.635468
ENST00000556799	ENSG00000179008	C14orf39	Filter_BAM_wnt3a_peak_3237	chr14	60516156	60516405	+	20	promoter-TSS (ENST00000556799.1)	-737	ENST00000556799.1	0.036145	0.556000
ENST00000561100	ENSG00000166073	GPR176	Filter_BAM_wnt3a_peak_3481	chr15	39920288	39920559	+	20	promoter-TSS (ENST00000499797.2)	-157	ENST00000561100.2	0.081181	0.643382
ENST00000563454	ENSG00000180979	LRRC57	Filter_BAM_wnt3a_peak_3487	chr15	42548583	42548813	+	20	promoter-TSS (ENST00000260372.8)	74	ENST00000563454.5	0.100000	0.683983
ENST00000564997	ENSG00000103356	EARS2	Filter_BAM_wnt3a_peak_3885	chr16	23557426	23557627	+	20	promoter-TSS (ENST00000395878.8)	-162	ENST00000564997.1	0.074627	0.678218
ENST00000566812	ENSG00000103249	CLCN7	Filter_BAM_wnt3a_peak_3768	chr16	1475153	1475355	+	20	promoter-TSS (ENST00000262318.12)	-177	ENST00000566812.1	0.128713	0.773399
ENST00000572609	ENSG00000182310	SPACA6	Filter_BAM_wnt3a_peak_5000	chr19	51704301	51704520	+	20	promoter-TSS (ENST00000572609.1)	75	ENST00000572609.1	0.077626	0.686364
ENST00000576129	ENSG00000108963	DPH1	Filter_BAM_wnt3a_peak_4134	chr17	2030091	2030292	+	20	promoter-TSS (ENST00000263083.12)	5	ENST00000576129.5	0.109453	0.668317
ENST00000577670	ENSG00000284324	MIR3175	Filter_BAM_wnt3a_peak_3726	chr15	92903748	92903950	+	20	promoter-TSS (ENST00000577670.1)	-550	ENST00000577670.1	0.029703	0.389163
ENST00000589872	ENSG00000188554	NBR1	Filter_BAM_wnt3a_peak_4278	chr17	43171194	43171423	+	20	promoter-TSS (ENST00000589872.1)	65	ENST00000589872.1	0.065502	0.604348
ENST00000589920	ENSG00000184640	SEPTIN9	Filter_BAM_wnt3a_peak_4451	chr17	77480833	77481138	+	20	promoter-TSS (ENST00000585638.1)	-925	ENST00000589920.5	0.026230	0.663399
ENST00000598636	ENSG00000105327	BBC3	Filter_BAM_wnt3a_peak_4971	chr19	47227366	47227592	+	20	promoter-TSS (ENST00000598636.1)	-290	ENST00000598636.1	0.026549	0.603524
ENST00000600480	ENSG00000088247	KHSRP	Filter_BAM_wnt3a_peak_4836	chr19	6424897	6425291	+	20	promoter-TSS (ENST00000398148.7)	-283	ENST00000600480.2	0.058376	0.579747
ENST00000602233	ENSG00000105131	EPHX3	Filter_BAM_wnt3a_peak_4872	chr19	15233406	15233609	+	20	promoter-TSS (ENST00000435261.5)	-72	ENST00000602233.5	0.093596	0.705882
ENST00000602946	ENSG00000269968	NA	Filter_BAM_wnt3a_peak_2145	chr12	6538474	6538698	+	20	promoter-TSS (ENST00000602946.1)	-216	ENST00000602946.1	0.017857	0.560000
ENST00000614082	ENSG00000197653	DNAH10	Filter_BAM_wnt3a_peak_2643	chr12	123762475	123762676	+	20	promoter-TSS (ENST00000614082.1)	80	ENST00000614082.1	0.099502	0.717822
ENST00000628590	ENSG00000281311	NA	Filter_BAM_wnt3a_peak_4377	chr17	64146125	64146436	+	20	promoter-TSS (ENST00000408535.2)	-57	ENST00000628590.1	0.096463	0.644231
ENST00000632866	ENSG00000282718	NA	Filter_BAM_wnt3a_peak_845	chr1	212915809	212916010	+	20	promoter-TSS (ENST00000632866.1)	-878	ENST00000632866.1	0.009950	0.589109
ENST00000634100	ENSG00000226383	LINC01876	Filter_BAM_wnt3a_peak_5621	chr2	156320054	156320270	+	20	promoter-TSS (ENST00000634100.1)	93	ENST00000634100.1	0.078704	0.640553
ENST00000635375	ENSG00000172053	QARS1	Filter_BAM_wnt3a_peak_6719	chr3	49104311	49104735	+	20	promoter-TSS (ENST00000464962.6)	9	ENST00000635375.1	0.068396	0.628235
ENST00000636176	ENSG00000196421	C20orf204	Filter_BAM_wnt3a_peak_6250	chr20	64036076	64036283	+	20	promoter-TSS (ENST00000636176.2)	-3	ENST00000636176.2	0.024155	0.658654
ENST00000636456	ENSG00000055208	TAB2	Filter_BAM_wnt3a_peak_9459	chr6	149317286	149317515	+	20	promoter-TSS (ENST00000636456.1)	-134	ENST00000636456.1	0.131004	0.760870
ENST00000640431	ENSG00000007372	PAX6	Filter_BAM_wnt3a_peak_1679	chr11	31815255	31815456	+	20	promoter-TSS (ENST00000640431.1)	-379	ENST00000640431.1	0.024876	0.514851
ENST00000641445	ENSG00000260971	NA	Filter_BAM_wnt3a_peak_262	chr1	56375448	56375731	+	20	promoter-TSS (ENST00000641177.1)	-218	ENST00000641445.1	0.010601	0.440141
ENST00000648458	ENSG00000117593	DARS2	Filter_BAM_wnt3a_peak_680	chr1	173824953	173825236	+	20	promoter-TSS (ENST00000345664.10)	134	ENST00000648458.1	0.031802	0.464789
ENST00000648925	ENSG00000242802	AP5Z1	Filter_BAM_wnt3a_peak_9547	chr7	4775516	4775789	+	20	promoter-TSS (ENST00000477680.6)	0	ENST00000648925.1	0.102564	0.689781
ENST00000649147	ENSG00000172602	RND1	Filter_BAM_wnt3a_peak_2313	chr12	48865999	48866249	+	20	promoter-TSS (ENST00000309739.6)	-254	ENST00000649147.1	0.012000	0.478088
ENST00000651342	ENSG00000163541	SUCLG1	Filter_BAM_wnt3a_peak_5373	chr2	84459287	84459543	+	20	promoter-TSS (ENST00000393868.7)	-130	ENST00000651342.1	0.042969	0.552529
ENST00000651603	ENSG00000186103	ARGFX	Filter_BAM_wnt3a_peak_7010	chr3	121570442	121570653	+	20	promoter-TSS (ENST00000651603.1)	-167	ENST00000651603.1	0.004739	0.377358
ENST00000652943	ENSG00000269934	NA	Filter_BAM_wnt3a_peak_928	chr1	228275510	228275720	+	20	promoter-TSS (ENST00000652943.1)	-282	ENST00000652943.1	0.090476	0.710900
ENST00000661310	ENSG00000175054	ATR	Filter_BAM_wnt3a_peak_7100	chr3	142578611	142578833	+	20	promoter-TSS (ENST00000350721.9)	1	ENST00000661310.1	0.081081	0.681614
ENST00000661654	ENSG00000128512	DOCK4	Filter_BAM_wnt3a_peak_10000	chr7	112206339	112206540	+	20	promoter-TSS (ENST00000361822.8)	-32	ENST00000661654.1	0.104478	0.688119
ENST00000667933	ENSG00000286532	PARTICL	Filter_BAM_wnt3a_peak_5384	chr2	85538446	85538677	+	20	promoter-TSS (ENST00000306434.8)	222	ENST00000667933.2	0.069264	0.616379
ENST00000673136	ENSG00000072210	ALDH3A2	Filter_BAM_wnt3a_peak_4205	chr17	19647900	19648427	+	20	promoter-TSS (ENST00000176643.11)	10	ENST00000673136.1	0.053131	0.587121
ENST00000674426	ENSG00000092847	AGO1	Filter_BAM_wnt3a_peak_190	chr1	35883040	35883251	+	20	promoter-TSS (ENST00000373204.6)	-64	ENST00000674426.1	0.113744	0.759434
ENST00000678681	ENSG00000247596	TWF2	Filter_BAM_wnt3a_peak_6736	chr3	52238483	52238708	+	20	promoter-TSS (ENST00000464958.2)	536	ENST00000678681.1	0.026667	0.517699
ENST00000685149	ENSG00000289481	NA	Filter_BAM_wnt3a_peak_6382	chr22	19171657	19171986	+	20	promoter-TSS (ENST00000685149.2)	-207	ENST00000685149.2	0.106383	0.718182
ENST00000686143	ENSG00000288823	NA	Filter_BAM_wnt3a_peak_1314	chr10	73781919	73782120	+	20	promoter-TSS (ENST00000372833.6)	-8	ENST00000686143.1	0.114428	0.673267
ENST00000686227	ENSG00000167004	PDIA3	Filter_BAM_wnt3a_peak_3488	chr15	43746416	43746740	+	20	promoter-TSS (ENST00000381680.7)	94	ENST00000686227.1	0.135802	0.710769
ENST00000687258	ENSG00000303589	NA	Filter_BAM_wnt3a_peak_597	chr1	156505362	156505563	+	20	promoter-TSS (ENST00000687258.2)	-371	ENST00000687258.2	0.069652	0.623762
ENST00000688864	ENSG00000255240	NA	Filter_BAM_wnt3a_peak_1763	chr11	59102448	59102656	+	20	promoter-TSS (ENST00000688864.1)	-178	ENST00000688864.1	0.052885	0.588517
ENST00000689467	ENSG00000289032	NA	Filter_BAM_wnt3a_peak_7365	chr4	4248209	4248428	+	20	promoter-TSS (ENST00000254742.6)	73	ENST00000689467.1	0.077626	0.550000
ENST00000690863	ENSG00000261189	DSP-AS1	Filter_BAM_wnt3a_peak_8856	chr6	7542736	7542971	+	20	promoter-TSS (ENST00000713904.1)	261	ENST00000690863.2	0.089362	0.652542
ENST00000691915	ENSG00000288955	NA	Filter_BAM_wnt3a_peak_218	chr1	42924092	42924357	+	20	promoter-TSS (ENST00000691915.1)	-236	ENST00000691915.1	0.060377	0.582707
ENST00000692264	ENSG00000289196	NA	Filter_BAM_wnt3a_peak_8148	chr5	39074554	39074755	+	20	promoter-TSS (ENST00000296782.10)	159	ENST00000692264.2	0.119403	0.722772
ENST00000692478	ENSG00000288925	NA	Filter_BAM_wnt3a_peak_783	chr1	203290672	203290962	+	20	promoter-TSS (ENST00000692478.1)	-317	ENST00000692478.1	0.027586	0.608247
ENST00000692731	ENSG00000289552	NA	Filter_BAM_wnt3a_peak_10737	chr9	2844115	2844386	+	20	promoter-TSS (ENST00000397885.3)	-64	ENST00000692731.2	0.073801	0.569853
ENST00000702244	ENSG00000177738	ANXA2R-OT1	Filter_BAM_wnt3a_peak_8160	chr5	43066669	43066878	+	20	promoter-TSS (ENST00000499046.1)	594	ENST00000702244.1	0.071770	0.566667
ENST00000702809	ENSG00000291206	GTF2IRD1P1	Filter_BAM_wnt3a_peak_9773	chr7	66844762	66844963	+	20	promoter-TSS (ENST00000457166.5)	24	ENST00000702809.1	0.099502	0.653465
ENST00000264331	ENSG00000077097	TOP2B	Filter_BAM_wnt3a_peak_6620	chr3	25664729	25665043	+	19	promoter-TSS (ENST00000264331.9)	21	ENST00000264331.9	0.092357	0.663492
ENST00000267260	ENSG00000139767	SRRM4	Filter_BAM_wnt3a_peak_2617	chr12	118981287	118981488	+	19	promoter-TSS (ENST00000267260.5)	-154	ENST00000267260.5	0.069652	0.673267
ENST00000275603	ENSG00000146731	CCT6A	Filter_BAM_wnt3a_peak_9771	chr7	56052306	56052507	+	19	promoter-TSS (ENST00000275605.8)	641	ENST00000275603.9	0.029851	0.460396
ENST00000286344	ENSG00000155886	SLC24A2	Filter_BAM_wnt3a_peak_10794	chr9	19788542	19788743	+	19	promoter-TSS (ENST00000656603.1)	352	ENST00000286344.4	0.059701	0.663366
ENST00000343788	ENSG00000165416	SUGT1	Filter_BAM_wnt3a_peak_2838	chr13	52652757	52652958	+	19	promoter-TSS (ENST00000310528.9)	18	ENST00000343788.10	0.079602	0.628713
ENST00000377861	ENSG00000184226	PCDH9	Filter_BAM_wnt3a_peak_2900	chr13	67230493	67230884	+	19	promoter-TSS (ENST00000377861.4)	-243	ENST00000377861.4	0.107417	0.706633
ENST00000413726	ENSG00000064012	CASP8	Filter_BAM_wnt3a_peak_5811	chr2	201257915	201258116	+	19	promoter-TSS (ENST00000339403.6)	-20	ENST00000413726.6	0.024876	0.455446
ENST00000422443	ENSG00000231276	E2F4P1	Filter_BAM_wnt3a_peak_9038	chr6	39553147	39553573	+	19	promoter-TSS (ENST00000422443.2)	-451	ENST00000422443.2	0.002347	0.348946
ENST00000435773	ENSG00000162972	MAIP1	Filter_BAM_wnt3a_peak_5804	chr2	199955894	199956110	+	19	promoter-TSS (ENST00000354611.9)	181	ENST00000435773.2	0.078704	0.677419
ENST00000447299	ENSG00000131368	MRPS25	Filter_BAM_wnt3a_peak_6585	chr3	15065160	15065497	+	19	promoter-TSS (ENST00000253686.7)	-11	ENST00000447299.3	0.115727	0.668639
ENST00000450126	ENSG00000213068	NA	Filter_BAM_wnt3a_peak_647	chr1	167162748	167162949	+	19	promoter-TSS (ENST00000450126.1)	-11	ENST00000450126.1	0.039801	0.549505
ENST00000462385	ENSG00000124006	OBSL1	Filter_BAM_wnt3a_peak_5899	chr2	219565644	219565863	+	19	promoter-TSS (ENST00000462385.1)	-374	ENST00000462385.1	0.009132	0.513636
ENST00000466292	ENSG00000241155	ARHGAP31-AS1	Filter_BAM_wnt3a_peak_6997	chr3	119322610	119322887	+	19	promoter-TSS (ENST00000466292.1)	12	ENST00000466292.1	0.075812	0.712230
ENST00000491431	ENSG00000197362	ZNF786	Filter_BAM_wnt3a_peak_10145	chr7	149090534	149090735	+	19	promoter-TSS (ENST00000491431.2)	84	ENST00000491431.2	0.124378	0.742574
ENST00000495313	ENSG00000175854	SWI5	Filter_BAM_wnt3a_peak_11118	chr9	128275230	128275431	+	19	promoter-TSS (ENST00000372898.6)	-49	ENST00000495313.5	0.069652	0.569307
ENST00000503412	ENSG00000138735	PDE5A	Filter_BAM_wnt3a_peak_7781	chr4	119519211	119519412	+	19	promoter-TSS (ENST00000503412.1)	-212	ENST00000503412.1	0.000000	0.356436
ENST00000513832	ENSG00000161904	LEMD2	Filter_BAM_wnt3a_peak_8992	chr6	33781366	33781749	+	19	promoter-TSS (ENST00000502643.5)	-10	ENST00000513832.5	0.018277	0.549479
ENST00000530291	ENSG00000173020	GRK2	Filter_BAM_wnt3a_peak_1812	chr11	67270419	67270788	+	19	promoter-TSS (ENST00000530291.5)	-335	ENST00000530291.5	0.027100	0.567568
ENST00000533393	ENSG00000149476	TKFC	Filter_BAM_wnt3a_peak_1767	chr11	61333291	61333527	+	19	promoter-TSS (ENST00000301764.12)	129	ENST00000533393.1	0.088983	0.658228
ENST00000543534	ENSG00000123106	CCDC91	Filter_BAM_wnt3a_peak_2227	chr12	28191117	28191319	+	19	promoter-TSS (ENST00000473753.2)	-27	ENST00000543534.5	0.034653	0.472906
ENST00000549711	ENSG00000111300	NAA25	Filter_BAM_wnt3a_peak_2574	chr12	112108804	112109057	+	19	promoter-TSS (ENST00000261745.9)	-134	ENST00000549711.5	0.067194	0.570866
ENST00000565481	ENSG00000140859	KIFC3	Filter_BAM_wnt3a_peak_3992	chr16	57802689	57802933	+	19	promoter-TSS (ENST00000379655.8)	123	ENST00000565481.5	0.069672	0.604082
ENST00000582064	ENSG00000260433	LINC01917	Filter_BAM_wnt3a_peak_4695	chr18	53567405	53567606	+	19	promoter-TSS (ENST00000578610.5)	778	ENST00000582064.1	0.004975	0.361386
ENST00000582911	ENSG00000175061	SNHG29	Filter_BAM_wnt3a_peak_4188	chr17	16438857	16439198	+	19	promoter-TSS (ENST00000365172.1)	7	ENST00000582911.6	0.041056	0.555556
ENST00000587838	ENSG00000163597	SNHG16	Filter_BAM_wnt3a_peak_4447	chr17	76557733	76558280	+	19	promoter-TSS (ENST00000363315.1)	210	ENST00000587838.2	0.076782	0.576642
ENST00000588936	ENSG00000104859	CLASRP	Filter_BAM_wnt3a_peak_4955	chr19	45038955	45039196	+	19	promoter-TSS (ENST00000221455.8)	1	ENST00000588936.5	0.112033	0.714876
ENST00000589273	ENSG00000153391	INO80C	Filter_BAM_wnt3a_peak_4610	chr18	35497476	35497734	+	19	promoter-TSS (ENST00000586489.5)	-6	ENST00000589273.1	0.104651	0.590734
ENST00000596955	ENSG00000167759	KLK13	Filter_BAM_wnt3a_peak_4998	chr19	51065736	51065985	+	19	promoter-TSS (ENST00000156476.6)	-746	ENST00000596955.1	0.024096	0.628000
ENST00000609632	ENSG00000273139	NA	Filter_BAM_wnt3a_peak_6387	chr22	20320173	20320374	+	19	promoter-TSS (ENST00000248879.8)	169	ENST00000609632.2	0.114428	0.683168
ENST00000623631	ENSG00000240497	NA	Filter_BAM_wnt3a_peak_7207	chr3	171460319	171460730	+	19	promoter-TSS (ENST00000284483.12)	8	ENST00000623631.2	0.048662	0.604369
ENST00000682858	ENSG00000182923	CEP63	Filter_BAM_wnt3a_peak_7066	chr3	134485902	134486137	+	19	promoter-TSS (ENST00000354910.10)	-3	ENST00000682858.1	0.080851	0.627119
ENST00000687320	ENSG00000289113	NA	Filter_BAM_wnt3a_peak_5860	chr2	209298573	209298901	+	19	promoter-TSS (ENST00000687320.1)	-937	ENST00000687320.1	0.006098	0.446809
ENST00000698502	ENSG00000068724	TTC7A	Filter_BAM_wnt3a_peak_5213	chr2	46916126	46916466	+	19	promoter-TSS (ENST00000319466.9)	-117	ENST00000698502.1	0.044118	0.533724
ENST00000701431	ENSG00000289894	NA	Filter_BAM_wnt3a_peak_2829	chr13	51168527	51168770	+	19	promoter-TSS (ENST00000701431.1)	-933	ENST00000701431.1	0.004115	0.471311
ENST00000704995	ENSG00000184897	H1-10	Filter_BAM_wnt3a_peak_7044	chr3	129316521	129316722	+	19	promoter-TSS (ENST00000333762.6)	-335	ENST00000704995.1	0.089552	0.707921
ENST00000715643	ENSG00000227016	LINC02796	Filter_BAM_wnt3a_peak_364	chr1	72283210	72283561	+	19	promoter-TSS (ENST00000357731.10)	35	ENST00000715643.1	0.062678	0.542614
ENST00000223136	ENSG00000214253	FIS1	Filter_BAM_wnt3a_peak_9951	chr7	101244957	101245347	+	18	promoter-TSS (ENST00000223136.5)	-71	ENST00000223136.5	0.064103	0.662404
ENST00000265459	ENSG00000110076	NRXN2	Filter_BAM_wnt3a_peak_1799	chr11	64723462	64723676	+	18	promoter-TSS (ENST00000265459.11)	-372	ENST00000265459.11	0.098131	0.748837
ENST00000268489	ENSG00000140836	ZFHX3	Filter_BAM_wnt3a_peak_4048	chr16	73048541	73048898	+	18	promoter-TSS (ENST00000268489.10)	-591	ENST00000268489.10	0.036415	0.513966
ENST00000341099	ENSG00000140009	ESR2	Filter_BAM_wnt3a_peak_3257	chr14	64294224	64294425	+	18	promoter-TSS (ENST00000341099.6)	47	ENST00000341099.6	0.059701	0.579208
ENST00000376958	ENSG00000152749	GPR180	Filter_BAM_wnt3a_peak_2987	chr13	94601852	94602059	+	18	promoter-TSS (ENST00000376958.5)	98	ENST00000376958.5	0.091787	0.764423
ENST00000414279	ENSG00000124491	F13A1	Filter_BAM_wnt3a_peak_8849	chr6	6320968	6321169	+	18	promoter-TSS (ENST00000264870.8)	-55	ENST00000414279.5	0.009950	0.569307
ENST00000434408	ENSG00000183864	TOB2	Filter_BAM_wnt3a_peak_6477	chr22	41446644	41446849	+	18	promoter-TSS (ENST00000327492.4)	39	ENST00000434408.1	0.117073	0.674757
ENST00000437204	ENSG00000235016	SEMA3F-AS1	Filter_BAM_wnt3a_peak_6725	chr3	50156822	50157219	+	18	promoter-TSS (ENST00000425674.1)	-935	ENST00000437204.1	0.015113	0.618090
ENST00000507026	ENSG00000164258	NDUFS4	Filter_BAM_wnt3a_peak_8186	chr5	53560422	53560623	+	18	promoter-TSS (ENST00000296684.10)	-111	ENST00000507026.5	0.029851	0.356436
ENST00000519993	ENSG00000169398	PTK2	Filter_BAM_wnt3a_peak_10713	chr8	141001498	141001816	+	18	promoter-TSS (ENST00000340930.7)	-278	ENST00000519993.5	0.097484	0.724138
ENST00000523960	ENSG00000104375	STK3	Filter_BAM_wnt3a_peak_10558	chr8	98942519	98942775	+	18	promoter-TSS (ENST00000523601.5)	-2	ENST00000523960.1	0.039062	0.548638
ENST00000526562	ENSG00000166441	RPL27A	Filter_BAM_wnt3a_peak_1589	chr11	8682994	8683301	+	18	promoter-TSS (ENST00000525981.1)	-54	ENST00000526562.5	0.068404	0.633117
ENST00000597968	ENSG00000130726	TRIM28	Filter_BAM_wnt3a_peak_5026	chr19	58545054	58545399	+	18	promoter-TSS (ENST00000597968.1)	59	ENST00000597968.1	0.063768	0.630058
ENST00000600473	ENSG00000269688	NA	Filter_BAM_wnt3a_peak_4930	chr19	38846262	38846481	+	18	promoter-TSS (ENST00000600473.1)	-872	ENST00000600473.1	0.004566	0.468182
ENST00000601382	ENSG00000269855	RNF225	Filter_BAM_wnt3a_peak_5023	chr19	58395415	58395787	+	18	promoter-TSS (ENST00000601382.3)	-55	ENST00000601382.3	0.024194	0.648794
ENST00000611368	ENSG00000276223	NA	Filter_BAM_wnt3a_peak_6153	chr20	44746784	44746985	+	18	promoter-TSS (ENST00000427303.2)	242	ENST00000611368.1	0.004975	0.514851
ENST00000637360	ENSG00000293512	NA	Filter_BAM_wnt3a_peak_7006	chr3	120349373	120349574	+	18	promoter-TSS (ENST00000295628.4)	24	ENST00000637360.1	0.134328	0.707921
ENST00000641660	ENSG00000284607	NA	Filter_BAM_wnt3a_peak_8975	chr6	26568637	26568898	+	18	promoter-TSS (ENST00000641660.1)	-557	ENST00000641660.1	0.042146	0.484733
ENST00000642715	ENSG00000260192	LINC02240	Filter_BAM_wnt3a_peak_8506	chr5	124996440	124996871	+	18	promoter-TSS (ENST00000642715.1)	-203	ENST00000642715.1	0.011601	0.324074
ENST00000650611	ENSG00000222005	LINC01118	Filter_BAM_wnt3a_peak_5211	chr2	46698427	46698721	+	18	promoter-TSS (ENST00000306503.5)	-366	ENST00000650611.1	0.034014	0.538983
ENST00000661048	ENSG00000229124	VIM-AS1	Filter_BAM_wnt3a_peak_1080	chr10	17229424	17229634	+	18	promoter-TSS (ENST00000469543.5)	-109	ENST00000661048.1	0.133333	0.729858
ENST00000686015	ENSG00000289606	NA	Filter_BAM_wnt3a_peak_5256	chr2	55236088	55236330	+	18	promoter-TSS (ENST00000686015.1)	-162	ENST00000686015.1	0.004132	0.395062
ENST00000698901	ENSG00000276045	ORAI1	Filter_BAM_wnt3a_peak_2633	chr12	121626038	121626303	+	18	promoter-TSS (ENST00000611718.1)	-339	ENST00000698901.1	0.041509	0.609023
ENST00000164024	ENSG00000008300	CELSR3	Filter_BAM_wnt3a_peak_6715	chr3	48662962	48663396	+	17	promoter-TSS (ENST00000164024.5)	-293	ENST00000164024.5	0.052995	0.565517
ENST00000200652	ENSG00000197208	SLC22A4	Filter_BAM_wnt3a_peak_8543	chr5	132293869	132294070	+	17	promoter-TSS (ENST00000200652.4)	-425	ENST00000200652.4	0.094527	0.702970
ENST00000220669	ENSG00000104231	ZFAND1	Filter_BAM_wnt3a_peak_10498	chr8	81721238	81721464	+	17	promoter-TSS (ENST00000220669.10)	-51	ENST00000220669.10	0.084071	0.665198
ENST00000229384	ENSG00000257218	GATC	Filter_BAM_wnt3a_peak_2624	chr12	120446489	120446712	+	17	promoter-TSS (ENST00000229384.5)	23	ENST00000229384.5	0.080717	0.696429
ENST00000233143	ENSG00000034510	TMSB10	Filter_BAM_wnt3a_peak_5376	chr2	84905253	84905473	+	17	promoter-TSS (ENST00000233143.6)	-293	ENST00000233143.6	0.077273	0.638009
ENST00000243563	ENSG00000077312	SNRPA	Filter_BAM_wnt3a_peak_4939	chr19	40751105	40751308	+	17	promoter-TSS (ENST00000243563.8)	3	ENST00000243563.8	0.093596	0.598039
ENST00000244745	ENSG00000124766	SOX4	Filter_BAM_wnt3a_peak_8945	chr6	21593693	21593916	+	17	promoter-TSS (ENST00000244745.4)	53	ENST00000244745.4	0.026906	0.522321
ENST00000258975	ENSG00000136463	TACO1	Filter_BAM_wnt3a_peak_4373	chr17	63600802	63601003	+	17	promoter-TSS (ENST00000258975.7)	7	ENST00000258975.7	0.094527	0.673267
ENST00000262554	ENSG00000090054	SPTLC1	Filter_BAM_wnt3a_peak_10982	chr9	92115407	92115645	+	17	promoter-TSS (ENST00000262554.7)	-113	ENST00000262554.7	0.067227	0.581590
ENST00000263563	ENSG00000107719	PALD1	Filter_BAM_wnt3a_peak_1305	chr10	70478443	70478649	+	17	promoter-TSS (ENST00000263563.7)	-221	ENST00000263563.7	0.097087	0.700483
ENST00000263735	ENSG00000119888	EPCAM	Filter_BAM_wnt3a_peak_5217	chr2	47368900	47369319	+	17	promoter-TSS (ENST00000263735.9)	-202	ENST00000263735.9	0.081146	0.671429
ENST00000263904	ENSG00000115145	STAM2	Filter_BAM_wnt3a_peak_5605	chr2	152175693	152175937	+	17	promoter-TSS (ENST00000263904.5)	-52	ENST00000263904.5	0.102459	0.702041
ENST00000264254	ENSG00000115539	PDCL3	Filter_BAM_wnt3a_peak_5419	chr2	100562950	100563166	+	17	promoter-TSS (ENST00000264254.11)	65	ENST00000264254.11	0.087963	0.686636
ENST00000278601	ENSG00000149300	C11orf52	Filter_BAM_wnt3a_peak_1977	chr11	111918802	111919013	+	17	promoter-TSS (ENST00000278601.6)	-6	ENST00000278601.6	0.033175	0.556604
ENST00000279146	ENSG00000110711	AIP	Filter_BAM_wnt3a_peak_1814	chr11	67482915	67483120	+	17	promoter-TSS (ENST00000279146.8)	-9	ENST00000279146.8	0.082927	0.626214
ENST00000310786	ENSG00000135535	CD164	Filter_BAM_wnt3a_peak_9286	chr6	109382270	109382724	+	17	promoter-TSS (ENST00000275080.11)	-30	ENST00000310786.10	0.092511	0.637363
ENST00000313957	ENSG00000176593	ZNF606-AS1	Filter_BAM_wnt3a_peak_5018	chr19	58002754	58002961	+	17	promoter-TSS (ENST00000313957.8)	-15	ENST00000313957.8	0.115942	0.735577
ENST00000327300	ENSG00000121774	KHDRBS1	Filter_BAM_wnt3a_peak_169	chr1	32013625	32014058	+	17	promoter-TSS (ENST00000307714.12)	-27	ENST00000327300.12	0.145497	0.707373
ENST00000331129	ENSG00000115738	ID2	Filter_BAM_wnt3a_peak_5067	chr2	8682085	8682286	+	17	promoter-TSS (ENST00000453900.2)	129	ENST00000331129.3	0.069652	0.628713
ENST00000332131	ENSG00000185917	SETD4	Filter_BAM_wnt3a_peak_6324	chr21	36060425	36060677	+	17	promoter-TSS (ENST00000332131.9)	-25	ENST00000332131.9	0.091270	0.640316
ENST00000332307	ENSG00000184517	ZFP1	Filter_BAM_wnt3a_peak_4060	chr16	75148430	75148642	+	17	promoter-TSS (ENST00000332307.4)	2	ENST00000332307.4	0.117925	0.737089
ENST00000332395	ENSG00000182810	DDX28	Filter_BAM_wnt3a_peak_4019	chr16	68022687	68022972	+	17	promoter-TSS (ENST00000358896.10)	403	ENST00000332395.7	0.115789	0.671329
ENST00000334801	ENSG00000186174	BCL9L	Filter_BAM_wnt3a_peak_2014	chr11	118910753	118911014	+	17	promoter-TSS (ENST00000334801.7)	21	ENST00000334801.7	0.091954	0.706107
ENST00000336654	ENSG00000156345	CDK20	Filter_BAM_wnt3a_peak_10966	chr9	87974495	87974700	+	17	promoter-TSS (ENST00000325303.9)	-8	ENST00000336654.9	0.078049	0.626214
ENST00000340932	ENSG00000063176	SPHK2	Filter_BAM_wnt3a_peak_4983	chr19	48619235	48619481	+	17	promoter-TSS (ENST00000245222.9)	67	ENST00000340932.7	0.105691	0.619433
ENST00000344008	ENSG00000130940	CASZ1	Filter_BAM_wnt3a_peak_54	chr1	10796665	10796986	+	17	promoter-TSS (ENST00000344008.5)	-175	ENST00000344008.5	0.093458	0.683230
ENST00000344780	ENSG00000124104	SNX21	Filter_BAM_wnt3a_peak_6157	chr20	45833971	45834488	+	17	promoter-TSS (ENST00000344780.4)	78	ENST00000344780.4	0.100580	0.725869
ENST00000345080	ENSG00000187772	LIN28B	Filter_BAM_wnt3a_peak_9256	chr6	104956614	104956846	+	17	promoter-TSS (ENST00000345080.5)	-377	ENST00000345080.5	0.025862	0.364807
ENST00000348165	ENSG00000009335	UBE3C	Filter_BAM_wnt3a_peak_10172	chr7	157138506	157138776	+	17	promoter-TSS (ENST00000348165.10)	-285	ENST00000348165.10	0.125926	0.789668
ENST00000352260	ENSG00000169682	SPNS1	Filter_BAM_wnt3a_peak_3908	chr16	28974736	28974937	+	17	promoter-TSS (ENST00000311008.16)	23	ENST00000352260.11	0.094527	0.688119
ENST00000352433	ENSG00000164611	PTTG1	Filter_BAM_wnt3a_peak_8702	chr5	160421755	160421956	+	17	promoter-TSS (ENST00000352433.10)	0	ENST00000352433.10	0.099502	0.653465
ENST00000355076	ENSG00000168301	KCTD6	Filter_BAM_wnt3a_peak_6765	chr3	58497210	58497418	+	17	promoter-TSS (ENST00000355076.6)	-459	ENST00000355076.6	0.004808	0.430622
ENST00000355957	ENSG00000124222	STX16	Filter_BAM_wnt3a_peak_6233	chr20	58651110	58651396	+	17	promoter-TSS (ENST00000312283.12)	-19	ENST00000355957.9	0.080420	0.707317
ENST00000356884	ENSG00000185963	BICD2	Filter_BAM_wnt3a_peak_10985	chr9	92765215	92765416	+	17	promoter-TSS (ENST00000356884.11)	-482	ENST00000356884.11	0.119403	0.747525
ENST00000357811	ENSG00000197467	COL13A1	Filter_BAM_wnt3a_peak_1295	chr10	69801579	69801798	+	17	promoter-TSS (ENST00000354547.7)	-192	ENST00000357811.8	0.068493	0.640909
ENST00000366500	ENSG00000188295	ZNF669	Filter_BAM_wnt3a_peak_1006	chr1	247104210	247104411	+	17	promoter-TSS (ENST00000343381.10)	-21	ENST00000366500.5	0.069652	0.658416
ENST00000366645	ENSG00000116903	EXOC8	Filter_BAM_wnt3a_peak_943	chr1	231337887	231338159	+	17	promoter-TSS (ENST00000008440.9)	-171	ENST00000366645.1	0.077206	0.575092
ENST00000367874	ENSG00000152382	TADA1	Filter_BAM_wnt3a_peak_643	chr1	166876455	166876684	+	17	promoter-TSS (ENST00000367874.5)	-305	ENST00000367874.5	0.065502	0.534783
ENST00000371566	ENSG00000085840	ORC1	Filter_BAM_wnt3a_peak_250	chr1	52403710	52403970	+	17	promoter-TSS (ENST00000257181.10)	547	ENST00000371566.1	0.030769	0.478927
ENST00000371646	ENSG00000096384	HSP90AB1	Filter_BAM_wnt3a_peak_9068	chr6	44247112	44247357	+	17	promoter-TSS (ENST00000371554.2)	133	ENST00000371646.10	0.036735	0.463415
ENST00000373492	ENSG00000167081	PBX3	Filter_BAM_wnt3a_peak_11106	chr9	125747488	125747719	+	17	promoter-TSS (ENST00000447726.6)	149	ENST00000373492.6	0.095238	0.668103
ENST00000373570	ENSG00000136942	RPL35	Filter_BAM_wnt3a_peak_11100	chr9	124861567	124861807	+	17	promoter-TSS (ENST00000353214.6)	228	ENST00000373570.8	0.108333	0.717842
ENST00000374304	ENSG00000290837	LRRC37A5P	Filter_BAM_wnt3a_peak_11038	chr9	111630911	111631112	+	17	promoter-TSS (ENST00000313525.4)	278	ENST00000374304.1	0.059701	0.549505
ENST00000376087	ENSG00000107890	ANKRD26	Filter_BAM_wnt3a_peak_1119	chr10	27100423	27100651	+	17	promoter-TSS (ENST00000376087.5)	-43	ENST00000376087.5	0.083333	0.606987
ENST00000376637	ENSG00000177674	AGTRAP	Filter_BAM_wnt3a_peak_61	chr1	11735800	11736028	+	17	promoter-TSS (ENST00000314340.10)	-170	ENST00000376637.7	0.065789	0.628821
ENST00000378823	ENSG00000113522	RAD50	Filter_BAM_wnt3a_peak_8544	chr5	132556865	132557070	+	17	promoter-TSS (ENST00000378823.8)	-10	ENST00000378823.8	0.136585	0.718447
ENST00000383698	ENSG00000206538	VGLL3	Filter_BAM_wnt3a_peak_6907	chr3	86990956	86991182	+	17	promoter-TSS (ENST00000383698.3)	50	ENST00000383698.3	0.115044	0.709251
ENST00000388761	ENSG00000176125	UFSP1	Filter_BAM_wnt3a_peak_9945	chr7	100890266	100890528	+	17	promoter-TSS (ENST00000388761.4)	-682	ENST00000388761.4	0.087786	0.657795
ENST00000393066	ENSG00000108395	TRIM37	Filter_BAM_wnt3a_peak_4362	chr17	59107078	59107303	+	17	promoter-TSS (ENST00000262294.12)	-269	ENST00000393066.7	0.062222	0.592920
ENST00000394428	ENSG00000068831	RASGRP2	Filter_BAM_wnt3a_peak_1800	chr11	64742784	64743081	+	17	promoter-TSS (ENST00000394428.5)	5	ENST00000394428.5	0.107744	0.755034
ENST00000396057	ENSG00000171956	FOXB1	Filter_BAM_wnt3a_peak_3545	chr15	60004255	60004533	+	17	promoter-TSS (ENST00000396057.6)	83	ENST00000396057.6	0.111511	0.670251
ENST00000396373	ENSG00000139083	ETV6	Filter_BAM_wnt3a_peak_2164	chr12	11648776	11648977	+	17	promoter-TSS (ENST00000396373.9)	-798	ENST00000396373.9	0.094527	0.608911
ENST00000398803	ENSG00000119471	HSDL2	Filter_BAM_wnt3a_peak_11040	chr9	112379512	112379748	+	17	promoter-TSS (ENST00000398803.1)	-450	ENST00000398803.1	0.063559	0.616034
ENST00000407501	ENSG00000177426	TGIF1	Filter_BAM_wnt3a_peak_4493	chr18	3449732	3449976	+	17	promoter-TSS (ENST00000343820.10)	-28	ENST00000407501.6	0.081967	0.648980
ENST00000407973	ENSG00000138867	GUCD1	Filter_BAM_wnt3a_peak_6399	chr22	24555557	24555883	+	17	promoter-TSS (ENST00000215829.8)	139	ENST00000407973.2	0.055215	0.623853
ENST00000409035	ENSG00000141979	NA	Filter_BAM_wnt3a_peak_4874	chr19	16628526	16628727	+	17	promoter-TSS (ENST00000263390.8)	-422	ENST00000409035.1	0.099502	0.688119
ENST00000411466	ENSG00000080603	SRCAP	Filter_BAM_wnt3a_peak_3919	chr16	30698051	30698351	+	17	promoter-TSS (ENST00000262518.9)	-8	ENST00000411466.7	0.106667	0.677741
ENST00000412754	ENSG00000236305	SLC12A9-AS1	Filter_BAM_wnt3a_peak_9943	chr7	100852201	100852451	+	17	promoter-TSS (ENST00000354161.8)	309	ENST00000412754.2	0.076000	0.665339
ENST00000413014	ENSG00000142046	TMEM91	Filter_BAM_wnt3a_peak_4945	chr19	41363929	41364184	+	17	promoter-TSS (ENST00000243578.8)	0	ENST00000413014.6	0.090196	0.601562
ENST00000414672	ENSG00000100263	RHBDD3	Filter_BAM_wnt3a_peak_6423	chr22	29268021	29268270	+	17	promoter-TSS (ENST00000216085.12)	64	ENST00000414672.5	0.092369	0.628000
ENST00000416149	ENSG00000116001	TIA1	Filter_BAM_wnt3a_peak_5329	chr2	70248127	70248642	+	17	promoter-TSS (ENST00000416149.6)	70	ENST00000416149.6	0.062136	0.591085
ENST00000419640	ENSG00000227542	MYO1B-AS1	Filter_BAM_wnt3a_peak_5784	chr2	191246048	191246300	+	17	promoter-TSS (ENST00000419640.1)	-2	ENST00000419640.1	0.083333	0.683794
ENST00000420509	ENSG00000227946	INO80D-AS1	Filter_BAM_wnt3a_peak_5842	chr2	206084439	206084708	+	17	promoter-TSS (ENST00000420509.1)	-32	ENST00000420509.1	0.029740	0.570370
ENST00000421176	ENSG00000186026	ZNF284	Filter_BAM_wnt3a_peak_4953	chr19	44071983	44072184	+	17	promoter-TSS (ENST00000421176.4)	-76	ENST00000421176.4	0.074627	0.564356
ENST00000422799	ENSG00000232377	NA	Filter_BAM_wnt3a_peak_5553	chr2	143936858	143937118	+	17	promoter-TSS (ENST00000422799.1)	-85	ENST00000422799.1	0.142308	0.773946
ENST00000423570	ENSG00000115486	GGCX	Filter_BAM_wnt3a_peak_5386	chr2	85561373	85561581	+	17	promoter-TSS (ENST00000233838.9)	-4	ENST00000423570.5	0.110577	0.674641
ENST00000428675	ENSG00000115896	PLCL1	Filter_BAM_wnt3a_peak_5798	chr2	197804251	197804489	+	17	promoter-TSS (ENST00000428675.6)	-223	ENST00000428675.6	0.071429	0.556485
ENST00000430783	ENSG00000163882	POLR2H	Filter_BAM_wnt3a_peak_7279	chr3	184363024	184363225	+	17	promoter-TSS (ENST00000429568.1)	122	ENST00000430783.5	0.084577	0.698020
ENST00000431643	ENSG00000106263	EIF3B	Filter_BAM_wnt3a_peak_9538	chr7	2353901	2354126	+	17	promoter-TSS (ENST00000360876.9)	-73	ENST00000431643.5	0.102222	0.650442
ENST00000431683	ENSG00000166105	GLB1L3	Filter_BAM_wnt3a_peak_2096	chr11	134276306	134276665	+	17	promoter-TSS (ENST00000688146.2)	106	ENST00000431683.7	0.144847	0.763889
ENST00000432444	ENSG00000170876	TMEM43	Filter_BAM_wnt3a_peak_6578	chr3	14124873	14125103	+	17	promoter-TSS (ENST00000295767.9)	-27	ENST00000432444.2	0.082609	0.593074
ENST00000434735	ENSG00000151148	UBE3B	Filter_BAM_wnt3a_peak_2562	chr12	109477207	109477605	+	17	promoter-TSS (ENST00000228495.11)	4	ENST00000434735.6	0.070352	0.634085
ENST00000435185	ENSG00000215045	GRID2IP	Filter_BAM_wnt3a_peak_9555	chr7	6531273	6531520	+	17	promoter-TSS (ENST00000435185.5)	-210	ENST00000435185.5	0.072874	0.649194
ENST00000436547	ENSG00000151923	TIAL1	Filter_BAM_wnt3a_peak_1525	chr10	119596857	119597132	+	17	promoter-TSS (ENST00000369093.6)	-30	ENST00000436547.7	0.072727	0.579710
ENST00000437718	ENSG00000228365	NA	Filter_BAM_wnt3a_peak_8815	chr6	2916590	2916885	+	17	promoter-TSS (ENST00000437718.1)	-157	ENST00000437718.1	0.000000	0.456081
ENST00000442580	ENSG00000091129	NRCAM	Filter_BAM_wnt3a_peak_9988	chr7	108328360	108328689	+	17	promoter-TSS (ENST00000442580.5)	-36	ENST00000442580.5	0.003040	0.439394
ENST00000443469	ENSG00000225988	LAMP5-AS1	Filter_BAM_wnt3a_peak_6036	chr20	9515768	9516116	+	17	promoter-TSS (ENST00000443469.1)	-944	ENST00000443469.1	0.080460	0.630372
ENST00000449572	ENSG00000215866	LINC01356	Filter_BAM_wnt3a_peak_524	chr1	112849540	112849775	+	17	promoter-TSS (ENST00000715663.1)	120	ENST00000449572.2	0.106383	0.703390
ENST00000450629	ENSG00000065621	GSTO2	Filter_BAM_wnt3a_peak_1466	chr10	104268554	104268946	+	17	promoter-TSS (ENST00000338595.7)	-123	ENST00000450629.6	0.066327	0.575064
ENST00000456853	ENSG00000144642	RBMS3	Filter_BAM_wnt3a_peak_6634	chr3	29281782	29282005	+	17	promoter-TSS (ENST00000635847.1)	277	ENST00000456853.1	0.017937	0.419643
ENST00000457356	ENSG00000235531	MSC-AS1	Filter_BAM_wnt3a_peak_10457	chr8	71843716	71843917	+	17	promoter-TSS (ENST00000457356.9)	-223	ENST00000457356.9	0.079602	0.678218
ENST00000459680	ENSG00000004059	ARF5	Filter_BAM_wnt3a_peak_10064	chr7	127588885	127589086	+	17	promoter-TSS (ENST00000459680.1)	-60	ENST00000459680.1	0.064677	0.653465
ENST00000460351	ENSG00000162729	IGSF8	Filter_BAM_wnt3a_peak_616	chr1	160095715	160095952	+	17	promoter-TSS (ENST00000460351.1)	-501	ENST00000460351.1	0.008439	0.630252
ENST00000462631	ENSG00000056487	PHF21B	Filter_BAM_wnt3a_peak_6492	chr22	44972141	44972462	+	17	promoter-TSS (ENST00000462631.1)	-831	ENST00000462631.1	0.024922	0.413043
ENST00000462904	ENSG00000172845	SP3	Filter_BAM_wnt3a_peak_5705	chr2	173965120	173965339	+	17	promoter-TSS (ENST00000416195.1)	81	ENST00000462904.1	0.105023	0.631818
ENST00000464144	ENSG00000174963	ZIC4	Filter_BAM_wnt3a_peak_7121	chr3	147407453	147407661	+	17	promoter-TSS (ENST00000464144.1)	-748	ENST00000464144.1	0.024038	0.397129
ENST00000466220	ENSG00000198586	TLK1	Filter_BAM_wnt3a_peak_5686	chr2	171159885	171160086	+	17	promoter-TSS (ENST00000466220.1)	-158	ENST00000466220.1	0.064677	0.668317
ENST00000466761	ENSG00000196581	AJAP1	Filter_BAM_wnt3a_peak_16	chr1	4711055	4711256	+	17	promoter-TSS (ENST00000466761.1)	0	ENST00000466761.1	0.044776	0.504950
ENST00000468362	ENSG00000156976	EIF4A2	Filter_BAM_wnt3a_peak_7292	chr3	186785821	186786022	+	17	promoter-TSS (ENST00000363548.1)	-41	ENST00000468362.5	0.014925	0.415842
ENST00000470969	ENSG00000205060	SLC35B4	Filter_BAM_wnt3a_peak_10096	chr7	134316714	134317024	+	17	promoter-TSS (ENST00000378509.9)	28	ENST00000470969.2	0.093548	0.675241
ENST00000471789	ENSG00000095261	PSMD5	Filter_BAM_wnt3a_peak_11077	chr9	120842717	120842926	+	17	promoter-TSS (ENST00000458394.2)	61	ENST00000471789.1	0.095694	0.676190
ENST00000472237	ENSG00000132792	CTNNBL1	Filter_BAM_wnt3a_peak_6137	chr20	37842011	37842283	+	17	promoter-TSS (ENST00000472237.5)	-107	ENST00000472237.5	0.018382	0.468864
ENST00000473516	ENSG00000101444	AHCY	Filter_BAM_wnt3a_peak_6122	chr20	34302774	34302975	+	17	promoter-TSS (ENST00000468908.1)	-199	ENST00000473516.1	0.079602	0.742574
ENST00000475342	ENSG00000115661	STK16	Filter_BAM_wnt3a_peak_5896	chr2	219245422	219245674	+	17	promoter-TSS (ENST00000295759.12)	-10	ENST00000475342.5	0.091270	0.683794
ENST00000476964	ENSG00000242808	SOX2-OT	Filter_BAM_wnt3a_peak_7255	chr3	181609428	181609629	+	17	promoter-TSS (ENST00000476964.6)	-806	ENST00000476964.6	0.000000	0.361386
ENST00000477325	ENSG00000168028	RPSA	Filter_BAM_wnt3a_peak_6676	chr3	39406565	39406866	+	17	promoter-TSS (ENST00000301821.11)	-1	ENST00000477325.1	0.066445	0.576159
ENST00000477886	ENSG00000128563	PRKRIP1	Filter_BAM_wnt3a_peak_9958	chr7	102363714	102363958	+	17	promoter-TSS (ENST00000469763.5)	-36	ENST00000477886.5	0.086066	0.632653
ENST00000478219	ENSG00000197467	COL13A1	Filter_BAM_wnt3a_peak_1297	chr10	69953040	69953255	+	17	promoter-TSS (ENST00000478219.2)	-944	ENST00000478219.2	0.013953	0.412037
ENST00000480202	ENSG00000142627	EPHA2	Filter_BAM_wnt3a_peak_81	chr1	16146390	16146606	+	17	promoter-TSS (ENST00000480202.1)	-48	ENST00000480202.1	0.046296	0.622120
ENST00000483135	ENSG00000165119	HNRNPK	Filter_BAM_wnt3a_peak_10951	chr9	83980452	83980678	+	17	promoter-TSS (ENST00000325875.7)	30	ENST00000483135.1	0.070796	0.585903
ENST00000483493	ENSG00000120159	CAAP1	Filter_BAM_wnt3a_peak_10824	chr9	26892592	26892932	+	17	promoter-TSS (ENST00000333916.8)	25	ENST00000483493.6	0.108824	0.656891
ENST00000483649	ENSG00000204147	ASAH2B	Filter_BAM_wnt3a_peak_1201	chr10	50739910	50740149	+	17	promoter-TSS (ENST00000374006.1)	77	ENST00000483649.1	0.096234	0.633333
ENST00000484115	ENSG00000178467	P4HTM	Filter_BAM_wnt3a_peak_6716	chr3	48989855	48990059	+	17	promoter-TSS (ENST00000343546.8)	19	ENST00000484115.5	0.058824	0.595122
ENST00000486447	ENSG00000119878	CRIPT	Filter_BAM_wnt3a_peak_5210	chr2	46616460	46616923	+	17	promoter-TSS (ENST00000238892.4)	275	ENST00000486447.1	0.086393	0.655172
ENST00000493070	ENSG00000180881	CAPS2	Filter_BAM_wnt3a_peak_2420	chr12	75330044	75330256	+	17	promoter-TSS (ENST00000409445.8)	-94	ENST00000493070.1	0.084906	0.652582
ENST00000493959	ENSG00000112701	SENP6	Filter_BAM_wnt3a_peak_9150	chr6	75601939	75602350	+	17	promoter-TSS (ENST00000493959.6)	-80	ENST00000493959.6	0.124088	0.718447
ENST00000495076	ENSG00000243156	MICAL3	Filter_BAM_wnt3a_peak_6381	chr22	18001536	18001804	+	17	promoter-TSS (ENST00000424046.1)	-169	ENST00000495076.5	0.063433	0.591078
ENST00000495679	ENSG00000121570	DPPA4	Filter_BAM_wnt3a_peak_6956	chr3	109337312	109337727	+	17	promoter-TSS (ENST00000335658.7)	-2	ENST00000495679.5	0.012048	0.430288
ENST00000496001	ENSG00000142765	SYTL1	Filter_BAM_wnt3a_peak_145	chr1	27349268	27349501	+	17	promoter-TSS (ENST00000485269.1)	-92	ENST00000496001.5	0.051502	0.653846
ENST00000496260	ENSG00000087077	TRIP6	Filter_BAM_wnt3a_peak_9944	chr7	100866959	100867310	+	17	promoter-TSS (ENST00000200457.9)	-253	ENST00000496260.1	0.045584	0.642045
ENST00000497366	ENSG00000239377	ZNF775-AS1	Filter_BAM_wnt3a_peak_10151	chr7	150383958	150384360	+	17	promoter-TSS (ENST00000497366.1)	-274	ENST00000497366.1	0.034826	0.652605
ENST00000497845	ENSG00000047315	POLR2B	Filter_BAM_wnt3a_peak_7515	chr4	56978853	56979131	+	17	promoter-TSS (ENST00000314595.6)	88	ENST00000497845.1	0.071942	0.541219
ENST00000498362	ENSG00000138092	CENPO	Filter_BAM_wnt3a_peak_5127	chr2	24793385	24793621	+	17	promoter-TSS (ENST00000260662.2)	25	ENST00000498362.1	0.080508	0.624473
ENST00000498626	ENSG00000116489	CAPZA1	Filter_BAM_wnt3a_peak_519	chr1	112620009	112620210	+	17	promoter-TSS (ENST00000343210.11)	277	ENST00000498626.1	0.044776	0.559406
ENST00000501499	ENSG00000245017	LINC02453	Filter_BAM_wnt3a_peak_2519	chr12	98503876	98504233	+	17	promoter-TSS (ENST00000501499.3)	-195	ENST00000501499.3	0.067227	0.564246
ENST00000504562	ENSG00000145592	RPL37	Filter_BAM_wnt3a_peak_8152	chr5	40835013	40835351	+	17	promoter-TSS (ENST00000274242.10)	4	ENST00000504562.1	0.065089	0.584071
ENST00000504849	ENSG00000035928	RFC1	Filter_BAM_wnt3a_peak_7473	chr4	39366133	39366347	+	17	promoter-TSS (ENST00000504849.5)	95	ENST00000504849.5	0.070093	0.679070
ENST00000505397	ENSG00000189308	LIN54	Filter_BAM_wnt3a_peak_7614	chr4	83013128	83013332	+	17	promoter-TSS (ENST00000505397.1)	-304	ENST00000505397.1	0.063725	0.546341
ENST00000506349	ENSG00000080224	EPHA6	Filter_BAM_wnt3a_peak_6924	chr3	97747420	97747638	+	17	promoter-TSS (ENST00000506349.1)	9	ENST00000506349.1	0.013761	0.415525
ENST00000506652	ENSG00000132356	PRKAA1	Filter_BAM_wnt3a_peak_8151	chr5	40797452	40797653	+	17	promoter-TSS (ENST00000691528.2)	596	ENST00000506652.5	0.069652	0.495050
ENST00000508974	ENSG00000109332	UBE2D3	Filter_BAM_wnt3a_peak_7719	chr4	102827293	102827686	+	17	promoter-TSS (ENST00000321805.11)	11	ENST00000508974.5	0.096692	0.713198
ENST00000509628	ENSG00000251488	NA	Filter_BAM_wnt3a_peak_7831	chr4	132982160	132982376	+	17	promoter-TSS (ENST00000509628.1)	-591	ENST00000509628.1	0.000000	0.364055
ENST00000509828	ENSG00000129071	MBD4	Filter_BAM_wnt3a_peak_7045	chr3	129439646	129439852	+	17	promoter-TSS (ENST00000296266.7)	178	ENST00000509828.1	0.053398	0.603865
ENST00000510878	ENSG00000177674	AGTRAP	Filter_BAM_wnt3a_peak_62	chr1	11736100	11736426	+	17	promoter-TSS (ENST00000452018.6)	88	ENST00000510878.1	0.061350	0.666667
ENST00000512483	ENSG00000164040	PGRMC2	Filter_BAM_wnt3a_peak_7815	chr4	128288021	128288242	+	17	promoter-TSS (ENST00000296425.10)	72	ENST00000512483.5	0.131222	0.684685
ENST00000513532	ENSG00000113569	NUP155	Filter_BAM_wnt3a_peak_8143	chr5	37370850	37371107	+	17	promoter-TSS (ENST00000381843.6)	103	ENST00000513532.1	0.089494	0.573643
ENST00000514965	ENSG00000185324	CDK10	Filter_BAM_wnt3a_peak_4125	chr16	89686694	89686948	+	17	promoter-TSS (ENST00000503560.1)	93	ENST00000514965.5	0.118110	0.713725
ENST00000518926	ENSG00000254007	NA	Filter_BAM_wnt3a_peak_10196	chr8	5669947	5670200	+	17	promoter-TSS (ENST00000518926.1)	4	ENST00000518926.1	0.007905	0.484252
ENST00000519626	ENSG00000205268	PDE7A	Filter_BAM_wnt3a_peak_10415	chr8	65842113	65842368	+	17	promoter-TSS (ENST00000396642.7)	82	ENST00000519626.1	0.117647	0.703125
ENST00000523122	ENSG00000168502	MTCL1	Filter_BAM_wnt3a_peak_4533	chr18	8717488	8717797	+	17	promoter-TSS (ENST00000523122.1)	-117	ENST00000523122.1	0.006472	0.577419
ENST00000523240	ENSG00000196591	HDAC2	Filter_BAM_wnt3a_peak_9309	chr6	113970460	113970788	+	17	promoter-TSS (ENST00000519108.5)	86	ENST00000523240.5	0.106707	0.717325
ENST00000523799	ENSG00000112237	CCNC	Filter_BAM_wnt3a_peak_9234	chr6	99568664	99569011	+	17	promoter-TSS (ENST00000326298.8)	-12	ENST00000523799.5	0.066282	0.577586
ENST00000524003	ENSG00000253738	OTUD6B-AS1	Filter_BAM_wnt3a_peak_10527	chr8	91069918	91070173	+	17	promoter-TSS (ENST00000285420.8)	144	ENST00000524003.1	0.062745	0.527344
ENST00000525728	ENSG00000197798	FAM118B	Filter_BAM_wnt3a_peak_2059	chr11	126211621	126211897	+	17	promoter-TSS (ENST00000298317.9)	-7	ENST00000525728.5	0.086957	0.671480
ENST00000526293	ENSG00000173327	MAP3K11	Filter_BAM_wnt3a_peak_1809	chr11	65614147	65614716	+	17	promoter-TSS (ENST00000309100.8)	-182	ENST00000526293.1	0.049209	0.601754
ENST00000527261	ENSG00000133805	AMPD3	Filter_BAM_wnt3a_peak_1600	chr11	10307410	10307611	+	17	promoter-TSS (ENST00000527261.5)	-803	ENST00000527261.5	0.084577	0.693069
ENST00000527334	ENSG00000165046	LETM2	Filter_BAM_wnt3a_peak_10341	chr8	38386034	38386291	+	17	promoter-TSS (ENST00000297720.9)	-45	ENST00000527334.5	0.054475	0.527132
ENST00000528466	ENSG00000254602	MIR130AHG	Filter_BAM_wnt3a_peak_1752	chr11	57637601	57637866	+	17	promoter-TSS (ENST00000528466.1)	-291	ENST00000528466.1	0.049057	0.620301
ENST00000529773	ENSG00000172409	CLP1	Filter_BAM_wnt3a_peak_1756	chr11	57657599	57657821	+	17	promoter-TSS (ENST00000302731.4)	-41	ENST00000529773.2	0.094595	0.578475
ENST00000532017	ENSG00000148985	PGAP2	Filter_BAM_wnt3a_peak_1581	chr11	3798037	3798238	+	17	promoter-TSS (ENST00000324932.12)	148	ENST00000532017.5	0.029851	0.559406
ENST00000532959	ENSG00000166575	TMEM135	Filter_BAM_wnt3a_peak_1889	chr11	87037812	87038094	+	17	promoter-TSS (ENST00000305494.6)	3	ENST00000532959.5	0.095745	0.681979
ENST00000533305	ENSG00000136153	LMO7	Filter_BAM_wnt3a_peak_2932	chr13	75635682	75635885	+	17	promoter-TSS (ENST00000377499.9)	-27	ENST00000533305.5	0.133005	0.799020
ENST00000533671	ENSG00000162231	NXF1	Filter_BAM_wnt3a_peak_1782	chr11	62805173	62805452	+	17	promoter-TSS (ENST00000533671.1)	-119	ENST00000533671.1	0.125448	0.721429
ENST00000535718	ENSG00000111581	NUP107	Filter_BAM_wnt3a_peak_2399	chr12	68687012	68687251	+	17	promoter-TSS (ENST00000433116.2)	125	ENST00000535718.5	0.046025	0.554167
ENST00000538082	ENSG00000130182	ZSCAN10	Filter_BAM_wnt3a_peak_3785	chr16	3099831	3100114	+	17	promoter-TSS (ENST00000538082.5)	-677	ENST00000538082.5	0.038869	0.602113
ENST00000539559	ENSG00000070269	TMEM260	Filter_BAM_wnt3a_peak_3207	chr14	56579702	56579991	+	17	promoter-TSS (ENST00000261556.11)	5	ENST00000539559.6	0.103806	0.720690
ENST00000540670	ENSG00000196365	LONP1	Filter_BAM_wnt3a_peak_4830	chr19	5720283	5720784	+	17	promoter-TSS (ENST00000360614.8)	39	ENST00000540670.6	0.091816	0.627490
ENST00000541592	ENSG00000197837	H4C16	Filter_BAM_wnt3a_peak_2185	chr12	14770068	14770272	+	17	promoter-TSS (ENST00000537096.1)	0	ENST00000541592.1	0.083333	0.556098
ENST00000541855	ENSG00000176834	VSIG10	Filter_BAM_wnt3a_peak_2609	chr12	118103599	118103887	+	17	promoter-TSS (ENST00000540117.1)	119	ENST00000541855.1	0.100694	0.750865
ENST00000542140	ENSG00000076053	RBM7	Filter_BAM_wnt3a_peak_1986	chr11	114400501	114400800	+	17	promoter-TSS (ENST00000325636.8)	-16	ENST00000542140.5	0.117057	0.640000
ENST00000545629	ENSG00000250132	NA	Filter_BAM_wnt3a_peak_2104	chr12	990836	991050	+	17	promoter-TSS (ENST00000347735.10)	179	ENST00000545629.5	0.098131	0.660465
ENST00000545708	ENSG00000143033	MTF2	Filter_BAM_wnt3a_peak_453	chr1	93079075	93079410	+	17	promoter-TSS (ENST00000370298.9)	7	ENST00000545708.5	0.086567	0.622024
ENST00000546212	ENSG00000169016	E2F6	Filter_BAM_wnt3a_peak_5076	chr2	11466199	11466429	+	17	promoter-TSS (ENST00000307236.8)	-137	ENST00000546212.2	0.073913	0.580087
ENST00000552296	ENSG00000197111	PCBP2	Filter_BAM_wnt3a_peak_2336	chr12	53452388	53452619	+	17	promoter-TSS (ENST00000550192.5)	135	ENST00000552296.6	0.099567	0.655172
ENST00000552885	ENSG00000257557	PPP1R12A-AS1	Filter_BAM_wnt3a_peak_2449	chr12	79934709	79935018	+	17	promoter-TSS (ENST00000550107.5)	-38	ENST00000552885.2	0.100324	0.641935
ENST00000553211	ENSG00000258331	LINC02461	Filter_BAM_wnt3a_peak_2287	chr12	43154724	43154939	+	17	promoter-TSS (ENST00000553211.1)	-484	ENST00000553211.1	0.009302	0.361111
ENST00000553538	ENSG00000165516	KLHDC2	Filter_BAM_wnt3a_peak_3181	chr14	49768540	49768741	+	17	promoter-TSS (ENST00000553538.5)	-161	ENST00000553538.5	0.154229	0.757426
ENST00000554321	ENSG00000250366	TUNAR	Filter_BAM_wnt3a_peak_3395	chr14	95876648	95876849	+	17	promoter-TSS (ENST00000503525.3)	-71	ENST00000554321.1	0.129353	0.737624
ENST00000554580	ENSG00000119686	FLVCR2	Filter_BAM_wnt3a_peak_3320	chr14	75631201	75631446	+	17	promoter-TSS (ENST00000554580.5)	-391	ENST00000554580.5	0.012245	0.524390
ENST00000555327	ENSG00000177108	ZDHHC22	Filter_BAM_wnt3a_peak_3327	chr14	77142926	77143170	+	17	promoter-TSS (ENST00000555327.1)	-314	ENST00000555327.1	0.004098	0.391837
ENST00000555359	ENSG00000088833	NSFL1C	Filter_BAM_wnt3a_peak_6012	chr20	1466719	1466975	+	17	promoter-TSS (ENST00000216879.9)	2	ENST00000555359.1	0.136719	0.754864
ENST00000555997	ENSG00000185650	ZFP36L1	Filter_BAM_wnt3a_peak_3285	chr14	68791262	68791751	+	17	promoter-TSS (ENST00000555997.1)	-263	ENST00000555997.1	0.020450	0.526531
ENST00000557237	ENSG00000072415	PALS1	Filter_BAM_wnt3a_peak_3272	chr14	67241582	67241837	+	17	promoter-TSS (ENST00000557237.1)	82	ENST00000557237.1	0.098039	0.753906
ENST00000557398	ENSG00000185442	FAM174B	Filter_BAM_wnt3a_peak_3724	chr15	92809185	92809479	+	17	promoter-TSS (ENST00000555325.1)	466	ENST00000557398.2	0.129252	0.735593
ENST00000559574	ENSG00000140332	TLE3	Filter_BAM_wnt3a_peak_3632	chr15	70097684	70097991	+	17	promoter-TSS (ENST00000317509.12)	11	ENST00000559574.1	0.081433	0.616883
ENST00000562219	ENSG00000140463	BBS4	Filter_BAM_wnt3a_peak_3650	chr15	72722034	72722288	+	17	promoter-TSS (ENST00000562219.1)	-669	ENST00000562219.1	0.007874	0.407843
ENST00000563105	ENSG00000260273	NA	Filter_BAM_wnt3a_peak_9287	chr6	109383074	109383391	+	17	promoter-TSS (ENST00000275080.11)	437	ENST00000563105.2	0.041009	0.537736
ENST00000564014	ENSG00000255198	SNHG9	Filter_BAM_wnt3a_peak_3771	chr16	1964889	1965130	+	17	promoter-TSS (ENST00000343262.9)	-25	ENST00000564014.1	0.116183	0.665289
ENST00000565493	ENSG00000260032	NORAD	Filter_BAM_wnt3a_peak_6128	chr20	36051091	36051352	+	17	promoter-TSS (ENST00000565493.2)	-203	ENST00000565493.2	0.030651	0.465649
ENST00000566103	ENSG00000186153	WWOX	Filter_BAM_wnt3a_peak_4077	chr16	79195246	79195482	+	17	promoter-TSS (ENST00000566103.1)	-995	ENST00000566103.1	0.016949	0.544304
ENST00000567461	ENSG00000104164	BLOC1S6	Filter_BAM_wnt3a_peak_3492	chr15	45587139	45587365	+	17	promoter-TSS (ENST00000220531.9)	16	ENST00000567461.5	0.101770	0.656388
ENST00000568894	ENSG00000005189	REXO5	Filter_BAM_wnt3a_peak_3871	chr16	20806292	20806520	+	17	promoter-TSS (ENST00000261377.11)	-23	ENST00000568894.5	0.105263	0.668122
ENST00000569214	ENSG00000260806	PAPOLA-DT	Filter_BAM_wnt3a_peak_3400	chr14	96502202	96502412	+	17	promoter-TSS (ENST00000216277.13)	14	ENST00000569214.1	0.109524	0.677725
ENST00000570965	ENSG00000141198	TOM1L1	Filter_BAM_wnt3a_peak_4337	chr17	54900286	54900851	+	17	promoter-TSS (ENST00000348161.8)	-154	ENST00000570965.5	0.088496	0.653710
ENST00000579860	ENSG00000258890	CEP95	Filter_BAM_wnt3a_peak_4380	chr17	64506780	64506981	+	17	promoter-TSS (ENST00000225792.10)	15	ENST00000579860.5	0.089552	0.579208
ENST00000580125	ENSG00000264735	NA	Filter_BAM_wnt3a_peak_4478	chr17	81966903	81967198	+	17	promoter-TSS (ENST00000580125.1)	-461	ENST00000580125.1	0.050847	0.743243
ENST00000582590	ENSG00000076351	SLC46A1	Filter_BAM_wnt3a_peak_4218	chr17	28405916	28406166	+	17	promoter-TSS (ENST00000578217.1)	127	ENST00000582590.1	0.120000	0.737052
ENST00000583594	ENSG00000101773	RBBP8	Filter_BAM_wnt3a_peak_4567	chr18	22933780	22933981	+	17	promoter-TSS (ENST00000360790.9)	-1	ENST00000583594.4	0.124378	0.698020
ENST00000588419	ENSG00000108840	HDAC5	Filter_BAM_wnt3a_peak_4287	chr17	44087515	44087716	+	17	promoter-TSS (ENST00000588419.1)	-860	ENST00000588419.1	0.019900	0.628713
ENST00000593145	ENSG00000018869	ZNF582	Filter_BAM_wnt3a_peak_5014	chr19	56393282	56393873	+	17	promoter-TSS (ENST00000301310.8)	-39	ENST00000593145.5	0.098139	0.650338
ENST00000597333	ENSG00000079462	PAFAH1B3	Filter_BAM_wnt3a_peak_4948	chr19	42302259	42302553	+	17	promoter-TSS (ENST00000594989.5)	90	ENST00000597333.1	0.095238	0.664407
ENST00000597371	ENSG00000006015	REX1BD	Filter_BAM_wnt3a_peak_4880	chr19	18588870	18589157	+	17	promoter-TSS (ENST00000595077.1)	204	ENST00000597371.1	0.128920	0.767361
ENST00000598970	ENSG00000268635	NA	Filter_BAM_wnt3a_peak_1860	chr11	77473057	77473268	+	17	promoter-TSS (ENST00000598970.2)	-209	ENST00000598970.2	0.066351	0.613208
ENST00000601361	ENSG00000152767	FARP1	Filter_BAM_wnt3a_peak_3000	chr13	98327982	98328183	+	17	promoter-TSS (ENST00000427404.5)	-109	ENST00000601361.1	0.009950	0.495050
ENST00000601757	ENSG00000118160	SLC8A2	Filter_BAM_wnt3a_peak_4973	chr19	47447978	47448179	+	17	promoter-TSS (ENST00000601757.1)	-456	ENST00000601757.1	0.129353	0.688119
ENST00000602807	ENSG00000162384	CZIB	Filter_BAM_wnt3a_peak_253	chr1	53220269	53220652	+	17	promoter-TSS (ENST00000483739.5)	116	ENST00000602807.1	0.093995	0.692708
ENST00000603538	ENSG00000270673	YTHDF3-DT	Filter_BAM_wnt3a_peak_10403	chr8	63168314	63168561	+	17	promoter-TSS (ENST00000517371.5)	28	ENST00000603538.2	0.101215	0.681452
ENST00000610919	ENSG00000077684	JADE1	Filter_BAM_wnt3a_peak_7820	chr4	128811101	128811409	+	17	promoter-TSS (ENST00000413543.6)	-15	ENST00000610919.4	0.084416	0.647249
ENST00000615277	ENSG00000154822	PLCL2	Filter_BAM_wnt3a_peak_6596	chr3	16884024	16884417	+	17	promoter-TSS (ENST00000615277.5)	-735	ENST00000615277.5	0.104326	0.725888
ENST00000617047	ENSG00000162775	RBM15	Filter_BAM_wnt3a_peak_514	chr1	110339514	110340049	+	17	promoter-TSS (ENST00000449169.1)	315	ENST00000617047.1	0.089720	0.619403
ENST00000618631	ENSG00000277602	NA	Filter_BAM_wnt3a_peak_3772	chr16	1971713	1972110	+	17	promoter-TSS (ENST00000561907.5)	-15	ENST00000618631.1	0.110831	0.658291
ENST00000618908	ENSG00000002549	LAP3	Filter_BAM_wnt3a_peak_7412	chr4	17577133	17577428	+	17	promoter-TSS (ENST00000226299.9)	-24	ENST00000618908.4	0.159322	0.743243
ENST00000621333	ENSG00000113916	BCL6	Filter_BAM_wnt3a_peak_7300	chr3	187745697	187745906	+	17	promoter-TSS (ENST00000406870.7)	-76	ENST00000621333.4	0.057416	0.566667
ENST00000623283	ENSG00000279331	RBM12B-AS1	Filter_BAM_wnt3a_peak_10536	chr8	93740182	93740400	+	17	promoter-TSS (ENST00000523945.1)	170	ENST00000623283.1	0.036697	0.488584
ENST00000629853	ENSG00000234261	NA	Filter_BAM_wnt3a_peak_8908	chr6	15022111	15022343	+	17	promoter-TSS (ENST00000629853.2)	-263	ENST00000629853.2	0.008621	0.442060
ENST00000630662	ENSG00000072210	ALDH3A2	Filter_BAM_wnt3a_peak_4206	chr17	19648631	19648981	+	17	promoter-TSS (ENST00000176643.11)	0	ENST00000630662.2	0.085714	0.715100
ENST00000637662	ENSG00000181090	EHMT1	Filter_BAM_wnt3a_peak_11162	chr9	137679800	137680194	+	17	promoter-TSS (ENST00000637662.1)	-901	ENST00000637662.1	0.007614	0.405063
ENST00000640521	ENSG00000042429	MED17	Filter_BAM_wnt3a_peak_1914	chr11	93784433	93784634	+	17	promoter-TSS (ENST00000527690.1)	35	ENST00000640521.1	0.089552	0.653465
ENST00000644592	ENSG00000198860	TSEN15	Filter_BAM_wnt3a_peak_728	chr1	184051624	184051845	+	17	promoter-TSS (ENST00000361641.6)	1	ENST00000644592.1	0.144796	0.743243
ENST00000648948	ENSG00000167632	TRAPPC9	Filter_BAM_wnt3a_peak_10708	chr8	140458328	140458583	+	17	promoter-TSS (ENST00000438773.4)	124	ENST00000648948.2	0.090196	0.734375
ENST00000649886	ENSG00000285728	NA	Filter_BAM_wnt3a_peak_217	chr1	42682014	42682215	+	17	promoter-TSS (ENST00000321358.12)	46	ENST00000649886.1	0.094527	0.623762
ENST00000650547	ENSG00000006530	AGK	Filter_BAM_wnt3a_peak_10125	chr7	141551378	141551665	+	17	promoter-TSS (ENST00000566357.1)	-43	ENST00000650547.1	0.121951	0.767361
ENST00000650746	ENSG00000237372	LINC03062	Filter_BAM_wnt3a_peak_10972	chr9	89695643	89695845	+	17	promoter-TSS (ENST00000650746.1)	-668	ENST00000650746.1	0.009901	0.448276
ENST00000651257	ENSG00000158966	CACHD1	Filter_BAM_wnt3a_peak_329	chr1	64469955	64470236	+	17	promoter-TSS (ENST00000290039.6)	-34	ENST00000651257.2	0.074733	0.687943
ENST00000655409	ENSG00000177406	NINJ2-AS1	Filter_BAM_wnt3a_peak_2103	chr12	643028	643229	+	17	promoter-TSS (ENST00000655409.1)	55	ENST00000655409.1	0.084577	0.737624
ENST00000655658	ENSG00000286383	NA	Filter_BAM_wnt3a_peak_787	chr1	203996204	203996466	+	17	promoter-TSS (ENST00000655658.1)	-197	ENST00000655658.1	0.015267	0.543726
ENST00000656603	ENSG00000286685	NA	Filter_BAM_wnt3a_peak_10795	chr9	19789034	19789307	+	17	promoter-TSS (ENST00000286344.4)	-9	ENST00000656603.1	0.098901	0.682482
ENST00000661321	ENSG00000287808	DHX9-AS1	Filter_BAM_wnt3a_peak_711	chr1	182839412	182839802	+	17	promoter-TSS (ENST00000483416.1)	-46	ENST00000661321.1	0.128205	0.734015
ENST00000661869	ENSG00000286675	NA	Filter_BAM_wnt3a_peak_10480	chr8	78665802	78666049	+	17	promoter-TSS (ENST00000263849.9)	57	ENST00000661869.1	0.072874	0.633065
ENST00000662810	ENSG00000286493	NA	Filter_BAM_wnt3a_peak_2627	chr12	120904440	120904717	+	17	promoter-TSS (ENST00000353487.7)	-124	ENST00000662810.1	0.079422	0.683453
ENST00000664494	ENSG00000229196	LINC03008	Filter_BAM_wnt3a_peak_10082	chr7	130141583	130141786	+	17	promoter-TSS (ENST00000469264.1)	-23	ENST00000664494.1	0.064039	0.671569
ENST00000668507	ENSG00000287674	NA	Filter_BAM_wnt3a_peak_8982	chr6	27681076	27681315	+	17	promoter-TSS (ENST00000668507.1)	-640	ENST00000668507.1	0.046025	0.433333
ENST00000670661	ENSG00000235954	TTC28-AS1	Filter_BAM_wnt3a_peak_6415	chr22	27919382	27919583	+	17	promoter-TSS (ENST00000320996.14)	-2	ENST00000670661.1	0.099502	0.638614
ENST00000673703	ENSG00000162687	KCNT2	Filter_BAM_wnt3a_peak_750	chr1	196608851	196609080	+	17	promoter-TSS (ENST00000294725.14)	260	ENST00000673703.1	0.043668	0.643478
ENST00000674294	ENSG00000105479	ODAD1	Filter_BAM_wnt3a_peak_4980	chr19	48322006	48322224	+	17	promoter-TSS (ENST00000474199.6)	-144	ENST00000674294.1	0.087156	0.712329
ENST00000674419	ENSG00000117114	ADGRL2	Filter_BAM_wnt3a_peak_405	chr1	81800227	81800490	+	17	promoter-TSS (ENST00000319517.10)	-18	ENST00000674419.1	0.083650	0.496212
ENST00000675643	ENSG00000090861	AARS1	Filter_BAM_wnt3a_peak_4033	chr16	70288933	70289210	+	17	promoter-TSS (ENST00000563392.5)	246	ENST00000675643.1	0.032491	0.492806
ENST00000677266	ENSG00000149474	KAT14	Filter_BAM_wnt3a_peak_6062	chr20	18137895	18138118	+	17	promoter-TSS (ENST00000435364.8)	68	ENST00000677266.1	0.125561	0.727679
ENST00000678109	ENSG00000104969	SGTA	Filter_BAM_wnt3a_peak_4814	chr19	2783471	2783737	+	17	promoter-TSS (ENST00000221566.7)	-242	ENST00000678109.1	0.056391	0.558052
ENST00000678715	ENSG00000119912	IDE	Filter_BAM_wnt3a_peak_1386	chr10	92573646	92573971	+	17	promoter-TSS (ENST00000676757.1)	102	ENST00000678715.1	0.113846	0.748466
ENST00000678974	ENSG00000169764	UGP2	Filter_BAM_wnt3a_peak_5294	chr2	63841163	63841723	+	17	promoter-TSS (ENST00000337130.10)	217	ENST00000678974.1	0.085714	0.673797
ENST00000681107	ENSG00000168003	SLC3A2	Filter_BAM_wnt3a_peak_1787	chr11	62880919	62881280	+	17	promoter-TSS (ENST00000457660.6)	203	ENST00000681107.1	0.074792	0.654696
ENST00000681398	ENSG00000127022	CANX	Filter_BAM_wnt3a_peak_8797	chr5	179698871	179699215	+	17	promoter-TSS (ENST00000247461.9)	0	ENST00000681398.1	0.119186	0.762319
ENST00000686069	ENSG00000229431	MED8-AS1	Filter_BAM_wnt3a_peak_221	chr1	43368187	43368532	+	17	promoter-TSS (ENST00000372458.8)	179	ENST00000686069.2	0.078261	0.699422
ENST00000686471	ENSG00000205056	LINC02397	Filter_BAM_wnt3a_peak_2498	chr12	92466506	92466707	+	17	promoter-TSS (ENST00000686471.1)	-10	ENST00000686471.1	0.019900	0.460396
ENST00000686934	ENSG00000004487	KDM1A	Filter_BAM_wnt3a_peak_109	chr1	23019305	23019528	+	17	promoter-TSS (ENST00000356634.7)	-27	ENST00000686934.1	0.147982	0.705357
ENST00000687522	ENSG00000165632	TAF3	Filter_BAM_wnt3a_peak_1034	chr10	7818448	7818684	+	17	promoter-TSS (ENST00000344293.6)	38	ENST00000687522.1	0.105932	0.700422
ENST00000688693	ENSG00000289181	NA	Filter_BAM_wnt3a_peak_3912	chr16	29708921	29709406	+	17	promoter-TSS (ENST00000688693.2)	7	ENST00000688693.2	0.016495	0.502058
ENST00000693261	ENSG00000077092	RARB	Filter_BAM_wnt3a_peak_6619	chr3	25427568	25427812	+	17	promoter-TSS (ENST00000330688.9)	-196	ENST00000693261.1	0.008197	0.444898
ENST00000700526	ENSG00000110066	KMT5B	Filter_BAM_wnt3a_peak_1820	chr11	68214022	68214233	+	17	promoter-TSS (ENST00000304363.9)	-275	ENST00000700526.1	0.085308	0.716981
ENST00000701961	ENSG00000289943	NA	Filter_BAM_wnt3a_peak_5293	chr2	63840583	63841059	+	17	promoter-TSS (ENST00000394417.7)	3	ENST00000701961.1	0.077731	0.635220
ENST00000704930	ENSG00000055917	PUM2	Filter_BAM_wnt3a_peak_5118	chr2	20350926	20351129	+	17	promoter-TSS (ENST00000361078.7)	-179	ENST00000704930.1	0.157635	0.754902
ENST00000706460	ENSG00000105819	PMPCB	Filter_BAM_wnt3a_peak_9964	chr7	103297462	103297718	+	17	promoter-TSS (ENST00000706460.1)	-38	ENST00000706460.1	0.125000	0.723735
ENST00000710735	ENSG00000269842	NA	Filter_BAM_wnt3a_peak_5008	chr19	53664939	53665140	+	17	promoter-TSS (ENST00000710710.1)	71	ENST00000710735.1	0.009950	0.495050
ENST00000206544	ENSG00000092096	SLC22A17	Filter_BAM_wnt3a_peak_3108	chr14	23352276	23352477	+	16	promoter-TSS (ENST00000556803.1)	175	ENST00000206544.8	0.089552	0.757426
ENST00000297591	ENSG00000164944	VIRMA	Filter_BAM_wnt3a_peak_10543	chr8	94553266	94553533	+	16	promoter-TSS (ENST00000297591.10)	70	ENST00000297591.10	0.067416	0.529851
ENST00000317827	ENSG00000147526	TACC1	Filter_BAM_wnt3a_peak_10348	chr8	38786895	38787134	+	16	promoter-TSS (ENST00000276520.12)	-222	ENST00000317827.9	0.117155	0.641667
ENST00000318110	ENSG00000181896	ZNF101	Filter_BAM_wnt3a_peak_4884	chr19	19668294	19668495	+	16	promoter-TSS (ENST00000318110.9)	-402	ENST00000318110.9	0.024876	0.554455
ENST00000332290	ENSG00000185127	C6orf120	Filter_BAM_wnt3a_peak_9530	chr6	169702380	169702660	+	16	promoter-TSS (ENST00000423258.5)	394	ENST00000332290.4	0.085714	0.704626
ENST00000355468	ENSG00000141696	P3H4	Filter_BAM_wnt3a_peak_4268	chr17	41812207	41812416	+	16	promoter-TSS (ENST00000321562.9)	292	ENST00000355468.7	0.066986	0.676190
ENST00000369651	ENSG00000135318	NT5E	Filter_BAM_wnt3a_peak_9171	chr6	85449632	85449846	+	16	promoter-TSS (ENST00000257770.8)	155	ENST00000369651.7	0.079439	0.604651
ENST00000373425	ENSG00000136859	ANGPTL2	Filter_BAM_wnt3a_peak_11115	chr9	127122842	127123120	+	16	promoter-TSS (ENST00000373417.1)	-346	ENST00000373425.8	0.071942	0.724014
ENST00000384581	ENSG00000278274	SNORA61	Filter_BAM_wnt3a_peak_154	chr1	28579880	28580081	+	16	promoter-TSS (ENST00000384581.1)	-87	ENST00000384581.1	0.024876	0.524752
ENST00000394553	ENSG00000073417	PDE8A	Filter_BAM_wnt3a_peak_3697	chr15	84981200	84981474	+	16	promoter-TSS (ENST00000339708.9)	-519	ENST00000394553.6	0.131387	0.730909
ENST00000397063	ENSG00000116044	NFE2L2	Filter_BAM_wnt3a_peak_5732	chr2	177263795	177264150	+	16	promoter-TSS (ENST00000421929.6)	169	ENST00000397063.9	0.109859	0.710674
ENST00000402096	ENSG00000168397	ATG4B	Filter_BAM_wnt3a_peak_6001	chr2	241637456	241637668	+	16	promoter-TSS (ENST00000400771.7)	-50	ENST00000402096.5	0.179245	0.737089
ENST00000410669	ENSG00000222601	Y_RNA	Filter_BAM_wnt3a_peak_2625	chr12	120504715	120504923	+	16	promoter-TSS (ENST00000410669.1)	-160	ENST00000410669.1	0.004808	0.440191
ENST00000412830	ENSG00000136045	PWP1	Filter_BAM_wnt3a_peak_2554	chr12	107685606	107685947	+	16	promoter-TSS (ENST00000412830.8)	-23	ENST00000412830.8	0.073314	0.614035
ENST00000419895	ENSG00000250303	LINC02762	Filter_BAM_wnt3a_peak_1978	chr11	112289990	112290191	+	16	promoter-TSS (ENST00000419895.5)	-111	ENST00000419895.5	0.084577	0.683168
ENST00000431932	ENSG00000174485	DENND4A	Filter_BAM_wnt3a_peak_3596	chr15	65791380	65791581	+	16	promoter-TSS (ENST00000563580.5)	644	ENST00000431932.6	0.039801	0.574257
ENST00000435900	ENSG00000241878	PISD	Filter_BAM_wnt3a_peak_6436	chr22	31662042	31662305	+	16	promoter-TSS (ENST00000435900.5)	7	ENST00000435900.5	0.091255	0.628788
ENST00000443469	ENSG00000225988	LAMP5-AS1	Filter_BAM_wnt3a_peak_6035	chr20	9515385	9515601	+	16	promoter-TSS (ENST00000443469.1)	-495	ENST00000443469.1	0.037037	0.470046
ENST00000456058	ENSG00000166619	BLCAP	Filter_BAM_wnt3a_peak_6135	chr20	37521382	37521642	+	16	promoter-TSS (ENST00000432507.1)	181	ENST00000456058.1	0.119231	0.689655
ENST00000457907	ENSG00000164920	OSR2	Filter_BAM_wnt3a_peak_10559	chr8	98944114	98944315	+	16	promoter-TSS (ENST00000297565.9)	-189	ENST00000457907.3	0.019900	0.450495
ENST00000468621	ENSG00000197157	SND1	Filter_BAM_wnt3a_peak_10067	chr7	127685276	127685477	+	16	promoter-TSS (ENST00000468621.5)	-565	ENST00000468621.5	0.009950	0.420792
ENST00000474983	ENSG00000111846	GCNT2	Filter_BAM_wnt3a_peak_8870	chr6	10521142	10521344	+	16	promoter-TSS (ENST00000397423.7)	-66	ENST00000474983.5	0.014851	0.507389
ENST00000482685	ENSG00000197415	VEPH1	Filter_BAM_wnt3a_peak_7168	chr3	157437461	157437719	+	16	promoter-TSS (ENST00000482685.5)	-637	ENST00000482685.5	0.096899	0.679537
ENST00000488832	ENSG00000089199	CHGB	Filter_BAM_wnt3a_peak_6030	chr20	5914939	5915204	+	16	promoter-TSS (ENST00000488832.1)	-427	ENST00000488832.1	0.003774	0.428571
ENST00000495475	ENSG00000160294	MCM3AP	Filter_BAM_wnt3a_peak_6370	chr21	46285787	46285988	+	16	promoter-TSS (ENST00000291688.6)	10	ENST00000495475.1	0.099502	0.688119
ENST00000495880	ENSG00000164086	DUSP7	Filter_BAM_wnt3a_peak_6734	chr3	52057056	52057332	+	16	promoter-TSS (ENST00000495880.2)	-623	ENST00000495880.2	0.054348	0.599278
ENST00000497015	ENSG00000116350	SRSF4	Filter_BAM_wnt3a_peak_159	chr1	29160460	29160661	+	16	promoter-TSS (ENST00000497015.5)	3	ENST00000497015.5	0.004975	0.386139
ENST00000497889	ENSG00000115425	PECR	Filter_BAM_wnt3a_peak_5884	chr2	216081632	216081848	+	16	promoter-TSS (ENST00000265322.8)	5	ENST00000497889.5	0.074074	0.686636
ENST00000502684	ENSG00000251670	NA	Filter_BAM_wnt3a_peak_8775	chr5	174751225	174751446	+	16	promoter-TSS (ENST00000502684.1)	31	ENST00000502684.1	0.140271	0.716216
ENST00000503605	ENSG00000186468	RPS23	Filter_BAM_wnt3a_peak_8304	chr5	82277993	82278202	+	16	promoter-TSS (ENST00000503605.1)	46	ENST00000503605.1	0.110048	0.680952
ENST00000510040	ENSG00000151883	PARP8	Filter_BAM_wnt3a_peak_8173	chr5	50666768	50666991	+	16	promoter-TSS (ENST00000503046.5)	60	ENST00000510040.1	0.040359	0.607143
ENST00000511891	ENSG00000138663	COPS4	Filter_BAM_wnt3a_peak_7615	chr4	83034711	83035002	+	16	promoter-TSS (ENST00000264389.7)	-315	ENST00000511891.5	0.041237	0.448630
ENST00000511972	ENSG00000145555	MYO10	Filter_BAM_wnt3a_peak_8080	chr5	16713577	16713903	+	16	promoter-TSS (ENST00000511972.1)	-272	ENST00000511972.1	0.027607	0.510703
ENST00000512590	ENSG00000038427	VCAN	Filter_BAM_wnt3a_peak_8311	chr5	83471575	83471953	+	16	promoter-TSS (ENST00000265077.8)	0	ENST00000512590.6	0.060847	0.609499
ENST00000518039	ENSG00000168495	POLR3D	Filter_BAM_wnt3a_peak_10270	chr8	22245558	22245759	+	16	promoter-TSS (ENST00000385302.1)	226	ENST00000518039.1	0.039801	0.534653
ENST00000524256	ENSG00000164591	MYOZ3	Filter_BAM_wnt3a_peak_8659	chr5	150671342	150671649	+	16	promoter-TSS (ENST00000520112.1)	74	ENST00000524256.1	0.048860	0.532468
ENST00000526243	ENSG00000254602	MIR130AHG	Filter_BAM_wnt3a_peak_1755	chr11	57649059	57649260	+	16	promoter-TSS (ENST00000526243.1)	-60	ENST00000526243.1	0.039801	0.594059
ENST00000535852	ENSG00000213983	AP1G2	Filter_BAM_wnt3a_peak_3112	chr14	23567312	23567539	+	16	promoter-TSS (ENST00000465445.6)	40	ENST00000535852.6	0.079295	0.640351
ENST00000539589	ENSG00000165912	PACSIN3	Filter_BAM_wnt3a_peak_1742	chr11	47185531	47185781	+	16	promoter-TSS (ENST00000525725.5)	225	ENST00000539589.5	0.064000	0.689243
ENST00000546034	ENSG00000174669	SLC29A2	Filter_BAM_wnt3a_peak_1811	chr11	66372445	66372703	+	16	promoter-TSS (ENST00000311161.11)	-360	ENST00000546034.1	0.042636	0.540541
ENST00000553625	ENSG00000100811	YY1	Filter_BAM_wnt3a_peak_3414	chr14	100239540	100239741	+	16	promoter-TSS (ENST00000553625.5)	-114	ENST00000553625.5	0.164179	0.712871
ENST00000556554	ENSG00000080824	HSP90AA1	Filter_BAM_wnt3a_peak_3420	chr14	102087342	102087556	+	16	promoter-TSS (ENST00000216281.13)	-405	ENST00000556554.1	0.130841	0.776744
ENST00000558531	ENSG00000259494	MRPL46	Filter_BAM_wnt3a_peak_3704	chr15	88467301	88467505	+	16	promoter-TSS (ENST00000312475.5)	-13	ENST00000558531.1	0.093137	0.658537
ENST00000564864	ENSG00000087245	MMP2	Filter_BAM_wnt3a_peak_3982	chr16	55479635	55479879	+	16	promoter-TSS (ENST00000543485.5)	-241	ENST00000564864.5	0.036885	0.542857
ENST00000576021	ENSG00000262413	NA	Filter_BAM_wnt3a_peak_4476	chr17	81867407	81867666	+	16	promoter-TSS (ENST00000576021.1)	-185	ENST00000576021.1	0.007722	0.596154
ENST00000580075	ENSG00000177303	CASKIN2	Filter_BAM_wnt3a_peak_4439	chr17	75515147	75515348	+	16	promoter-TSS (ENST00000434205.8)	13	ENST00000580075.1	0.094527	0.693069
ENST00000582151	ENSG00000129255	MPDU1	Filter_BAM_wnt3a_peak_4158	chr17	7583348	7583693	+	16	promoter-TSS (ENST00000250124.11)	-9	ENST00000582151.1	0.069565	0.601156
ENST00000585587	ENSG00000141994	DUS3L	Filter_BAM_wnt3a_peak_4831	chr19	5790679	5790993	+	16	promoter-TSS (ENST00000592491.1)	118	ENST00000585587.1	0.089172	0.653968
ENST00000587267	ENSG00000267342	NA	Filter_BAM_wnt3a_peak_4442	chr17	75896918	75897124	+	16	promoter-TSS (ENST00000269383.8)	-39	ENST00000587267.1	0.155340	0.787440
ENST00000592587	ENSG00000196605	ZNF846	Filter_BAM_wnt3a_peak_4846	chr19	9792962	9793163	+	16	promoter-TSS (ENST00000590046.1)	35	ENST00000592587.1	0.104478	0.693069
ENST00000593809	ENSG00000187994	RINL	Filter_BAM_wnt3a_peak_4932	chr19	38869298	38869565	+	16	promoter-TSS (ENST00000593830.1)	490	ENST00000593809.1	0.059925	0.667910
ENST00000611430	ENSG00000165821	SALL2	Filter_BAM_wnt3a_peak_3094	chr14	21526567	21526820	+	16	promoter-TSS (ENST00000450879.2)	-193	ENST00000611430.4	0.023715	0.539370
ENST00000618253	ENSG00000291141	EMBP1	Filter_BAM_wnt3a_peak_551	chr1	121518962	121519183	+	16	promoter-TSS (ENST00000458200.2)	-31	ENST00000618253.2	0.067873	0.644144
ENST00000624823	ENSG00000279883	NA	Filter_BAM_wnt3a_peak_8200	chr5	55484068	55484279	+	16	promoter-TSS (ENST00000624823.1)	-230	ENST00000624823.1	0.004739	0.448113
ENST00000625289	ENSG00000196497	IPO4	Filter_BAM_wnt3a_peak_3117	chr14	24188397	24188649	+	16	promoter-TSS (ENST00000559635.1)	264	ENST00000625289.1	0.087302	0.679842
ENST00000634116	ENSG00000282816	NA	Filter_BAM_wnt3a_peak_6426	chr22	29481077	29481324	+	16	promoter-TSS (ENST00000634116.1)	-87	ENST00000634116.1	0.097166	0.661290
ENST00000636067	ENSG00000259347	SMAD3-DT	Filter_BAM_wnt3a_peak_3608	chr15	67064974	67065204	+	16	promoter-TSS (ENST00000327367.9)	179	ENST00000636067.1	0.100000	0.696970
ENST00000642601	ENSG00000285090	NA	Filter_BAM_wnt3a_peak_9918	chr7	94392100	94392322	+	16	promoter-TSS (ENST00000642601.1)	-15	ENST00000642601.1	0.013514	0.452915
ENST00000648233	ENSG00000285840	NA	Filter_BAM_wnt3a_peak_2743	chr13	30466054	30466255	+	16	promoter-TSS (ENST00000326004.4)	37	ENST00000648233.2	0.054726	0.574257
ENST00000653776	ENSG00000288060	NA	Filter_BAM_wnt3a_peak_3031	chr13	99980286	99980487	+	16	promoter-TSS (ENST00000653776.1)	-352	ENST00000653776.1	0.114428	0.737624
ENST00000657715	ENSG00000234546	LNCTAM34A	Filter_BAM_wnt3a_peak_44	chr1	9182084	9182285	+	16	promoter-TSS (ENST00000412639.4)	6	ENST00000657715.1	0.099502	0.712871
ENST00000661475	ENSG00000258636	LRFN5-DT	Filter_BAM_wnt3a_peak_3163	chr14	41605110	41605524	+	16	promoter-TSS (ENST00000557067.1)	-329	ENST00000661475.1	0.048309	0.573494
ENST00000664225	ENSG00000235823	OLMALINC	Filter_BAM_wnt3a_peak_1437	chr10	100373587	100373816	+	16	promoter-TSS (ENST00000454935.1)	-11	ENST00000664225.1	0.069869	0.630435
ENST00000672825	ENSG00000074266	EED	Filter_BAM_wnt3a_peak_1886	chr11	86244592	86244942	+	16	promoter-TSS (ENST00000263360.11)	3	ENST00000672825.1	0.048571	0.507123
ENST00000672942	ENSG00000249375	CASC11	Filter_BAM_wnt3a_peak_10678	chr8	127738693	127738992	+	16	promoter-TSS (ENST00000707117.1)	145	ENST00000672942.1	0.083612	0.666667
ENST00000681491	ENSG00000105835	NAMPT	Filter_BAM_wnt3a_peak_9975	chr7	106285544	106285745	+	16	promoter-TSS (ENST00000222553.8)	-208	ENST00000681491.1	0.034826	0.569307
ENST00000689388	ENSG00000289527	NA	Filter_BAM_wnt3a_peak_1208	chr10	52039439	52039640	+	16	promoter-TSS (ENST00000686732.1)	-321	ENST00000689388.1	0.014925	0.475248
ENST00000691100	ENSG00000266970	SOCS3-DT	Filter_BAM_wnt3a_peak_4458	chr17	78360456	78360657	+	16	promoter-TSS (ENST00000330871.3)	95	ENST00000691100.1	0.079602	0.742574
ENST00000691474	ENSG00000289370	NA	Filter_BAM_wnt3a_peak_5402	chr2	95207295	95207621	+	16	promoter-TSS (ENST00000425953.6)	1	ENST00000691474.2	0.098160	0.697248
ENST00000691610	ENSG00000122877	EGR2	Filter_BAM_wnt3a_peak_1261	chr10	62818454	62818699	+	16	promoter-TSS (ENST00000691610.1)	83	ENST00000691610.1	0.081633	0.577236
ENST00000691791	ENSG00000289532	NA	Filter_BAM_wnt3a_peak_7699	chr4	98260932	98261135	+	16	promoter-TSS (ENST00000264572.11)	182	ENST00000691791.2	0.073892	0.632353
ENST00000696556	ENSG00000097096	SYDE2	Filter_BAM_wnt3a_peak_421	chr1	85201914	85202150	+	16	promoter-TSS (ENST00000696556.1)	-308	ENST00000696556.1	0.050847	0.599156
ENST00000698786	ENSG00000171608	PIK3CD	Filter_BAM_wnt3a_peak_45	chr1	9717447	9717718	+	16	promoter-TSS (ENST00000698718.1)	86	ENST00000698786.1	0.040590	0.610294
ENST00000707113	ENSG00000136997	MYC	Filter_BAM_wnt3a_peak_10677	chr8	127736935	127737219	+	16	promoter-TSS (ENST00000652288.1)	119	ENST00000707113.1	0.073944	0.592982
ENST00000714357	ENSG00000141510	TP53	Filter_BAM_wnt3a_peak_4159	chr17	7677114	7677333	+	16	promoter-TSS (ENST00000359597.8)	216	ENST00000714357.1	0.018265	0.550000
ENST00000360439	ENSG00000169375	SIN3A	Filter_BAM_wnt3a_peak_3667	chr15	75455379	75455634	+	15	promoter-TSS (ENST00000562776.5)	277	ENST00000360439.8	0.074510	0.621094
ENST00000421512	ENSG00000112592	TBP	Filter_BAM_wnt3a_peak_9532	chr6	170553698	170553940	+	15	promoter-TSS (ENST00000230354.10)	-483	ENST00000421512.5	0.028926	0.448560
ENST00000448838	ENSG00000110435	PDHX	Filter_BAM_wnt3a_peak_1689	chr11	34916077	34916300	+	15	promoter-TSS (ENST00000227868.9)	58	ENST00000448838.8	0.107623	0.732143
ENST00000476300	ENSG00000142541	RPL13A	Filter_BAM_wnt3a_peak_4992	chr19	49490672	49490933	+	15	promoter-TSS (ENST00000363389.1)	-38	ENST00000476300.1	0.034483	0.606870
ENST00000498213	ENSG00000166348	USP54	Filter_BAM_wnt3a_peak_1312	chr10	73592044	73592317	+	15	promoter-TSS (ENST00000413442.5)	-640	ENST00000498213.1	0.007326	0.437956
ENST00000503243	ENSG00000293254	NA	Filter_BAM_wnt3a_peak_7780	chr4	119212004	119212222	+	15	promoter-TSS (ENST00000274030.11)	399	ENST00000503243.4	0.032110	0.429224
ENST00000527323	ENSG00000014216	CAPN1	Filter_BAM_wnt3a_peak_1804	chr11	65182586	65182849	+	15	promoter-TSS (ENST00000526468.1)	255	ENST00000527323.5	0.030418	0.617424
ENST00000539372	ENSG00000067182	TNFRSF1A	Filter_BAM_wnt3a_peak_2142	chr12	6341877	6342088	+	15	promoter-TSS (ENST00000162749.7)	0	ENST00000539372.5	0.023697	0.570755
ENST00000545495	ENSG00000158796	DEDD	Filter_BAM_wnt3a_peak_624	chr1	161133024	161133303	+	15	promoter-TSS (ENST00000368006.8)	-475	ENST00000545495.5	0.064516	0.539286
ENST00000557519	ENSG00000213741	RPS29	Filter_BAM_wnt3a_peak_3179	chr14	49585594	49585795	+	15	promoter-TSS (ENST00000618786.1)	631	ENST00000557519.1	0.004975	0.346535
ENST00000558013	ENSG00000130164	LDLR	Filter_BAM_wnt3a_peak_4851	chr19	11089448	11089663	+	15	promoter-TSS (ENST00000455727.6)	77	ENST00000558013.5	0.079070	0.675926
ENST00000574340	ENSG00000167978	SRRM2	Filter_BAM_wnt3a_peak_3778	chr16	2753174	2753428	+	15	promoter-TSS (ENST00000570677.1)	-142	ENST00000574340.1	0.090551	0.674510
ENST00000651917	ENSG00000164056	SPRY1	Filter_BAM_wnt3a_peak_7796	chr4	123396504	123396705	+	15	promoter-TSS (ENST00000339241.1)	-191	ENST00000651917.1	0.029851	0.371287
ENST00000678701	ENSG00000150093	ITGB1	Filter_BAM_wnt3a_peak_1138	chr10	32957500	32957713	+	15	promoter-TSS (ENST00000659846.1)	-140	ENST00000678701.1	0.122066	0.757009
ENST00000685267	ENSG00000186184	POLR1D	Filter_BAM_wnt3a_peak_2719	chr13	27621865	27622095	+	15	promoter-TSS (ENST00000302979.5)	-4	ENST00000685267.1	0.113043	0.718615
ENST00000693428	ENSG00000289067	NA	Filter_BAM_wnt3a_peak_4084	chr16	81314093	81314302	+	15	promoter-TSS (ENST00000570148.1)	622	ENST00000693428.1	0.023923	0.476190
ENST00000295925	ENSG00000163660	CCNL1	Filter_BAM_wnt3a_peak_7165	chr3	157159713	157159941	+	14	promoter-TSS (ENST00000464575.1)	267	ENST00000295925.5	0.087719	0.672489
ENST00000315141	ENSG00000166477	LEO1	Filter_BAM_wnt3a_peak_3506	chr15	51971414	51971684	+	14	promoter-TSS (ENST00000691380.1)	227	ENST00000315141.5	0.077778	0.686347
ENST00000326786	ENSG00000117036	ETV3	Filter_BAM_wnt3a_peak_605	chr1	157138937	157139138	+	14	promoter-TSS (ENST00000326786.4)	-563	ENST00000326786.4	0.049751	0.519802
ENST00000334444	ENSG00000114770	ABCC5	Filter_BAM_wnt3a_peak_7277	chr3	184017768	184017991	+	14	promoter-TSS (ENST00000265586.10)	5	ENST00000334444.11	0.076233	0.642857
ENST00000377733	ENSG00000278588	H2BC10	Filter_BAM_wnt3a_peak_8972	chr6	26273535	26273738	+	14	promoter-TSS (ENST00000635537.1)	705	ENST00000377733.4	0.049261	0.553922
ENST00000400000	ENSG00000101558	VAPA	Filter_BAM_wnt3a_peak_4545	chr18	9913561	9913819	+	14	promoter-TSS (ENST00000340541.4)	-326	ENST00000400000.7	0.073643	0.637066
ENST00000401558	ENSG00000082898	XPO1	Filter_BAM_wnt3a_peak_5279	chr2	61538251	61538488	+	14	promoter-TSS (ENST00000401558.7)	-13	ENST00000401558.7	0.084388	0.638655
ENST00000422156	ENSG00000166908	PIP4K2C	Filter_BAM_wnt3a_peak_2357	chr12	57590990	57591272	+	14	promoter-TSS (ENST00000354947.10)	-43	ENST00000422156.7	0.117021	0.720848
ENST00000426851	ENSG00000197024	ZNF398	Filter_BAM_wnt3a_peak_10146	chr7	149126556	149126826	+	14	promoter-TSS (ENST00000378061.7)	275	ENST00000426851.6	0.081481	0.682657
ENST00000435846	ENSG00000178568	ERBB4	Filter_BAM_wnt3a_peak_5875	chr2	212429121	212429364	+	14	promoter-TSS (ENST00000435846.1)	5	ENST00000435846.1	0.000000	0.430328
ENST00000438886	ENSG00000100823	APEX1	Filter_BAM_wnt3a_peak_3082	chr14	20455591	20455842	+	14	promoter-TSS (ENST00000206542.9)	-291	ENST00000438886.1	0.075697	0.555556
ENST00000447677	ENSG00000165637	VDAC2	Filter_BAM_wnt3a_peak_1319	chr10	75210926	75211205	+	14	promoter-TSS (ENST00000413289.1)	31	ENST00000447677.5	0.114695	0.710714
ENST00000463850	ENSG00000174963	ZIC4	Filter_BAM_wnt3a_peak_7120	chr3	147392487	147392748	+	14	promoter-TSS (ENST00000463850.5)	-187	ENST00000463850.5	0.053640	0.568702
ENST00000467825	ENSG00000142541	RPL13A	Filter_BAM_wnt3a_peak_4991	chr19	49487574	49487886	+	14	promoter-TSS (ENST00000467825.2)	96	ENST00000467825.2	0.054487	0.568690
ENST00000482491	ENSG00000143748	NVL	Filter_BAM_wnt3a_peak_901	chr1	224330419	224330630	+	14	promoter-TSS (ENST00000281701.11)	-335	ENST00000482491.5	0.066351	0.561321
ENST00000485011	ENSG00000241468	ATP5MF	Filter_BAM_wnt3a_peak_9934	chr7	99466058	99466299	+	14	promoter-TSS (ENST00000292475.8)	8	ENST00000485011.1	0.058091	0.632231
ENST00000488086	ENSG00000065911	MTHFD2	Filter_BAM_wnt3a_peak_5341	chr2	74198921	74199223	+	14	promoter-TSS (ENST00000624835.2)	443	ENST00000488086.1	0.122517	0.706271
ENST00000509791	ENSG00000166562	SEC11C	Filter_BAM_wnt3a_peak_4725	chr18	59139659	59139952	+	14	promoter-TSS (ENST00000299714.7)	-61	ENST00000509791.7	0.078498	0.683673
ENST00000555334	ENSG00000136367	ZFHX2	Filter_BAM_wnt3a_peak_3111	chr14	23548829	23549034	+	14	promoter-TSS (ENST00000555334.1)	-477	ENST00000555334.1	0.034146	0.524272
[truncated: 40 more rows]
