# Supplementary material for: Single-Cell RNA Sequencing Reveals LEF1-Driven Wnt Pathway Activation as a Shared Oncogenic Program in Hepatoblastoma and Medulloblastoma
Source: Curr Oncol. 2025 Jan 9;32(1):35. doi: 10.3390/curroncol32010035 (PMC11763369; doi:10.3390/curroncol32010035)
Supplement: Supplementary file 1 [file curroncol-32-00035-s001.zip › Table S4 limma_sig PBTA integration MB.xlsx]

## Sheet: limma_sig
gene	logFC	AveExpr	t	P.Value	adj.P.Val	B
LINC02418	4.53473321749297	0.477761643670053	45.9843061952417	6.14524723795787e-125	1.0065914975775e-121	274.533657322429
DKK4	5.77640392290612	0.50316932547613	36.1238503213656	6.54524836838224e-102	5.36055841370506e-99	222.057544207921
NKD1	6.19819827247954	2.11425298372669	33.4616715936542	6.06344402349617e-95	3.31064043682891e-92	206.131958706323
TMEM51	4.65434365351661	1.79062605417103	26.6848007091514	1.50102829093143e-75	6.14671085136422e-73	161.716393189163
OSR2	3.32683958222714	0.543297284737858	25.7985313809361	7.87594972753217e-73	2.58016113073954e-70	155.479739758898
TNC	7.46847082511271	3.52181218732945	21.1548597357306	6.63113510018488e-58	1.81029988235047e-55	121.236358747433
AXIN2	3.79924655162696	3.89368413030707	21.0314616081474	1.70829813611148e-57	3.99741763850085e-55	120.293116014636
CCDC140	1.85659222730577	0.282759019648512	18.7818757019413	6.79583490745794e-50	1.39144719730201e-47	102.84975154861
LEF1-AS1	2.15843544021299	0.647403392139071	18.2685892222825	3.89771249541953e-48	7.09383674166355e-46	98.813335747826
RNF43	3.30309615015603	0.899392163830735	16.6827525250628	1.15688130714345e-42	1.89497158110097e-40	86.2535757012977
TENM3-AS1	3.54006013847323	1.20358587942906	16.4870227244517	5.51495469913634e-42	8.21226890653212e-40	84.6971332700067
ZNF385C	3.03573690523298	1.62589885879829	16.0615525356071	1.64800669925812e-40	2.24952914448733e-38	81.311593110954
ISL1-DT	1.31287487513552	0.195808270845787	16.0276474064252	2.16059822822263e-40	2.72235376756051e-38	81.041723977424
SP5	5.22590545715214	2.78990858807055	15.5058744577492	1.39546490655503e-38	1.59321888142751e-36	76.8886272962037
COL23A1	3.77469627160505	1.09087838658536	15.5003008074475	1.45899164965889e-38	1.59321888142751e-36	76.8442719937636
LEF1	4.62278944944922	3.11235369667319	14.7821623878076	4.49932009976634e-36	4.60617895213579e-34	71.1345388609561
CEP112	3.15296800849161	3.25791387600101	14.507521741745	4.01153862828839e-35	3.86523545478611e-33	68.9553598910655
TNFRSF11B	2.84170927736748	0.769455681402377	14.0713005726497	1.28608394067685e-33	1.17033638601594e-31	65.5020164064299
MKX	1.67388045292582	0.384268426078234	13.959483829463	3.12252960407297e-33	2.69194920603765e-31	64.6187369135249
ZNF503	2.66399250133753	1.93694252185815	13.1048138809639	2.65945359941528e-30	2.17809249792112e-28	57.9019240856393
NRN1	-4.05622902274912	6.07755831741964	-12.8862308633446	1.47646029078877e-29	1.15163902681524e-27	56.1961175596234
HAND1	1.05868483882386	0.135167602552373	12.6844947055042	7.14633569388337e-29	5.3207717575368e-27	54.6270425672593
CACHD1	2.53382035635028	3.41371260903493	12.2892983716012	1.54482534734643e-27	1.10018431258846e-25	51.5696246260511
DKK1	2.920843996362	0.676667209781221	12.0922204837884	7.0920822917772e-27	4.84034616413794e-25	50.0539013208985
LINC01770	1.20852254981473	0.403702588759788	11.9911865165007	1.54542797369795e-26	1.0125644083669e-24	49.2793637380901
SYTL1	1.76752722064943	0.856997786042996	11.8385927995343	4.99491196105478e-26	3.03024658970657e-24	48.1129658113844
LGR6	1.29349428343055	0.436991749688894	11.823830464014	5.59400005380166e-26	3.27249003147397e-24	48.0003491468712
MPP1	2.09557878070165	3.66284116130137	11.6877259887657	1.5866327542355e-25	8.96173948771636e-24	46.9639803416344
ATOH8	2.61256431883866	2.8529848771537	11.6172060268102	2.71941829486429e-25	1.4848023889959e-23	46.4284043625465
ASIC2	2.9710001674974	1.40161483778454	11.4030231887269	1.38870771516333e-24	7.33775237883074e-23	44.807879574613
STRA6	2.52628518531041	1.23929348861224	11.2332680519808	5.02319468698236e-24	2.5712477803991e-22	43.5303602718702
LRIG3	3.57968256702127	2.34710029710728	11.0145754516885	2.608132555781e-23	1.29458215950584e-21	41.8940575441165
LARGE2	1.11539567693456	0.345648809183268	10.875271569925	7.40510716283173e-23	3.56751927432894e-21	40.8576305756357
TMEM260	1.54702978622834	3.38051153404847	10.724394916715	2.28092777133173e-22	1.06747419698325e-20	39.7405119984411
PALD1	1.44320672952767	2.20660659379106	9.92542437187199	7.97797302816211e-20	3.43892626845514e-18	33.9283645305418
MMP2	3.94311292919099	3.80149432535982	9.88997025295272	1.0302108989764e-19	4.32688577570087e-18	33.6748459910584
TENM2	2.16158708761218	1.1653002262211	9.80329129635403	1.92163590505143e-19	7.86909903118562e-18	33.0567336563265
TENM3	3.58179580659719	3.1437417144079	9.74615587280415	2.89450942326706e-19	1.1563918134906e-17	32.6506324445215
LRFN5-DT	1.3935830131293	0.630045643348721	9.72189469591551	3.44334840078212e-19	1.34290587630503e-17	32.4785164194407
P3H4	1.26822507291999	3.43324946900482	9.52739403133242	1.37562489375737e-18	5.24017110691762e-17	31.1058274465948
LHX4	-4.09091765829869	4.08517678456197	-9.5082431456098	1.57554978138051e-18	5.86534214068471e-17	30.9713710232058
MID1	2.45918862116988	3.41167612459665	9.26851252749238	8.52155863845501e-18	3.10184734439763e-16	29.2992535578998
COL13A1	2.27895548708002	1.8790465281812	9.26091862037044	8.98665639848165e-18	3.20003112624194e-16	29.2466259866323
PCSK1	2.14906281990474	1.56677729437515	9.14811282662068	1.97411665027477e-17	6.88000653861717e-16	28.4673787415484
GNAI1	-1.49053054386044	4.59590173896772	-9.10666676800604	2.63293128709324e-17	8.98487801720567e-16	28.1822769461925
CNTN1	-3.64993492798544	5.04551943170405	-9.08917523344905	2.972618331254e-17	9.7382976531881e-16	28.0621513121847
SLC29A2	1.456322444841	0.895071631613883	9.07780899157849	3.21630878105955e-17	1.03300270262265e-15	27.9841547666493
NAV2	2.71387374767315	2.68367413286354	8.93545581324232	8.59286401850556e-17	2.70675216582925e-15	27.0115483796354
HOXD8	2.38080892687758	0.885388666193862	8.8105060596102	2.02288127462079e-16	6.25184816571483e-15	26.1644468746581
DSE	1.3836066417044	3.51569465591699	8.60963664901406	7.90894036400266e-16	2.3554262393157e-14	24.8160047351346
FBLN1	2.19121999767221	6.33127044689653	8.57606875345144	9.91705244209946e-16	2.88766798493771e-14	24.5923088586271
SP9	1.97007099597715	0.724762411062553	8.57411071842771	1.0048661486047e-15	2.88766798493771e-14	24.5792753336599
PPP1R16B	1.67340314856227	1.45121448465009	8.52252098872183	1.42140164666957e-15	4.01423430559441e-14	24.2364625288277
STC2	2.2033581423059	1.39450767991732	8.50858599622923	1.56068634814926e-15	4.33288853943812e-14	24.1440608747537
RGMB-AS1	1.12025890539523	0.726379253465308	8.43758114397514	2.50977914291444e-15	6.85169706015643e-14	23.6745414254595
NRCAM	2.94983183646246	5.25008642992977	8.43262096169664	2.59426236080181e-15	6.96623237212026e-14	23.6418243851185
PACC1	1.44259431769223	3.20364613154421	8.41433045262437	2.93085657472126e-15	7.74313398289261e-14	23.5212746748544
SIX5	2.2538744773168	1.53944916961958	8.27944228793774	7.17450481134614e-15	1.8362248251539e-13	22.6368294876451
DLGAP1	-3.2196356257099	3.51859842966941	-8.164173267673	1.53218046145796e-14	3.86109476287405e-13	21.8875291893623
VIM	2.49093105526932	7.61032841095234	8.13979688607306	1.7974897964851e-14	4.46104285854939e-13	21.7298532775053
TKFC	1.10779385245247	4.05407836874465	8.08337337180715	2.59872262375606e-14	6.35329501151109e-13	21.3659437944849
AHCY	1.58834777414555	5.28191540515719	7.99849749182131	4.51233282648786e-14	1.08694134849811e-12	20.8213446935673
UCHL1	-2.56975427036038	6.39646481142876	-7.945789492812	6.34593123883944e-14	1.50646889408971e-12	20.4848722263433
HINT3	-1.485391770701	4.24887719596085	-7.89294674838152	8.92083423645979e-14	2.05807415201706e-12	20.1488813332786
GNAI2	1.16149467703038	5.99296779007467	7.76241163593894	2.05746062274331e-13	4.68072291674102e-12	19.3247400211796
TFAP2A	2.29498833961268	1.06814708553841	7.72660873206422	2.58378647725022e-13	5.71924628342684e-12	19.1001691616674
RBBP9	1.03724707134185	3.3124046708109	7.70174883276924	3.02543288230018e-13	6.6075454149436e-12	18.9446147188879
CRABP2	4.64215490795254	4.4089351913153	7.64959838558986	4.20848585394062e-13	9.07039451151938e-12	18.619308218122
HBS1L	-1.02519252949247	5.13124040548334	-7.57247561339163	6.83974590842582e-13	1.43634664076942e-11	18.1407623502454
HUNK	2.27266859459993	3.31841528577054	7.45599277984598	1.41631092345257e-12	2.79508107544013e-11	17.4238033299935
VIM-AS1	1.35540033623406	0.92358041693267	7.41835809716095	1.78920044698249e-12	3.44789450842038e-11	17.1936754734658
CHRAC1	1.19395559023857	2.94797508032864	7.39356913947681	2.0861399791694e-12	3.92769802974653e-11	17.0425050316612
RMST	3.96836462305204	3.06112048726583	7.37941198102566	2.2770165530818e-12	4.23835581130454e-11	16.9563166996798
SNHG15	-1.7917789500533	4.01134788348437	-7.37026879608249	2.4093443142446e-12	4.43427638958725e-11	16.9007099370186
HDAC2	-1.22324916447224	7.03159284232962	-7.32596009494456	3.16607852132139e-12	5.76226290880493e-11	16.6318668293293
DNAH2	1.50282927685106	1.02463735640891	7.31667253670452	3.35220365674343e-12	6.03396658213817e-11	16.5756479227354
SELENOV	1.3438794169516	0.747129007105239	7.29217556234043	3.89648406349426e-12	6.93743575652565e-11	16.4275869824917
S100A2	1.98213812926046	1.31690138940154	7.2885491114058	3.98413896203623e-12	7.0172253976509e-11	16.40569603502
STK3	1.30912758885273	2.2324652047026	7.06599089357449	1.53996437119779e-11	2.62756420835624e-10	15.0759979134971
FZD2	1.43933619653423	2.08665833794959	6.98514786666032	2.5000255126638e-11	4.22169256674567e-10	14.5998151379623
ZNF814	-1.39721995001984	3.4746802540254	-6.83524536484571	6.08157319571758e-11	1.01649151985565e-09	13.7267177600162
LINGO1	1.88208737684491	3.399861296985	6.81691107408417	6.7742793627118e-11	1.12083531273959e-09	13.6208219305857
NCAM1	-1.86164249426831	7.00192534329282	-6.80436998997439	7.2922317233777e-11	1.19446755628927e-09	13.5484996328765
FADS1	1.06556205691381	4.67435643873672	6.78637919397331	8.10391927936034e-11	1.30139409603845e-09	13.4449103845141
MAP2	-1.70284562155546	7.04288542081702	-6.75783869335563	9.57732370410334e-11	1.50842848339628e-09	13.2809664749588
CA11	1.72797103896209	4.4361591135714	6.61539104823059	2.18941270504786e-10	3.35164300081158e-09	12.4699252215217
RALYL	-3.28578300915495	3.4296255304233	-6.59368950052175	2.48077878444459e-10	3.76251448974096e-09	12.3474307235643
TCF3	1.38536529043497	5.42503269388194	6.59167261708	2.50971744236107e-10	3.77148364274076e-09	12.3360608465917
ACCS	1.3201347101757	1.63994613191367	6.51714690505067	3.8460666427383e-10	5.67554699171651e-09	11.9176628975834
PHLDB2	1.42265534296393	1.55502324770707	6.50238122580434	4.1838935875165e-10	6.11894437174288e-09	11.8351678642789
LINC00869	1.60795960324167	2.33761882272566	6.4898628289053	4.49299496281737e-10	6.51285464521669e-09	11.7653328405577
PMAIP1	1.43422918906338	1.29539719603853	6.46070099846423	5.30262758423173e-10	7.5527860721492e-09	11.6030240693733
ZFHX3	1.59326439568742	1.93608980760134	6.43353684078719	6.18472625821549e-10	8.65861676150169e-09	11.4523052999763
HAS3	-1.81712007158025	2.25236751491177	-6.40633182080176	7.21206211337093e-10	1.00113201200861e-08	11.3018173738352
TOM1L1	1.8016749290638	2.32662110274654	6.37709326018504	8.50302056256035e-10	1.17041577155243e-08	11.1405933099781
DHRS4L2	1.47101759585929	2.18206822813269	6.33833266887226	1.0568992077735e-09	1.41992581829381e-08	10.9276864758545
ERICH2	1.07815730558951	0.939756654439635	6.27144011133375	1.5350631038196e-09	2.04425476752561e-08	10.562474690302
ERBB4	-2.54091509746988	3.28514873459955	-6.24100828179435	1.81751304530009e-09	2.38166909456123e-08	10.3972633251148
AGTRAP	1.06384601527653	2.9186598475354	6.23390407356871	1.89045273708423e-09	2.4575885582095e-08	10.3587800414375
FAM174B	1.47466571620977	3.53916474675415	6.22256453479521	2.01286153729312e-09	2.59611590400483e-08	10.2974207270035
PIM1	-1.11910049172042	3.90244467160159	-6.16280310742443	2.79801466588324e-09	3.52549847901289e-08	9.97540474199144
PDIA3	1.0813033264088	6.87384840673208	6.10018311564986	3.94185295630227e-09	4.85470311460385e-08	9.64045200519821
CDK6	1.62974284121264	5.31780139695093	6.05857358881102	4.94336019548442e-09	6.0427044777638e-08	9.41929023865183
GSS	1.01920635133675	4.11985589714608	6.05237873398752	5.11234646609839e-09	6.20298037886605e-08	9.3864600645809
PARP8	1.37096209656383	2.00968714821539	5.97689035079784	7.68537645646573e-09	9.25635782036093e-08	8.98842449964689
NEDD4L	-1.68414323123291	4.59167556125758	-5.97183878816633	7.89690584840523e-09	9.44170202896917e-08	8.96192252528007
TACC2	1.66033196837723	3.58009927948212	5.93417049763797	9.66415870657624e-09	1.14709362038927e-07	8.76483628450171
FARP1	-1.05432525722212	4.26538878127594	-5.87690014735999	1.31147662726881e-08	1.54546670177433e-07	8.46699697909844
RIPOR2	-2.6142542939816	3.40963584438993	-5.82673882881221	1.71059629985815e-08	2.00139767083403e-07	8.20793250926741
SNHG3	1.24744792666298	3.12705864919918	5.80900257726693	1.87835640147885e-08	2.18209062810096e-07	8.11673675122959
ANK2	-1.53845103628283	4.51520835104647	-5.80445651476711	1.92387993976807e-08	2.21923615587331e-07	8.09339614320012
CAB39L	-1.02696578660549	3.31029199419876	-5.78642278442934	2.11532074085762e-08	2.42300375770963e-07	8.00094427515712
ANK3	-2.14797146958979	4.28703831210992	-5.74798654276367	2.58748731355971e-08	2.92881458475212e-07	7.80463302672563
SOX6	1.43174789311385	1.75122827502293	5.74760445110743	2.59266248344968e-08	2.92881458475212e-07	7.80268655630688
GABRG2	-2.85716644492507	4.2086129478457	-5.73975567249332	2.70123212515034e-08	3.03056042533991e-07	7.76272493194147
IGSF9	1.53958957816917	2.42251167855227	5.71834389916782	3.02047749305811e-08	3.32938104510978e-07	7.65392186084421
ENO3	1.61719621478952	2.728593030598	5.69682590807706	3.37830386119184e-08	3.68910781642148e-07	7.54489498101392
MTARC2	-1.00678994127314	2.17501062783321	-5.64155875177305	4.49756697392391e-08	4.8150422897303e-07	7.26632622561259
LIN28B	-1.24353169339637	1.14413120991657	-5.61231509613931	5.22857736983657e-08	5.50785361744991e-07	7.11977923894032
OLFM2	-1.86007919643136	4.78554110621142	-5.61168365821859	5.24557487376182e-08	5.50785361744991e-07	7.11662148555641
MCF2L2	-1.61006490518808	1.88642523302512	-5.60345555533368	5.47205041820605e-08	5.6729231550769e-07	7.07549891488514
YAP1	1.74275142153826	2.48456518408265	5.5786241892742	6.21485195787428e-08	6.32293633975035e-07	6.95168145015206
COQ3	-1.06342637179049	2.96621697055473	-5.55250293421895	7.10216387704574e-08	7.13702112306805e-07	6.82189576694282
GGH	1.31613801176678	4.5412761859381	5.54072032437821	7.54171552814877e-08	7.53251831409005e-07	6.76350884751199
FOXP2	-2.04622178175059	2.44289409409589	-5.52206159299353	8.2925214892021e-08	8.18262060199581e-07	6.67124722015256
TAGLN2	1.33523614786669	5.53455928335713	5.47655184811771	1.04421634380392e-07	1.01811093520882e-06	6.44724140529313
ZBTB38	-1.50083258482168	4.25741004018986	-5.46932924556713	1.08298333856283e-07	1.04966077429935e-06	6.41182484978567
LEMD1	-2.62136852783484	3.45629985269261	-5.46180543249819	1.12485628663283e-07	1.08383211617916e-06	6.37497047456953
NFATC4	1.87212434778791	3.17751546079277	5.45248877493912	1.17889515511177e-07	1.12925746437023e-06	6.32938956752935
PACSIN3	1.26763777676595	1.52291683201331	5.39981303501604	1.53536541854396e-07	1.45371592807804e-06	6.07283619963948
GPRC5B	-1.40311241637357	4.82976247604963	-5.39381431726927	1.58207142222032e-07	1.48932930436603e-06	6.04374504459894
ZFHX2	-1.18314264196069	2.17384489992173	-5.38779831628834	1.63029888788392e-07	1.5172895331556e-06	6.01459584651446
OBSL1	1.09122447790989	4.59396188394792	5.36733651288342	1.80527352267247e-07	1.67064295487995e-06	5.91564616237881
EPHA2	1.8497116674641	2.53012182421982	5.34922377117365	1.97529643148432e-07	1.81771660380411e-06	5.82830605812887
NUCB2	1.05456063301374	4.89628137012576	5.342690998548	2.04036003871602e-07	1.86710041531667e-06	5.79686256183429
PDIA5	1.63777957964793	3.11898467306516	5.28233536265895	2.74877159820397e-07	2.46037588953995e-06	5.5078111207336
MYC	2.40007564041075	3.65815260201377	5.25765393162789	3.10280106128323e-07	2.7472368315578e-06	5.39036601127927
MTHFD2	1.55518488420663	4.55918465537847	5.25536693310575	3.13776236616652e-07	2.76325524504342e-06	5.37950581003282
RPL8	1.22696066352282	9.72392862709452	5.24368083407467	3.32246493012546e-07	2.91026607248423e-06	5.32407163177027
DCLK1	-1.40202781407402	4.23158695132425	-5.23813002594521	3.41385448415163e-07	2.97441151331935e-06	5.29777556298832
LOXL3	1.03497342590698	1.72255788026478	5.23331963425205	3.49502408322439e-07	3.0290208721278e-06	5.27500521429638
PDE2A	-1.7934350035661	3.1417031044547	-5.22847818342581	3.57860857737805e-07	3.0851372893396e-06	5.25210483928938
SYCP2L	-1.37175899456004	1.54394682496422	-5.21558696971307	3.8107419192104e-07	3.25103919982637e-06	5.19121177761223
EVC	1.51082260703388	1.52187584839523	5.21017603788608	3.91247429400227e-07	3.30341901730707e-06	5.16568873011175
FBN3	-1.64446645391465	2.23109835421801	-5.20431890779635	4.02556671921229e-07	3.38147604413832e-06	5.13808506170288
ITPRIP	1.28828407148567	2.18534596523788	5.14215045749968	5.43929824740902e-07	4.4326221538587e-06	4.84664252943056
ADAM15	1.01002252877424	3.72396910826918	5.12861832107143	5.80550732095451e-07	4.70763415431856e-06	4.78358048933811
LINC02151	1.21618962563573	0.89419941546117	5.08131636275958	7.28308721414885e-07	5.87669795900286e-06	4.56420654738982
ANGPTL2	2.25539495721947	3.7384811719476	5.0664009914592	7.82033106552884e-07	6.24863526113963e-06	4.49537625224893
EDIL3-DT	-1.06546230440724	1.15417998395828	-5.04013225364224	8.86128747206557e-07	7.04601401905019e-06	4.37455486795491
CCDC152	1.03852755973238	0.650353927983411	5.03761874793426	8.96765026229468e-07	7.09614064233753e-06	4.3630210561084
C12orf75	1.13715721540988	3.00179777447125	5.02699932324362	9.43083591709181e-07	7.4267832847098e-06	4.31434326131205
FBXL8	1.06660289426782	1.46536518913321	5.02316862745	9.60353854764041e-07	7.52660102441866e-06	4.29680457191117
FGFR2	1.76875343393002	2.37006678852065	5.0017235095326	1.0628401274947e-06	8.25086316984035e-06	4.19882120055235
ZNF292	-1.10915278779682	4.16417229093868	-4.98256035380115	1.16331835915435e-06	8.90427790791977e-06	4.11155504693873
TCF7L1	1.19351453788915	1.60954481493404	4.97441655575966	1.20874895118619e-06	9.20898038159522e-06	4.07455268276599
RABGAP1L	-1.1583427419856	4.17626534772403	-4.97279619181976	1.217990820569e-06	9.23643038931489e-06	4.06719628813779
TP53	1.08550074008608	4.4034239763222	4.92896985732763	1.49556333571151e-06	1.12373061646581e-05	3.86897453372454
DMD	-1.67264945495833	3.29036742223774	-4.90937274410902	1.63862752869466e-06	1.22560360365381e-05	3.78080700684073
AJUBA	1.11955992677014	1.29563718532432	4.89743650795477	1.73215667010937e-06	1.28383376725753e-05	3.72724796853084
CCDC88B	1.07874980098292	2.17689377402377	4.8810763069423	1.8687735191143e-06	1.36654063585233e-05	3.65401333808304
CDH11	1.35641891367304	3.84432359731111	4.85833800967063	2.07606280449319e-06	1.51137372167104e-05	3.55256490269288
NRP2	1.28937775611534	2.85820025687593	4.84017760775931	2.25741002117341e-06	1.62177088363248e-05	3.47182323763179
NXN	1.23388715850375	4.60284825448971	4.8328956507105	2.33434480126703e-06	1.66971911985825e-05	3.43951796488293
PLCL1	-1.08578892810243	1.64846005063782	-4.83040590958197	2.36122551377849e-06	1.68160321372572e-05	3.42848188421772
NRG1	-1.6379055608896	2.86237746852119	-4.76324594431114	3.21019578044555e-06	2.22809351202111e-05	3.13257452412819
ATP1B1	-1.32541372035031	5.39401548572883	-4.75945202146831	3.26606311133237e-06	2.257304378212e-05	3.11596160989599
SAMD3	-2.40749597150481	2.45309128204879	-4.74944560795987	3.41794862366659e-06	2.35235287628818e-05	3.0721983706921
TRIP6	1.27578487389077	3.02550913997914	4.72477715453814	3.8220526296009e-06	2.61946535869719e-05	2.96463960460876
PSD3	-1.57569440457837	3.29963446548552	-4.70858159090454	4.11200588772665e-06	2.80644401837344e-05	2.89427928677366
TEAD2	1.30868087159553	4.32359545111715	4.68096810546447	4.65593787100011e-06	3.13844700934081e-05	2.7747823158422
STAP2	1.21179771599077	1.92197651768316	4.65737482681322	5.17503165317649e-06	3.47405813438651e-05	2.67315085185891
NDRG2	-1.54067595228055	6.3279362582578	-4.64075479178016	5.5737065863935e-06	3.72642097490308e-05	2.60181724624508
VCAN	-1.6736957104722	4.3691857512817	-4.58815403012045	7.0399379600938e-06	4.59419058909707e-05	2.3774724691146
S100A13	1.62712368336115	4.27643726679199	4.57055673438302	7.60854158585908e-06	4.92600439432299e-05	2.30290207618935
RGMB	-1.2955258887602	4.5049651779197	-4.54191364131048	8.62967449218476e-06	5.52164328835884e-05	2.18204355529974
RND1	-1.39613224778625	1.87190501657089	-4.52664262670811	9.22668275617173e-06	5.81281013638819e-05	2.1178717076251
DLG2	-1.17580230228399	3.10249809728285	-4.50001881857894	1.03636680188991e-05	6.43018492990783e-05	2.00643278019909
PVT1	1.68305031899252	1.99113716367416	4.35886171405218	1.9021094921935e-05	0.00011412656953161	1.42498752289484
VWA1	1.15856890540432	2.75643212114603	4.33139075337164	2.13698200606219e-05	0.000126367383607577	1.31368073830633
DOCK4	-1.19833095356931	4.03280453175667	-4.30750721279648	2.36352938246653e-05	0.000139261191671949	1.21740244740101
EML1	-1.35827418551011	2.89948535782832	-4.2561761829307	2.9307166819982e-05	0.000167850137241715	1.0120362075047
TGIF1	1.1226548050177	4.36706824678263	4.2232078076117	3.36131981040366e-05	0.000190513558804193	0.881260619274394
MEIS2	-1.6372796352169	4.06032733659846	-4.20375636756455	3.64306488214871e-05	0.000203663490681215	0.804516774089101
RBP1	1.77282420975902	6.15948665492509	4.18948662072647	3.86395138638169e-05	0.000212387663452792	0.748412688260619
NSG1	-1.54799914706147	3.51433190460066	-4.10065669778235	5.55449536182176e-05	0.000298303718120133	0.402904616787196
ABRACL	-1.16784408730424	3.63387927799549	-4.06980766626756	6.29161550697429e-05	0.000336786477138036	0.284431237623649
EOMES	-2.90756624780019	3.76371960983932	-3.89640860456133	0.000125017836239989	0.00063203461654661	-0.366823025858302
GSTO1	1.02280718314767	4.89282821750214	3.89267748541751	0.000126845935526671	0.000639303515054419	-0.38056085051826
ROBO2	1.77470273484094	2.61578955534006	3.86733711794323	0.000139948823023411	0.000694655067007111	-0.473553960804896
ROR1	1.12353224368961	2.63921435136753	3.84426476702366	0.000152985445202367	0.000751754204821776	-0.557754635710062
GFPT2	-1.35885346017857	3.11381536586448	-3.84375156182735	0.000153288097930692	0.000751754204821776	-0.559622442869276
PDE5A	1.53073809719226	2.45931530535881	3.83144755543334	0.000160716157725063	0.000785830048816875	-0.604336363727622
SMPD3	1.07415342348648	3.2662413317461	3.62025991938862	0.000355372629401141	0.00156478593268567	-1.35179706672895
PHGDH	1.33575354742025	4.26996804133175	3.5752735614608	0.000418890691238571	0.00181040356793873	-1.50609301627427
AMOTL2	-1.00790448656147	4.77077873830009	-3.44793636141231	0.000661339046479797	0.00272179235712037	-1.93335918065584
AUTS2	1.0157718897756	5.64161672801943	3.36591962602661	0.000881359549699052	0.0035297480254451	-2.20108768622022
CNPY1	-1.05550264945698	2.17502645720935	-3.1128967338295	0.00206520384297612	0.00750067382437889	-2.98970267286169
SNHG29	1.10948365850804	8.7314206011435	3.09956138225824	0.00215686098486879	0.00778180240796272	-3.02968782060487
ZFP36L1	1.01056329154187	4.2024727556584	3.08454662028998	0.00226454252765475	0.00808130862810125	-3.07451812436638
CD24	-1.30764336342985	7.26121161824439	-3.07211814080896	0.00235740060205977	0.00835805668003009	-3.11147369223934
LGI1	-1.10849513156211	2.19871419417278	-2.97767520413938	0.00318603895654648	0.0107160817470701	-3.38776251752121
MYO10	1.00856113350463	3.96082869405155	2.85604635685159	0.00464526748299104	0.0148835507456037	-3.7317153069329
OTX1	-1.01993454077848	1.16772545981569	-2.72867814111882	0.00680434238213148	0.0207551449197977	-4.07746494285585
MYCN	1.0757807188106	4.24946707452098	2.66577602111508	0.00817511817354155	0.0241059343597608	-4.24273258962302
VSNL1	-1.04033290597072	2.22295238121852	-2.58950065552751	0.0101677822858943	0.028914630875512	-4.43824458324268
TMEM132B	-1.15867239035902	2.92176381031962	-2.42164627658934	0.0161534071876603	0.0428837617072732	-4.84949214676701
