# Supplementary material for: Single-Cell RNA Sequencing Reveals LEF1-Driven Wnt Pathway Activation as a Shared Oncogenic Program in Hepatoblastoma and Medulloblastoma
Source: Curr Oncol. 2025 Jan 9;32(1):35. doi: 10.3390/curroncol32010035 (PMC11763369; doi:10.3390/curroncol32010035)
Supplement: Supplementary file 1 [file curroncol-32-00035-s001.zip › Table S5 signature_integrate peaks and limma.xlsx]

## Sheet: signature_integrate
logFC	AveExpr	t	P.Value	adj.P.Val	B	gene_symbol	transcript_id	gene_id	peak_id	chr	start	end	strand	macs_score	type	type2	TSS_distance	transcript_version	transcript	CPG	CG
4.53473321749297	0.477761643670053	45.9843061952417	6.14524723795787e-125	1.0065914975775e-121	274.533657322429	LINC02418	ENST00000567788	ENSG00000214039	Filter_BAM_wnt3a_peak_2674	chr12	130044976	130045642	+	137	promoter-TSS (ENST00000561864.1)	-promoter-TSS (ENST00000561864.1)	-252	ENST00000567788.1	ENST00000567788	0.034535	0.56072
4.53473321749297	0.477761643670053	45.9843061952417	6.14524723795787e-125	1.0065914975775e-121	274.533657322429	LINC02418	ENST00000715402	ENSG00000214039	Filter_BAM_wnt3a_peak_2673	chr12	130042814	130043023	+	32	promoter-TSS (ENST00000291374.11)	-promoter-TSS (ENST00000291374.11)	-535	ENST00000715402.1	ENST00000715402	0.019139	0.442857
5.77640392290612	0.50316932547613	36.1238503213656	6.54524836838224e-102	5.36055841370506e-99	222.057544207921	DKK4	ENST00000220812	ENSG00000104371	Filter_BAM_wnt3a_peak_10362	chr8	42377265	42377657	+	79	promoter-TSS (ENST00000220812.3)	-promoter-TSS (ENST00000220812.3)	-232	ENST00000220812.3	ENST00000220812	0.010204	0.458015
6.19819827247954	2.11425298372669	33.4616715936542	6.06344402349617e-95	3.31064043682891e-92	206.131958706323	NKD1	ENST00000564336	ENSG00000140807	Filter_BAM_wnt3a_peak_3955	chr16	50547440	50547810	+	59	promoter-TSS (ENST00000268459.6)	-promoter-TSS (ENST00000268459.6)	-771	ENST00000564336.1	ENST00000564336	0.078378	0.6469
4.65434365351661	1.79062605417103	26.6848007091514	1.50102829093143e-75	6.14671085136422e-73	161.716393189163	TMEM51	ENST00000376014	ENSG00000171729	Filter_BAM_wnt3a_peak_74	chr1	15152443	15152679	+	54	promoter-TSS (ENST00000310916.6)	-promoter-TSS (ENST00000310916.6)	-5	ENST00000376014.7	ENST00000376014	0.04661	0.556962
3.32683958222714	0.543297284737858	25.7985313809361	7.87594972753217e-73	2.58016113073954e-70	155.479739758898	OSR2	ENST00000457907	ENSG00000164920	Filter_BAM_wnt3a_peak_10559	chr8	98944114	98944315	+	16	promoter-TSS (ENST00000297565.9)	-promoter-TSS (ENST00000297565.9)	-189	ENST00000457907.3	ENST00000457907	0.0199	0.450495
7.46847082511271	3.52181218732945	21.1548597357306	6.63113510018488e-58	1.81029988235047e-55	121.236358747433	TNC	ENST00000542877	ENSG00000041982	Filter_BAM_wnt3a_peak_11053	chr9	115118559	115119102	+	49	promoter-TSS (ENST00000350763.9)	-promoter-TSS (ENST00000350763.9)	-623	ENST00000542877.6	ENST00000542877	0.020258	0.534926
3.79924655162696	3.89368413030707	21.0314616081474	1.70829813611148e-57	3.99741763850085e-55	120.293116014636	AXIN2	ENST00000375702	ENSG00000168646	Filter_BAM_wnt3a_peak_4387	chr17	65558608	65559069	+	87	promoter-TSS (ENST00000375702.5)	-promoter-TSS (ENST00000375702.5)	-109	ENST00000375702.5	ENST00000375702	0.021692	0.515152
3.79924655162696	3.89368413030707	21.0314616081474	1.70829813611148e-57	3.99741763850085e-55	120.293116014636	AXIN2	ENST00000577278	ENSG00000168646	Filter_BAM_wnt3a_peak_4388	chr17	65560496	65560910	+	59	promoter-TSS (ENST00000577278.1)	-promoter-TSS (ENST00000577278.1)	-146	ENST00000577278.1	ENST00000577278	0.142512	0.771084
3.79924655162696	3.89368413030707	21.0314616081474	1.70829813611148e-57	3.99741763850085e-55	120.293116014636	AXIN2	ENST00000618960	ENSG00000168646	Filter_BAM_wnt3a_peak_4390	chr17	65561405	65561781	+	52	promoter-TSS (ENST00000307078.10)	-promoter-TSS (ENST00000307078.10)	54	ENST00000618960.4	ENST00000618960	0.125	0.724138
3.79924655162696	3.89368413030707	21.0314616081474	1.70829813611148e-57	3.99741763850085e-55	120.293116014636	AXIN2	ENST00000580513	ENSG00000168646	Filter_BAM_wnt3a_peak_4389	chr17	65561039	65561268	+	40	promoter-TSS (ENST00000577278.1)	-promoter-TSS (ENST00000577278.1)	38	ENST00000580513.1	ENST00000580513	0.122271	0.678261
1.85659222730577	0.282759019648512	18.7818757019413	6.79583490745794e-50	1.39144719730201e-47	102.84975154861	CCDC140	ENST00000647762	ENSG00000163081	Filter_BAM_wnt3a_peak_5921	chr2	222297646	222297875	+	24	promoter-TSS (ENST00000647762.1)	-promoter-TSS (ENST00000647762.1)	-387	ENST00000647762.1	ENST00000647762	0.0131	0.6
2.15843544021299	0.647403392139071	18.2685892222825	3.89771249541953e-48	7.09383674166355e-46	98.813335747826	LEF1-AS1	ENST00000508286	ENSG00000232021	Filter_BAM_wnt3a_peak_7737	chr4	108173141	108173694	+	242	promoter-TSS (ENST00000508286.1)	-promoter-TSS (ENST00000508286.1)	-2	ENST00000508286.1	ENST00000508286	0.079566	0.586643
3.30309615015603	0.899392163830735	16.6827525250628	1.15688130714345e-42	1.89497158110097e-40	86.2535757012977	RNF43	ENST00000577625	ENSG00000108375	Filter_BAM_wnt3a_peak_4360	chr17	58402856	58403565	+	93	promoter-TSS (ENST00000577625.5)	-promoter-TSS (ENST00000577625.5)	-489	ENST00000577625.5	ENST00000577625	0.005642	0.423944
3.54006013847323	1.20358587942906	16.4870227244517	5.51495469913634e-42	8.21226890653212e-40	84.6971332700067	TENM3-AS1	ENST00000505537	ENSG00000177822	Filter_BAM_wnt3a_peak_7977	chr4	182084958	182085244	+	24	promoter-TSS (ENST00000505537.1)	-promoter-TSS (ENST00000505537.1)	-17	ENST00000505537.1	ENST00000505537	0.013986	0.421603
3.03573690523298	1.62589885879829	16.0615525356071	1.64800669925812e-40	2.24952914448733e-38	81.311593110954	ZNF385C	ENST00000461831	ENSG00000187595	Filter_BAM_wnt3a_peak_4271	chr17	42028244	42028640	+	115	promoter-TSS (ENST00000496039.5)	-promoter-TSS (ENST00000496039.5)	247	ENST00000461831.1	ENST00000461831	0.012626	0.546599
1.31287487513552	0.195808270845787	16.0276474064252	2.16059822822263e-40	2.72235376756051e-38	81.041723977424	ISL1-DT	ENST00000601500	ENSG00000259663	Filter_BAM_wnt3a_peak_8175	chr5	51379372	51379800	+	51	promoter-TSS (ENST00000558403.1)	-promoter-TSS (ENST00000558403.1)	-89	ENST00000601500.1	ENST00000601500	0.018692	0.398601
5.22590545715214	2.78990858807055	15.5058744577492	1.39546490655503e-38	1.59321888142751e-36	76.8886272962037	SP5	ENST00000375281	ENSG00000204335	Filter_BAM_wnt3a_peak_5677	chr2	170714929	170715919	+	456	promoter-TSS (ENST00000375281.4)	-promoter-TSS (ENST00000375281.4)	87	ENST00000375281.4	ENST00000375281	0.066667	0.607467
3.77469627160505	1.09087838658536	15.5003008074475	1.45899164965889e-38	1.59321888142751e-36	76.8442719937636	COL23A1	ENST00000407622	ENSG00000050767	Filter_BAM_wnt3a_peak_8795	chr5	178578163	178578366	+	24	promoter-TSS (ENST00000407622.3)	-promoter-TSS (ENST00000407622.3)	-546	ENST00000407622.3	ENST00000407622	0.024631	0.5
4.62278944944922	3.11235369667319	14.7821623878076	4.49932009976634e-36	4.60617895213579e-34	71.1345388609561	LEF1	ENST00000379951	ENSG00000138795	Filter_BAM_wnt3a_peak_7736	chr4	108169062	108169599	+	43	promoter-TSS (ENST00000265165.6)	-promoter-TSS (ENST00000265165.6)	-374	ENST00000379951.6	ENST00000379951	0.03352	0.509294
4.62278944944922	3.11235369667319	14.7821623878076	4.49932009976634e-36	4.60617895213579e-34	71.1345388609561	LEF1	ENST00000265165	ENSG00000138795	Filter_BAM_wnt3a_peak_7735	chr4	108168309	108168510	+	24	promoter-TSS (ENST00000438313.6)	-promoter-TSS (ENST00000438313.6)	523	ENST00000265165.6	ENST00000265165	0.039801	0.460396
3.15296800849161	3.25791387600101	14.507521741745	4.01153862828839e-35	3.86523545478611e-33	68.9553598910655	CEP112	ENST00000581734	ENSG00000154240	Filter_BAM_wnt3a_peak_4397	chr17	65742982	65743195	+	21	promoter-TSS (ENST00000581734.5)	-promoter-TSS (ENST00000581734.5)	36	ENST00000581734.5	ENST00000581734	0.004695	0.448598
2.84170927736748	0.769455681402377	14.0713005726497	1.28608394067685e-33	1.17033638601594e-31	65.5020164064299	TNFRSF11B	ENST00000297350	ENSG00000164761	Filter_BAM_wnt3a_peak_10647	chr8	118952161	118952412	+	37	promoter-TSS (ENST00000297350.9)	-promoter-TSS (ENST00000297350.9)	-401	ENST00000297350.9	ENST00000297350	0.067729	0.670635
1.67388045292582	0.384268426078234	13.959483829463	3.12252960407297e-33	2.69194920603765e-31	64.6187369135249	MKX	ENST00000419761	ENSG00000150051	Filter_BAM_wnt3a_peak_1120	chr10	27745710	27746054	+	113	promoter-TSS (ENST00000419761.6)	-promoter-TSS (ENST00000419761.6)	-63	ENST00000419761.6	ENST00000419761	0.133721	0.733333
2.66399250133753	1.93694252185815	13.1048138809639	2.65945359941528e-30	2.17809249792112e-28	57.9019240856393	ZNF503	ENST00000372524	ENSG00000165655	Filter_BAM_wnt3a_peak_1321	chr10	75401569	75402001	+	69	promoter-TSS (ENST00000372524.5)	-promoter-TSS (ENST00000372524.5)	-21	ENST00000372524.5	ENST00000372524	0.106481	0.683603
1.05868483882386	0.135167602552373	12.6844947055042	7.14633569388337e-29	5.3207717575368e-27	54.6270425672593	HAND1	ENST00000231121	ENSG00000113196	Filter_BAM_wnt3a_peak_8680	chr5	154478130	154478359	+	25	promoter-TSS (ENST00000231121.3)	-promoter-TSS (ENST00000231121.3)	-17	ENST00000231121.3	ENST00000231121	0.078603	0.604348
2.53382035635028	3.41371260903493	12.2892983716012	1.54482534734643e-27	1.10018431258846e-25	51.5696246260511	CACHD1	ENST00000651257	ENSG00000158966	Filter_BAM_wnt3a_peak_329	chr1	64469955	64470236	+	17	promoter-TSS (ENST00000290039.6)	-promoter-TSS (ENST00000290039.6)	-34	ENST00000651257.2	ENST00000651257	0.074733	0.687943
2.920843996362	0.676667209781221	12.0922204837884	7.0920822917772e-27	4.84034616413794e-25	50.0539013208985	DKK1	ENST00000373970	ENSG00000107984	Filter_BAM_wnt3a_peak_1213	chr10	52314039	52314495	+	40	promoter-TSS (ENST00000373970.4)	-promoter-TSS (ENST00000373970.4)	-14	ENST00000373970.4	ENST00000373970	0.072368	0.636761
1.20852254981473	0.403702588759788	11.9911865165007	1.54542797369795e-26	1.0125644083669e-24	49.2793637380901	LINC01770	ENST00000454562	ENSG00000225285	Filter_BAM_wnt3a_peak_3	chr1	1434374	1434612	+	49	promoter-TSS (ENST00000417917.1)	-promoter-TSS (ENST00000417917.1)	-5	ENST00000454562.1	ENST00000454562	0.054622	0.665272
1.76752722064943	0.856997786042996	11.8385927995343	4.99491196105478e-26	3.03024658970657e-24	48.1129658113844	SYTL1	ENST00000496001	ENSG00000142765	Filter_BAM_wnt3a_peak_145	chr1	27349268	27349501	+	17	promoter-TSS (ENST00000485269.1)	-promoter-TSS (ENST00000485269.1)	-92	ENST00000496001.5	ENST00000496001	0.051502	0.653846
1.29349428343055	0.436991749688894	11.823830464014	5.59400005380166e-26	3.27249003147397e-24	48.0003491468712	LGR6	ENST00000439764	ENSG00000133067	Filter_BAM_wnt3a_peak_777	chr1	202213295	202213506	+	20	promoter-TSS (ENST00000439764.2)	-promoter-TSS (ENST00000439764.2)	-755	ENST00000439764.2	ENST00000439764	0.004739	0.570755
2.09557878070165	3.66284116130137	11.6877259887657	1.5866327542355e-25	8.96173948771636e-24	46.9639803416344	MPP1	ENST00000393529	ENSG00000130830	Filter_BAM_wnt3a_peak_11417	chrX	154821626	154821890	+	55	promoter-TSS (ENST00000393529.5)	-promoter-TSS (ENST00000393529.5)	-751	ENST00000393529.5	ENST00000393529	0	0.373585
2.09557878070165	3.66284116130137	11.6877259887657	1.5866327542355e-25	8.96173948771636e-24	46.9639803416344	MPP1	ENST00000462825	ENSG00000130830	Filter_BAM_wnt3a_peak_11416	chrX	154799639	154799983	+	55	promoter-TSS (ENST00000462825.5)	-promoter-TSS (ENST00000462825.5)	4	ENST00000462825.5	ENST00000462825	0.017442	0.550725
2.61256431883866	2.8529848771537	11.6172060268102	2.71941829486429e-25	1.4848023889959e-23	46.4284043625465	ATOH8	ENST00000306279	ENSG00000168874	Filter_BAM_wnt3a_peak_5389	chr2	85753804	85754065	+	31	promoter-TSS (ENST00000306279.4)	-promoter-TSS (ENST00000306279.4)	-57	ENST00000306279.4	ENST00000306279	0.114943	0.683206
2.9710001674974	1.40161483778454	11.4030231887269	1.38870771516333e-24	7.33775237883074e-23	44.807879574613	ASIC2	ENST00000359872	ENSG00000108684	Filter_BAM_wnt3a_peak_4245	chr17	34157477	34157908	+	40	promoter-TSS (ENST00000359872.6)	-promoter-TSS (ENST00000359872.6)	-398	ENST00000359872.6	ENST00000359872	0.016241	0.564815
2.52628518531041	1.23929348861224	11.2332680519808	5.02319468698236e-24	2.5712477803991e-22	43.5303602718702	STRA6	ENST00000574570	ENSG00000137868	Filter_BAM_wnt3a_peak_3656	chr15	74202617	74203075	+	49	promoter-TSS (ENST00000395105.9)	-promoter-TSS (ENST00000395105.9)	3	ENST00000574570.1	ENST00000574570	0.019651	0.638344
2.52628518531041	1.23929348861224	11.2332680519808	5.02319468698236e-24	2.5712477803991e-22	43.5303602718702	STRA6	ENST00000323940	ENSG00000137868	Filter_BAM_wnt3a_peak_3657	chr15	74208894	74209369	+	37	promoter-TSS (ENST00000323940.9)	-promoter-TSS (ENST00000323940.9)	-101	ENST00000323940.9	ENST00000323940	0.018947	0.607143
3.57968256702127	2.34710029710728	11.0145754516885	2.608132555781e-23	1.29458215950584e-21	41.8940575441165	LRIG3	ENST00000547329	ENSG00000139263	Filter_BAM_wnt3a_peak_2361	chr12	58882824	58883187	+	24	promoter-TSS (ENST00000547329.1)	-promoter-TSS (ENST00000547329.1)	-119	ENST00000547329.1	ENST00000547329	0.00551	0.376374
1.11539567693456	0.345648809183268	10.875271569925	7.40510716283173e-23	3.56751927432894e-21	40.8576305756357	LARGE2	ENST00000401752	ENSG00000165905	Filter_BAM_wnt3a_peak_1728	chr11	45922199	45922547	+	69	promoter-TSS (ENST00000325468.9)	-promoter-TSS (ENST00000325468.9)	-283	ENST00000401752.6	ENST00000401752	0.077586	0.73639
1.54702978622834	3.38051153404847	10.724394916715	2.28092777133173e-22	1.06747419698325e-20	39.7405119984411	TMEM260	ENST00000539559	ENSG00000070269	Filter_BAM_wnt3a_peak_3207	chr14	56579702	56579991	+	17	promoter-TSS (ENST00000261556.11)	-promoter-TSS (ENST00000261556.11)	5	ENST00000539559.6	ENST00000539559	0.103806	0.72069
1.44320672952767	2.20660659379106	9.92542437187199	7.97797302816211e-20	3.43892626845514e-18	33.9283645305418	PALD1	ENST00000263563	ENSG00000107719	Filter_BAM_wnt3a_peak_1305	chr10	70478443	70478649	+	17	promoter-TSS (ENST00000263563.7)	-promoter-TSS (ENST00000263563.7)	-221	ENST00000263563.7	ENST00000263563	0.097087	0.700483
3.94311292919099	3.80149432535982	9.88997025295272	1.0302108989764e-19	4.32688577570087e-18	33.6748459910584	MMP2	ENST00000564864	ENSG00000087245	Filter_BAM_wnt3a_peak_3982	chr16	55479635	55479879	+	16	promoter-TSS (ENST00000543485.5)	-promoter-TSS (ENST00000543485.5)	-241	ENST00000564864.5	ENST00000564864	0.036885	0.542857
2.16158708761218	1.1653002262211	9.80329129635403	1.92163590505143e-19	7.86909903118562e-18	33.0567336563265	TENM2	ENST00000695888	ENSG00000145934	Filter_BAM_wnt3a_peak_8740	chr5	167573542	167573930	+	23	promoter-TSS (ENST00000695885.1)	-promoter-TSS (ENST00000695885.1)	-50	ENST00000695888.1	ENST00000695888	0.028351	0.452442
3.58179580659719	3.1437417144079	9.74615587280415	2.89450942326706e-19	1.1563918134906e-17	32.6506324445215	TENM3	ENST00000510504	ENSG00000218336	Filter_BAM_wnt3a_peak_7980	chr4	182448394	182448682	+	20	promoter-TSS (ENST00000510504.1)	-promoter-TSS (ENST00000510504.1)	-461	ENST00000510504.1	ENST00000510504	0.121528	0.695502
1.3935830131293	0.630045643348721	9.72189469591551	3.44334840078212e-19	1.34290587630503e-17	32.4785164194407	LRFN5-DT	ENST00000661475	ENSG00000258636	Filter_BAM_wnt3a_peak_3163	chr14	41605110	41605524	+	16	promoter-TSS (ENST00000557067.1)	-promoter-TSS (ENST00000557067.1)	-329	ENST00000661475.1	ENST00000661475	0.048309	0.573494
1.26822507291999	3.43324946900482	9.52739403133242	1.37562489375737e-18	5.24017110691762e-17	31.1058274465948	P3H4	ENST00000355468	ENSG00000141696	Filter_BAM_wnt3a_peak_4268	chr17	41812207	41812416	+	16	promoter-TSS (ENST00000321562.9)	-promoter-TSS (ENST00000321562.9)	292	ENST00000355468.7	ENST00000355468	0.066986	0.67619
2.45918862116988	3.41167612459665	9.26851252749238	8.52155863845501e-18	3.10184734439763e-16	29.2992535578998	MID1	ENST00000479925	ENSG00000101871	Filter_BAM_wnt3a_peak_11189	chrX	10460601	10460853	+	43	promoter-TSS (ENST00000479925.1)	-promoter-TSS (ENST00000479925.1)	-685	ENST00000479925.1	ENST00000479925	0	0.450593
2.27895548708002	1.8790465281812	9.26091862037044	8.98665639848165e-18	3.20003112624194e-16	29.2466259866323	COL13A1	ENST00000357811	ENSG00000197467	Filter_BAM_wnt3a_peak_1295	chr10	69801579	69801798	+	17	promoter-TSS (ENST00000354547.7)	-promoter-TSS (ENST00000354547.7)	-192	ENST00000357811.8	ENST00000357811	0.068493	0.640909
2.27895548708002	1.8790465281812	9.26091862037044	8.98665639848165e-18	3.20003112624194e-16	29.2466259866323	COL13A1	ENST00000478219	ENSG00000197467	Filter_BAM_wnt3a_peak_1297	chr10	69953040	69953255	+	17	promoter-TSS (ENST00000478219.2)	-promoter-TSS (ENST00000478219.2)	-944	ENST00000478219.2	ENST00000478219	0.013953	0.412037
2.14906281990474	1.56677729437515	9.14811282662068	1.97411665027477e-17	6.88000653861717e-16	28.4673787415484	PCSK1	ENST00000509190	ENSG00000175426	Filter_BAM_wnt3a_peak_8373	chr5	96434297	96434606	+	58	promoter-TSS (ENST00000509190.1)	-promoter-TSS (ENST00000509190.1)	-308	ENST00000509190.1	ENST00000509190	0.029126	0.522581
1.456322444841	0.895071631613883	9.07780899157849	3.21630878105955e-17	1.03300270262265e-15	27.9841547666493	SLC29A2	ENST00000546034	ENSG00000174669	Filter_BAM_wnt3a_peak_1811	chr11	66372445	66372703	+	16	promoter-TSS (ENST00000311161.11)	-promoter-TSS (ENST00000311161.11)	-360	ENST00000546034.1	ENST00000546034	0.042636	0.540541
2.71387374767315	2.68367413286354	8.93545581324232	8.59286401850556e-17	2.70675216582925e-15	27.0115483796354	NAV2	ENST00000534299	ENSG00000166833	Filter_BAM_wnt3a_peak_1640	chr11	20026908	20027647	+	84	promoter-TSS (ENST00000526675.1)	-promoter-TSS (ENST00000526675.1)	22	ENST00000534299.5	ENST00000534299	0.014885	0.487838
2.71387374767315	2.68367413286354	8.93545581324232	8.59286401850556e-17	2.70675216582925e-15	27.0115483796354	NAV2	ENST00000533917	ENSG00000166833	Filter_BAM_wnt3a_peak_1639	chr11	20021883	20022150	+	27	promoter-TSS (ENST00000525322.5)	-promoter-TSS (ENST00000525322.5)	-540	ENST00000533917.5	ENST00000533917	0.007491	0.533582
2.38080892687758	0.885388666193862	8.8105060596102	2.02288127462079e-16	6.25184816571483e-15	26.1644468746581	HOXD8	ENST00000429017	ENSG00000175879	Filter_BAM_wnt3a_peak_5724	chr2	176129334	176129569	+	24	promoter-TSS (ENST00000313173.6)	-promoter-TSS (ENST00000313173.6)	-243	ENST00000429017.2	ENST00000429017	0.068085	0.648305
1.3836066417044	3.51569465591699	8.60963664901406	7.90894036400266e-16	2.3554262393157e-14	24.8160047351346	DSE	ENST00000606712	ENSG00000111817	Filter_BAM_wnt3a_peak_9324	chr6	116432020	116432448	+	36	promoter-TSS (ENST00000606712.1)	-promoter-TSS (ENST00000606712.1)	-295	ENST00000606712.1	ENST00000606712	0	0.365967
2.19121999767221	6.33127044689653	8.57606875345144	9.91705244209946e-16	2.88766798493771e-14	24.5923088586271	FBLN1	ENST00000455233	ENSG00000077942	Filter_BAM_wnt3a_peak_6496	chr22	45502462	45502701	+	32	promoter-TSS (ENST00000262722.11)	-promoter-TSS (ENST00000262722.11)	-251	ENST00000455233.5	ENST00000455233	0.087866	0.741667
1.97007099597715	0.724762411062553	8.57411071842771	1.0048661486047e-15	2.88766798493771e-14	24.5792753336599	SP9	ENST00000394967	ENSG00000217236	Filter_BAM_wnt3a_peak_5711	chr2	174334776	174335091	+	113	promoter-TSS (ENST00000394967.3)	-promoter-TSS (ENST00000394967.3)	-21	ENST00000394967.3	ENST00000394967	0.107937	0.721519
1.67340314856227	1.45121448465009	8.52252098872183	1.42140164666957e-15	4.01423430559441e-14	24.2364625288277	PPP1R16B	ENST00000299824	ENSG00000101445	Filter_BAM_wnt3a_peak_6138	chr20	38804641	38804954	+	43	promoter-TSS (ENST00000299824.6)	-promoter-TSS (ENST00000299824.6)	-900	ENST00000299824.6	ENST00000299824	0.003195	0.490446
2.2033581423059	1.39450767991732	8.50858599622923	1.56068634814926e-15	4.33288853943812e-14	24.1440608747537	STC2	ENST00000519511	ENSG00000113739	Filter_BAM_wnt3a_peak_8763	chr5	173329213	173329518	+	24	promoter-TSS (ENST00000265087.9)	-promoter-TSS (ENST00000265087.9)	-918	ENST00000519511.1	ENST00000519511	0.07541	0.578431
1.12025890539523	0.726379253465308	8.43758114397514	2.50977914291444e-15	6.85169706015643e-14	23.6745414254595	RGMB-AS1	ENST00000657458	ENSG00000246763	Filter_BAM_wnt3a_peak_8384	chr5	98773188	98773426	+	32	promoter-TSS (ENST00000498871.3)	-promoter-TSS (ENST00000498871.3)	56	ENST00000657458.1	ENST00000657458	0.058824	0.539749
2.94983183646246	5.25008642992977	8.43262096169664	2.59426236080181e-15	6.96623237212026e-14	23.6418243851185	NRCAM	ENST00000456431	ENSG00000091129	Filter_BAM_wnt3a_peak_9989	chr7	108329447	108329839	+	36	promoter-TSS (ENST00000456431.5)	-promoter-TSS (ENST00000456431.5)	-988	ENST00000456431.5	ENST00000456431	0.005102	0.371501
2.94983183646246	5.25008642992977	8.43262096169664	2.59426236080181e-15	6.96623237212026e-14	23.6418243851185	NRCAM	ENST00000442580	ENSG00000091129	Filter_BAM_wnt3a_peak_9988	chr7	108328360	108328689	+	17	promoter-TSS (ENST00000442580.5)	-promoter-TSS (ENST00000442580.5)	-36	ENST00000442580.5	ENST00000442580	0.00304	0.439394
1.44259431769223	3.20364613154421	8.41433045262437	2.93085657472126e-15	7.74313398289261e-14	23.5212746748544	PACC1	ENST00000535273	ENSG00000065600	Filter_BAM_wnt3a_peak_840	chr1	212414725	212415126	+	39	promoter-TSS (ENST00000261455.9)	-promoter-TSS (ENST00000261455.9)	-24	ENST00000535273.2	ENST00000535273	0.084788	0.664179
2.2538744773168	1.53944916961958	8.27944228793774	7.17450481134614e-15	1.8362248251539e-13	22.6368294876451	SIX5	ENST00000317578	ENSG00000177045	Filter_BAM_wnt3a_peak_4962	chr19	45768961	45769219	+	20	promoter-TSS (ENST00000560160.1)	-promoter-TSS (ENST00000560160.1)	162	ENST00000317578.7	ENST00000317578	0.077519	0.65251
2.49093105526932	7.61032841095234	8.13979688607306	1.7974897964851e-14	4.46104285854939e-13	21.7298532775053	VIM	ENST00000478746	ENSG00000026025	Filter_BAM_wnt3a_peak_1079	chr10	17228562	17228783	+	37	promoter-TSS (ENST00000224237.9)	-promoter-TSS (ENST00000224237.9)	157	ENST00000478746.1	ENST00000478746	0.113122	0.707207
1.10779385245247	4.05407836874465	8.08337337180715	2.59872262375606e-14	6.35329501151109e-13	21.3659437944849	TKFC	ENST00000533393	ENSG00000149476	Filter_BAM_wnt3a_peak_1767	chr11	61333291	61333527	+	19	promoter-TSS (ENST00000301764.12)	-promoter-TSS (ENST00000301764.12)	129	ENST00000533393.1	ENST00000533393	0.088983	0.658228
1.58834777414555	5.28191540515719	7.99849749182131	4.51233282648786e-14	1.08694134849811e-12	20.8213446935673	AHCY	ENST00000473516	ENSG00000101444	Filter_BAM_wnt3a_peak_6122	chr20	34302774	34302975	+	17	promoter-TSS (ENST00000468908.1)	-promoter-TSS (ENST00000468908.1)	-199	ENST00000473516.1	ENST00000473516	0.079602	0.742574
1.16149467703038	5.99296779007467	7.76241163593894	2.05746062274331e-13	4.68072291674102e-12	19.3247400211796	GNAI2	ENST00000451956	ENSG00000114353	Filter_BAM_wnt3a_peak_6726	chr3	50245961	50246226	+	20	promoter-TSS (ENST00000451956.1)	-promoter-TSS (ENST00000451956.1)	-801	ENST00000451956.1	ENST00000451956	0.045283	0.642857
2.29498833961268	1.06814708553841	7.72660873206422	2.58378647725022e-13	5.71924628342684e-12	19.1001691616674	TFAP2A	ENST00000490875	ENSG00000137203	Filter_BAM_wnt3a_peak_8869	chr6	10417172	10417711	+	204	promoter-TSS (ENST00000490875.5)	-promoter-TSS (ENST00000490875.5)	-234	ENST00000490875.5	ENST00000490875	0.06679	0.618519
1.03724707134185	3.3124046708109	7.70174883276924	3.02543288230018e-13	6.6075454149436e-12	18.9446147188879	RBBP9	ENST00000493184	ENSG00000089050	Filter_BAM_wnt3a_peak_6065	chr20	18496972	18497387	+	30	promoter-TSS (ENST00000337227.9)	-promoter-TSS (ENST00000337227.9)	1	ENST00000493184.5	ENST00000493184	0.057831	0.625
4.64215490795254	4.4089351913153	7.64959838558986	4.20848585394062e-13	9.07039451151938e-12	18.619308218122	CRABP2	ENST00000368220	ENSG00000143320	Filter_BAM_wnt3a_peak_601	chr1	156706366	156706849	+	49	promoter-TSS (ENST00000368220.1)	-promoter-TSS (ENST00000368220.1)	-791	ENST00000368220.1	ENST00000368220	0.074534	0.673554
2.27266859459993	3.31841528577054	7.45599277984598	1.41631092345257e-12	2.79508107544013e-11	17.4238033299935	HUNK	ENST00000270112	ENSG00000142149	Filter_BAM_wnt3a_peak_6307	chr21	31872137	31872338	+	20	promoter-TSS (ENST00000270112.7)	-promoter-TSS (ENST00000270112.7)	-783	ENST00000270112.7	ENST00000270112	0.0199	0.430693
1.35540033623406	0.92358041693267	7.41835809716095	1.78920044698249e-12	3.44789450842038e-11	17.1936754734658	VIM-AS1	ENST00000661048	ENSG00000229124	Filter_BAM_wnt3a_peak_1080	chr10	17229424	17229634	+	18	promoter-TSS (ENST00000469543.5)	-promoter-TSS (ENST00000469543.5)	-109	ENST00000661048.1	ENST00000661048	0.133333	0.729858
1.19395559023857	2.94797508032864	7.39356913947681	2.0861399791694e-12	3.92769802974653e-11	17.0425050316612	CHRAC1	ENST00000220913	ENSG00000104472	Filter_BAM_wnt3a_peak_10709	chr8	140511361	140511618	+	20	promoter-TSS (ENST00000518971.1)	-promoter-TSS (ENST00000518971.1)	167	ENST00000220913.10	ENST00000220913	0.11284	0.713178
3.96836462305204	3.06112048726583	7.37941198102566	2.2770165530818e-12	4.23835581130454e-11	16.9563166996798	RMST	ENST00000639121	ENSG00000255794	Filter_BAM_wnt3a_peak_2513	chr12	97464319	97465487	+	100	promoter-TSS (ENST00000541282.5)	-promoter-TSS (ENST00000541282.5)	85	ENST00000639121.1	ENST00000639121	0.016267	0.443969
1.50282927685106	1.02463735640891	7.31667253670452	3.35220365674343e-12	6.03396658213817e-11	16.5756479227354	DNAH2	ENST00000572933	ENSG00000183914	Filter_BAM_wnt3a_peak_4160	chr17	7717140	7717348	+	40	promoter-TSS (ENST00000570791.5)	-promoter-TSS (ENST00000570791.5)	-500	ENST00000572933.6	ENST00000572933	0.057692	0.617225
1.3438794169516	0.747129007105239	7.29217556234043	3.89648406349426e-12	6.93743575652565e-11	16.4275869824917	SELENOV	ENST00000597876	ENSG00000186838	Filter_BAM_wnt3a_peak_4936	chr19	39515074	39515558	+	40	promoter-TSS (ENST00000597876.1)	-promoter-TSS (ENST00000597876.1)	-130	ENST00000597876.1	ENST00000597876	0.090909	0.701031
1.98213812926046	1.31690138940154	7.2885491114058	3.98413896203623e-12	7.0172253976509e-11	16.40569603502	S100A2	ENST00000368709	ENSG00000196754	Filter_BAM_wnt3a_peak_576	chr1	153566545	153566746	+	24	promoter-TSS (ENST00000368708.9)	-promoter-TSS (ENST00000368708.9)	110	ENST00000368709.6	ENST00000368709	0.029851	0.663366
1.30912758885273	2.2324652047026	7.06599089357449	1.53996437119779e-11	2.62756420835624e-10	15.0759979134971	STK3	ENST00000523960	ENSG00000104375	Filter_BAM_wnt3a_peak_10558	chr8	98942519	98942775	+	18	promoter-TSS (ENST00000523601.5)	-promoter-TSS (ENST00000523601.5)	-2	ENST00000523960.1	ENST00000523960	0.039062	0.548638
1.43933619653423	2.08665833794959	6.98514786666032	2.5000255126638e-11	4.22169256674567e-10	14.5998151379623	FZD2	ENST00000315323	ENSG00000180340	Filter_BAM_wnt3a_peak_4291	chr17	44556572	44556795	+	32	promoter-TSS (ENST00000315323.5)	-promoter-TSS (ENST00000315323.5)	-801	ENST00000315323.5	ENST00000315323	0.040359	0.535714
1.88208737684491	3.399861296985	6.81691107408417	6.7742793627118e-11	1.12083531273959e-09	13.6208219305857	LINGO1	ENST00000557798	ENSG00000169783	Filter_BAM_wnt3a_peak_3678	chr15	77633605	77633884	+	28	promoter-TSS (ENST00000355300.7)	-promoter-TSS (ENST00000355300.7)	609	ENST00000557798.1	ENST00000557798	0.039427	0.642857
1.06556205691381	4.67435643873672	6.78637919397331	8.10391927936034e-11	1.30139409603845e-09	13.4449103845141	FADS1	ENST00000424501	ENSG00000149485	Filter_BAM_wnt3a_peak_1773	chr11	61816460	61817047	+	28	promoter-TSS (ENST00000424501.5)	-promoter-TSS (ENST00000424501.5)	18	ENST00000424501.5	ENST00000424501	0.115843	0.717687
1.72797103896209	4.4361591135714	6.61539104823059	2.18941270504786e-10	3.35164300081158e-09	12.4699252215217	CA11	ENST00000084798	ENSG00000063180	Filter_BAM_wnt3a_peak_4984	chr19	48646212	48646413	+	20	promoter-TSS (ENST00000084798.9)	-promoter-TSS (ENST00000084798.9)	-125	ENST00000084798.9	ENST00000084798	0.064677	0.653465
1.38536529043497	5.42503269388194	6.59167261708	2.50971744236107e-10	3.77148364274076e-09	12.3360608465917	TCF3	ENST00000586318	ENSG00000071564	Filter_BAM_wnt3a_peak_4805	chr19	1651055	1651340	+	30	promoter-TSS (ENST00000587235.6)	-promoter-TSS (ENST00000587235.6)	159	ENST00000586318.1	ENST00000586318	0.035088	0.622378
1.3201347101757	1.63994613191367	6.51714690505067	3.8460666427383e-10	5.67554699171651e-09	11.9176628975834	ACCS	ENST00000533208	ENSG00000110455	Filter_BAM_wnt3a_peak_1713	chr11	44065222	44065702	+	46	promoter-TSS (ENST00000263776.9)	-promoter-TSS (ENST00000263776.9)	-463	ENST00000533208.5	ENST00000533208	0.004167	0.403326
1.3201347101757	1.63994613191367	6.51714690505067	3.8460666427383e-10	5.67554699171651e-09	11.9176628975834	ACCS	ENST00000533208	ENSG00000110455	Filter_BAM_wnt3a_peak_1714	chr11	44065812	44066210	+	24	promoter-TSS (ENST00000263776.9)	-promoter-TSS (ENST00000263776.9)	86	ENST00000533208.5	ENST00000533208	0.070352	0.626566
1.42265534296393	1.55502324770707	6.50238122580434	4.1838935875165e-10	6.11894437174288e-09	11.8351678642789	PHLDB2	ENST00000640181	ENSG00000144824	Filter_BAM_wnt3a_peak_6963	chr3	111957402	111957795	+	112	promoter-TSS (ENST00000470699.6)	-promoter-TSS (ENST00000470699.6)	112	ENST00000640181.1	ENST00000640181	0.002545	0.393401
1.60795960324167	2.33761882272566	6.4898628289053	4.49299496281737e-10	6.51285464521669e-09	11.7653328405577	LINC00869	ENST00000439719	ENSG00000291158	Filter_BAM_wnt3a_peak_563	chr1	149636279	149636515	+	29	promoter-TSS (ENST00000384101.1)	-promoter-TSS (ENST00000384101.1)	-92	ENST00000439719.5	ENST00000439719	0.072034	0.599156
1.43422918906338	1.29539719603853	6.46070099846423	5.30262758423173e-10	7.5527860721492e-09	11.6030240693733	PMAIP1	ENST00000316660	ENSG00000141682	Filter_BAM_wnt3a_peak_4729	chr18	59899620	59899839	+	23	promoter-TSS (ENST00000269518.9)	-promoter-TSS (ENST00000269518.9)	-267	ENST00000316660.7	ENST00000316660	0.123288	0.7
1.59326439568742	1.93608980760134	6.43353684078719	6.18472625821549e-10	8.65861676150169e-09	11.4523052999763	ZFHX3	ENST00000268489	ENSG00000140836	Filter_BAM_wnt3a_peak_4048	chr16	73048541	73048898	+	18	promoter-TSS (ENST00000268489.10)	-promoter-TSS (ENST00000268489.10)	-591	ENST00000268489.10	ENST00000268489	0.036415	0.513966
1.8016749290638	2.32662110274654	6.37709326018504	8.50302056256035e-10	1.17041577155243e-08	11.1405933099781	TOM1L1	ENST00000570965	ENSG00000141198	Filter_BAM_wnt3a_peak_4337	chr17	54900286	54900851	+	17	promoter-TSS (ENST00000348161.8)	-promoter-TSS (ENST00000348161.8)	-154	ENST00000570965.5	ENST00000570965	0.088496	0.65371
1.47101759585929	2.18206822813269	6.33833266887226	1.0568992077735e-09	1.41992581829381e-08	10.9276864758545	DHRS4L2	ENST00000397071	ENSG00000187630	Filter_BAM_wnt3a_peak_3114	chr14	23988599	23988857	+	41	promoter-TSS (ENST00000335125.11)	-promoter-TSS (ENST00000335125.11)	-90	ENST00000397071.5	ENST00000397071	0.073643	0.683398
1.07815730558951	0.939756654439635	6.27144011133375	1.5350631038196e-09	2.04425476752561e-08	10.562474690302	ERICH2	ENST00000669009	ENSG00000204334	Filter_BAM_wnt3a_peak_5681	chr2	170766630	170766969	+	46	promoter-TSS (ENST00000669009.1)	-promoter-TSS (ENST00000669009.1)	-79	ENST00000669009.1	ENST00000669009	0.0059	0.341176
1.07815730558951	0.939756654439635	6.27144011133375	1.5350631038196e-09	2.04425476752561e-08	10.562474690302	ERICH2	ENST00000671618	ENSG00000204334	Filter_BAM_wnt3a_peak_5682	chr2	170770460	170770669	+	30	promoter-TSS (ENST00000429172.5)	-promoter-TSS (ENST00000429172.5)	176	ENST00000671618.1	ENST00000671618	0.023923	0.561905
1.06384601527653	2.9186598475354	6.23390407356871	1.89045273708423e-09	2.4575885582095e-08	10.3587800414375	AGTRAP	ENST00000376637	ENSG00000177674	Filter_BAM_wnt3a_peak_61	chr1	11735800	11736028	+	17	promoter-TSS (ENST00000314340.10)	-promoter-TSS (ENST00000314340.10)	-170	ENST00000376637.7	ENST00000376637	0.065789	0.628821
1.06384601527653	2.9186598475354	6.23390407356871	1.89045273708423e-09	2.4575885582095e-08	10.3587800414375	AGTRAP	ENST00000510878	ENSG00000177674	Filter_BAM_wnt3a_peak_62	chr1	11736100	11736426	+	17	promoter-TSS (ENST00000452018.6)	-promoter-TSS (ENST00000452018.6)	88	ENST00000510878.1	ENST00000510878	0.06135	0.666667
1.47466571620977	3.53916474675415	6.22256453479521	2.01286153729312e-09	2.59611590400483e-08	10.2974207270035	FAM174B	ENST00000557398	ENSG00000185442	Filter_BAM_wnt3a_peak_3724	chr15	92809185	92809479	+	17	promoter-TSS (ENST00000555325.1)	-promoter-TSS (ENST00000555325.1)	466	ENST00000557398.2	ENST00000557398	0.129252	0.735593
1.0813033264088	6.87384840673208	6.10018311564986	3.94185295630227e-09	4.85470311460385e-08	9.64045200519821	PDIA3	ENST00000686227	ENSG00000167004	Filter_BAM_wnt3a_peak_3488	chr15	43746416	43746740	+	20	promoter-TSS (ENST00000381680.7)	-promoter-TSS (ENST00000381680.7)	94	ENST00000686227.1	ENST00000686227	0.135802	0.710769
1.62974284121264	5.31780139695093	6.05857358881102	4.94336019548442e-09	6.0427044777638e-08	9.41929023865183	CDK6	ENST00000491250	ENSG00000105810	Filter_BAM_wnt3a_peak_9907	chr7	92835378	92835715	+	54	promoter-TSS (ENST00000424523.2)	-promoter-TSS (ENST00000424523.2)	-249	ENST00000491250.1	ENST00000491250	0.047478	0.556213
1.01920635133675	4.11985589714608	6.05237873398752	5.11234646609839e-09	6.20298037886605e-08	9.3864600645809	GSS	ENST00000644793	ENSG00000100983	Filter_BAM_wnt3a_peak_6123	chr20	34955512	34955719	+	30	promoter-TSS (ENST00000262873.13)	-promoter-TSS (ENST00000262873.13)	20	ENST00000644793.1	ENST00000644793	0.072464	0.629808
1.37096209656383	2.00968714821539	5.97689035079784	7.68537645646573e-09	9.25635782036093e-08	8.98842449964689	PARP8	ENST00000510040	ENSG00000151883	Filter_BAM_wnt3a_peak_8173	chr5	50666768	50666991	+	16	promoter-TSS (ENST00000503046.5)	-promoter-TSS (ENST00000503046.5)	60	ENST00000510040.1	ENST00000510040	0.040359	0.607143
1.66033196837723	3.58009927948212	5.93417049763797	9.66415870657624e-09	1.14709362038927e-07	8.76483628450171	TACC2	ENST00000360561	ENSG00000138162	Filter_BAM_wnt3a_peak_1538	chr10	122163279	122163582	+	41	promoter-TSS (ENST00000260733.7)	-promoter-TSS (ENST00000260733.7)	4	ENST00000360561.7	ENST00000360561	0.075908	0.661184
1.24744792666298	3.12705864919918	5.80900257726693	1.87835640147885e-08	2.18209062810096e-07	8.11673675122959	SNHG3	ENST00000437681	ENSG00000242125	Filter_BAM_wnt3a_peak_153	chr1	28506638	28506842	+	20	promoter-TSS (ENST00000364938.1)	-promoter-TSS (ENST00000364938.1)	389	ENST00000437681.1	ENST00000437681	0.029412	0.463415
1.43174789311385	1.75122827502293	5.74760445110743	2.59266248344968e-08	2.92881458475212e-07	7.80268655630688	SOX6	ENST00000655819	ENSG00000110693	Filter_BAM_wnt3a_peak_1626	chr11	16403113	16403360	+	59	promoter-TSS (ENST00000527619.6)	-promoter-TSS (ENST00000527619.6)	-369	ENST00000655819.1	ENST00000655819	0.012146	0.383065
1.53958957816917	2.42251167855227	5.71834389916782	3.02047749305811e-08	3.32938104510978e-07	7.65392186084421	IGSF9	ENST00000368094	ENSG00000085552	Filter_BAM_wnt3a_peak_613	chr1	159945738	159945968	+	33	promoter-TSS (ENST00000361509.7)	-promoter-TSS (ENST00000361509.7)	-240	ENST00000368094.6	ENST00000368094	0.082609	0.688312
1.61719621478952	2.728593030598	5.69682590807706	3.37830386119184e-08	3.68910781642148e-07	7.54489498101392	ENO3	ENST00000520221	ENSG00000108515	Filter_BAM_wnt3a_peak_4143	chr17	4948107	4948308	+	13	promoter-TSS (ENST00000520221.5)	-promoter-TSS (ENST00000520221.5)	-45	ENST00000520221.5	ENST00000520221	0.114428	0.707921
1.74275142153826	2.48456518408265	5.5786241892742	6.21485195787428e-08	6.32293633975035e-07	6.95168145015206	YAP1	ENST00000524575	ENSG00000137693	Filter_BAM_wnt3a_peak_1943	chr11	102111587	102112155	+	43	promoter-TSS (ENST00000524575.5)	-promoter-TSS (ENST00000524575.5)	-643	ENST00000524575.5	ENST00000524575	0.044014	0.523726
1.31613801176678	4.5412761859381	5.54072032437821	7.54171552814877e-08	7.53251831409005e-07	6.76350884751199	GGH	ENST00000677327	ENSG00000137563	Filter_BAM_wnt3a_peak_10402	chr8	63039400	63039604	+	33	promoter-TSS (ENST00000260118.7)	-promoter-TSS (ENST00000260118.7)	-95	ENST00000677327.1	ENST00000677327	0.083333	0.590244
1.33523614786669	5.53455928335713	5.47655184811771	1.04421634380392e-07	1.01811093520882e-06	6.44724140529313	TAGLN2	ENST00000368097	ENSG00000158710	Filter_BAM_wnt3a_peak_612	chr1	159925502	159925743	+	20	promoter-TSS (ENST00000368097.9)	-promoter-TSS (ENST00000368097.9)	-115	ENST00000368097.9	ENST00000368097	0.062241	0.640496
1.87212434778791	3.17751546079277	5.45248877493912	1.17889515511177e-07	1.12925746437023e-06	6.32938956752935	NFATC4	ENST00000539237	ENSG00000100968	Filter_BAM_wnt3a_peak_3118	chr14	24367280	24367494	+	26	promoter-TSS (ENST00000250373.9)	-promoter-TSS (ENST00000250373.9)	23	ENST00000539237.6	ENST00000539237	0.03271	0.590698
1.26763777676595	1.52291683201331	5.39981303501604	1.53536541854396e-07	1.45371592807804e-06	6.07283619963948	PACSIN3	ENST00000539589	ENSG00000165912	Filter_BAM_wnt3a_peak_1742	chr11	47185531	47185781	+	16	promoter-TSS (ENST00000525725.5)	-promoter-TSS (ENST00000525725.5)	225	ENST00000539589.5	ENST00000539589	0.064	0.689243
1.09122447790989	4.59396188394792	5.36733651288342	1.80527352267247e-07	1.67064295487995e-06	5.91564616237881	OBSL1	ENST00000462385	ENSG00000124006	Filter_BAM_wnt3a_peak_5899	chr2	219565644	219565863	+	19	promoter-TSS (ENST00000462385.1)	-promoter-TSS (ENST00000462385.1)	-374	ENST00000462385.1	ENST00000462385	0.009132	0.513636
1.8497116674641	2.53012182421982	5.34922377117365	1.97529643148432e-07	1.81771660380411e-06	5.82830605812887	EPHA2	ENST00000480202	ENSG00000142627	Filter_BAM_wnt3a_peak_81	chr1	16146390	16146606	+	17	promoter-TSS (ENST00000480202.1)	-promoter-TSS (ENST00000480202.1)	-48	ENST00000480202.1	ENST00000480202	0.046296	0.62212
1.05456063301374	4.89628137012576	5.342690998548	2.04036003871602e-07	1.86710041531667e-06	5.79686256183429	NUCB2	ENST00000528644	ENSG00000070081	Filter_BAM_wnt3a_peak_1630	chr11	17208422	17208651	+	31	promoter-TSS (ENST00000503729.2)	-promoter-TSS (ENST00000503729.2)	383	ENST00000528644.5	ENST00000528644	0.048035	0.473913
1.63777957964793	3.11898467306516	5.28233536265895	2.74877159820397e-07	2.46037588953995e-06	5.5078111207336	PDIA5	ENST00000467157	ENSG00000065485	Filter_BAM_wnt3a_peak_7017	chr3	123144084	123144350	+	28	promoter-TSS (ENST00000467157.1)	-promoter-TSS (ENST00000467157.1)	-290	ENST00000467157.1	ENST00000467157	0.022556	0.513109
2.40007564041075	3.65815260201377	5.25765393162789	3.10280106128323e-07	2.7472368315578e-06	5.39036601127927	MYC	ENST00000621592	ENSG00000136997	Filter_BAM_wnt3a_peak_10676	chr8	127736096	127736389	+	28	promoter-TSS (ENST00000520751.1)	-promoter-TSS (ENST00000520751.1)	11	ENST00000621592.8	ENST00000621592	0.088737	0.666667
2.40007564041075	3.65815260201377	5.25765393162789	3.10280106128323e-07	2.7472368315578e-06	5.39036601127927	MYC	ENST00000707113	ENSG00000136997	Filter_BAM_wnt3a_peak_10677	chr8	127736935	127737219	+	16	promoter-TSS (ENST00000652288.1)	-promoter-TSS (ENST00000652288.1)	119	ENST00000707113.1	ENST00000707113	0.073944	0.592982
1.55518488420663	4.55918465537847	5.25536693310575	3.13776236616652e-07	2.76325524504342e-06	5.37950581003282	MTHFD2	ENST00000488086	ENSG00000065911	Filter_BAM_wnt3a_peak_5341	chr2	74198921	74199223	+	14	promoter-TSS (ENST00000624835.2)	-promoter-TSS (ENST00000624835.2)	443	ENST00000488086.1	ENST00000488086	0.122517	0.706271
1.22696066352282	9.72392862709452	5.24368083407467	3.32246493012546e-07	2.91026607248423e-06	5.32407163177027	RPL8	ENST00000528296	ENSG00000161016	Filter_BAM_wnt3a_peak_10721	chr8	144791890	144792326	+	37	promoter-TSS (ENST00000526668.5)	-promoter-TSS (ENST00000526668.5)	17	ENST00000528296.5	ENST00000528296	0.142202	0.73913
1.03497342590698	1.72255788026478	5.23331963425205	3.49502408322439e-07	3.0290208721278e-06	5.27500521429638	LOXL3	ENST00000470907	ENSG00000115318	Filter_BAM_wnt3a_peak_5344	chr2	74549545	74549770	+	37	promoter-TSS (ENST00000420535.1)	-promoter-TSS (ENST00000420535.1)	6	ENST00000470907.6	ENST00000470907	0.071111	0.646018
1.51082260703388	1.52187584839523	5.21017603788608	3.91247429400227e-07	3.30341901730707e-06	5.16568873011175	EVC	ENST00000514919	ENSG00000072840	Filter_BAM_wnt3a_peak_7380	chr4	5752439	5752707	+	30	promoter-TSS (ENST00000514919.1)	-promoter-TSS (ENST00000514919.1)	-102	ENST00000514919.1	ENST00000514919	0.029851	0.587361
1.28828407148567	2.18534596523788	5.14215045749968	5.43929824740902e-07	4.4326221538587e-06	4.84664252943056	ITPRIP	ENST00000358187	ENSG00000148841	Filter_BAM_wnt3a_peak_1467	chr10	104328770	104329224	+	24	promoter-TSS (ENST00000358187.2)	-promoter-TSS (ENST00000358187.2)	-73	ENST00000358187.2	ENST00000358187	0.024229	0.56044
1.01002252877424	3.72396910826918	5.12861832107143	5.80550732095451e-07	4.70763415431856e-06	4.78358048933811	ADAM15	ENST00000473905	ENSG00000143537	Filter_BAM_wnt3a_peak_586	chr1	155050413	155050632	+	37	promoter-TSS (ENST00000271836.10)	-promoter-TSS (ENST00000271836.10)	-44	ENST00000473905.6	ENST00000473905	0.059361	0.65
1.21618962563573	0.89419941546117	5.08131636275958	7.28308721414885e-07	5.87669795900286e-06	4.56420654738982	LINC02151	ENST00000452629	ENSG00000236437	Filter_BAM_wnt3a_peak_2000	chr11	116501065	116501811	+	40	promoter-TSS (ENST00000452629.2)	-promoter-TSS (ENST00000452629.2)	-788	ENST00000452629.2	ENST00000452629	0.024129	0.484605
2.25539495721947	3.7384811719476	5.0664009914592	7.82033106552884e-07	6.24863526113963e-06	4.49537625224893	ANGPTL2	ENST00000373425	ENSG00000136859	Filter_BAM_wnt3a_peak_11115	chr9	127122842	127123120	+	16	promoter-TSS (ENST00000373417.1)	-promoter-TSS (ENST00000373417.1)	-346	ENST00000373425.8	ENST00000373425	0.071942	0.724014
1.03852755973238	0.650353927983411	5.03761874793426	8.96765026229468e-07	7.09614064233753e-06	4.3630210561084	CCDC152	ENST00000361970	ENSG00000198865	Filter_BAM_wnt3a_peak_8157	chr5	42756702	42757016	+	27	promoter-TSS (ENST00000361970.10)	-promoter-TSS (ENST00000361970.10)	41	ENST00000361970.10	ENST00000361970	0.035032	0.546032
1.13715721540988	3.00179777447125	5.02699932324362	9.43083591709181e-07	7.4267832847098e-06	4.31434326131205	C12orf75	ENST00000548336	ENSG00000235162	Filter_BAM_wnt3a_peak_2542	chr12	105352850	105353093	+	30	promoter-TSS (ENST00000548336.1)	-promoter-TSS (ENST00000548336.1)	-538	ENST00000548336.1	ENST00000548336	0.012346	0.377049
1.06660289426782	1.46536518913321	5.02316862745	9.60353854764041e-07	7.52660102441866e-06	4.29680457191117	FBXL8	ENST00000523893	ENSG00000135722	Filter_BAM_wnt3a_peak_4018	chr16	67160708	67160934	+	30	promoter-TSS (ENST00000345057.9)	-promoter-TSS (ENST00000345057.9)	-299	ENST00000523893.1	ENST00000523893	0.030973	0.528634
1.76875343393002	2.37006678852065	5.0017235095326	1.0628401274947e-06	8.25086316984035e-06	4.19882120055235	FGFR2	ENST00000683211	ENSG00000066468	Filter_BAM_wnt3a_peak_1535	chr10	121596678	121597032	+	37	promoter-TSS (ENST00000351936.11)	-promoter-TSS (ENST00000351936.11)	-44	ENST00000683211.1	ENST00000683211	0.025424	0.478873
1.76875343393002	2.37006678852065	5.0017235095326	1.0628401274947e-06	8.25086316984035e-06	4.19882120055235	FGFR2	ENST00000683885	ENSG00000066468	Filter_BAM_wnt3a_peak_1532	chr10	121485503	121485724	+	30	promoter-TSS (ENST00000683885.1)	-promoter-TSS (ENST00000683885.1)	-81	ENST00000683885.1	ENST00000683885	0.027149	0.509009
1.19351453788915	1.60954481493404	4.97441655575966	1.20874895118619e-06	9.20898038159522e-06	4.07455268276599	TCF7L1	ENST00000494519	ENSG00000152284	Filter_BAM_wnt3a_peak_5381	chr2	85133902	85134185	+	25	promoter-TSS (ENST00000494519.1)	-promoter-TSS (ENST00000494519.1)	-325	ENST00000494519.1	ENST00000494519	0.102473	0.704225
1.08550074008608	4.4034239763222	4.92896985732763	1.49556333571151e-06	1.12373061646581e-05	3.86897453372454	TP53	ENST00000714357	ENSG00000141510	Filter_BAM_wnt3a_peak_4159	chr17	7677114	7677333	+	16	promoter-TSS (ENST00000359597.8)	-promoter-TSS (ENST00000359597.8)	216	ENST00000714357.1	ENST00000714357	0.018265	0.55
1.11955992677014	1.29563718532432	4.89743650795477	1.73215667010937e-06	1.28383376725753e-05	3.72724796853084	AJUBA	ENST00000553736	ENSG00000129474	Filter_BAM_wnt3a_peak_3102	chr14	22981797	22981998	+	28	promoter-TSS (ENST00000553736.1)	-promoter-TSS (ENST00000553736.1)	-311	ENST00000553736.1	ENST00000553736	0.109453	0.762376
1.07874980098292	2.17689377402377	4.8810763069423	1.8687735191143e-06	1.36654063585233e-05	3.65401333808304	CCDC88B	ENST00000494566	ENSG00000168071	Filter_BAM_wnt3a_peak_1796	chr11	64342505	64342706	+	31	promoter-TSS (ENST00000492980.1)	-promoter-TSS (ENST00000492980.1)	-126	ENST00000494566.5	ENST00000494566	0.109453	0.757426
1.35641891367304	3.84432359731111	4.85833800967063	2.07606280449319e-06	1.51137372167104e-05	3.55256490269288	CDH11	ENST00000563492	ENSG00000140937	Filter_BAM_wnt3a_peak_4007	chr16	65125881	65126157	+	55	promoter-TSS (ENST00000563492.1)	-promoter-TSS (ENST00000563492.1)	93	ENST00000563492.1	ENST00000563492	0.014493	0.487365
1.28937775611534	2.85820025687593	4.84017760775931	2.25741002117341e-06	1.62177088363248e-05	3.47182323763179	NRP2	ENST00000464003	ENSG00000118257	Filter_BAM_wnt3a_peak_5837	chr2	205681872	205682329	+	29	promoter-TSS (ENST00000357785.10)	-promoter-TSS (ENST00000357785.10)	110	ENST00000464003.1	ENST00000464003	0.122538	0.689956
1.23388715850375	4.60284825448971	4.8328956507105	2.33434480126703e-06	1.66971911985825e-05	3.43951796488293	NXN	ENST00000576991	ENSG00000167693	Filter_BAM_wnt3a_peak_4130	chr17	933432	933841	+	84	promoter-TSS (ENST00000576991.1)	-promoter-TSS (ENST00000576991.1)	-223	ENST00000576991.1	ENST00000576991	0.01956	0.446341
1.27578487389077	3.02550913997914	4.72477715453814	3.8220526296009e-06	2.61946535869719e-05	2.96463960460876	TRIP6	ENST00000496260	ENSG00000087077	Filter_BAM_wnt3a_peak_9944	chr7	100866959	100867310	+	17	promoter-TSS (ENST00000200457.9)	-promoter-TSS (ENST00000200457.9)	-253	ENST00000496260.1	ENST00000496260	0.045584	0.642045
1.30868087159553	4.32359545111715	4.68096810546447	4.65593787100011e-06	3.13844700934081e-05	2.7747823158422	TEAD2	ENST00000601519	ENSG00000074219	Filter_BAM_wnt3a_peak_4990	chr19	49362007	49362271	+	24	promoter-TSS (ENST00000597873.5)	-promoter-TSS (ENST00000597873.5)	268	ENST00000601519.5	ENST00000601519	0.07197	0.649057
1.21179771599077	1.92197651768316	4.65737482681322	5.17503165317649e-06	3.47405813438651e-05	2.67315085185891	STAP2	ENST00000598443	ENSG00000178078	Filter_BAM_wnt3a_peak_4825	chr19	4328465	4328849	+	27	promoter-TSS (ENST00000597593.5)	-promoter-TSS (ENST00000597593.5)	116	ENST00000598443.5	ENST00000598443	0.09375	0.714286
1.62712368336115	4.27643726679199	4.57055673438302	7.60854158585908e-06	4.92600439432299e-05	2.30290207618935	S100A13	ENST00000497086	ENSG00000189171	Filter_BAM_wnt3a_peak_578	chr1	153634125	153634421	+	24	promoter-TSS (ENST00000472233.1)	-promoter-TSS (ENST00000472233.1)	67	ENST00000497086.5	ENST00000497086	0.094595	0.656566
1.68305031899252	1.99113716367416	4.35886171405218	1.9021094921935e-05	0.00011412656953161	1.42498752289484	PVT1	ENST00000670204	ENSG00000249859	Filter_BAM_wnt3a_peak_10682	chr8	127855049	127855343	+	47	promoter-TSS (ENST00000670204.1)	-intron (ENST00000664924.1, intron 1 of 3)	-13	ENST00000670204.1	ENST00000670204	0.013605	0.505085
1.15856890540432	2.75643212114603	4.33139075337164	2.13698200606219e-05	0.000126367383607577	1.31368073830633	VWA1	ENST00000338660	ENSG00000179403	Filter_BAM_wnt3a_peak_4	chr1	1435090	1435515	+	30	promoter-TSS (ENST00000338660.5)	-promoter-TSS (ENST00000338660.5)	-221	ENST00000338660.5	ENST00000338660	0.058824	0.643192
1.1226548050177	4.36706824678263	4.2232078076117	3.36131981040366e-05	0.000190513558804193	0.881260619274394	TGIF1	ENST00000549468	ENSG00000177426	Filter_BAM_wnt3a_peak_4494	chr18	3454093	3454378	+	27	promoter-TSS (ENST00000551333.1)	-promoter-TSS (ENST00000551333.1)	461	ENST00000549468.5	ENST00000549468	0.007018	0.384615
1.1226548050177	4.36706824678263	4.2232078076117	3.36131981040366e-05	0.000190513558804193	0.881260619274394	TGIF1	ENST00000407501	ENSG00000177426	Filter_BAM_wnt3a_peak_4493	chr18	3449732	3449976	+	17	promoter-TSS (ENST00000343820.10)	-promoter-TSS (ENST00000343820.10)	-28	ENST00000407501.6	ENST00000407501	0.081967	0.64898
1.77282420975902	6.15948665492509	4.18948662072647	3.86395138638169e-05	0.000212387663452792	0.748412688260619	RBP1	ENST00000619087	ENSG00000114115	Filter_BAM_wnt3a_peak_7088	chr3	139539455	139539793	+	37	promoter-TSS (ENST00000381790.3)	-promoter-TSS (ENST00000381790.3)	12	ENST00000619087.5	ENST00000619087	0.097633	0.669617
1.02280718314767	4.89282821750214	3.89267748541751	0.000126845935526671	0.000639303515054419	-0.38056085051826	GSTO1	ENST00000493946	ENSG00000148834	Filter_BAM_wnt3a_peak_1465	chr10	104253614	104254338	+	69	promoter-TSS (ENST00000369710.8)	-promoter-TSS (ENST00000369710.8)	-188	ENST00000493946.1	ENST00000493946	0.013812	0.437241
1.02280718314767	4.89282821750214	3.89267748541751	0.000126845935526671	0.000639303515054419	-0.38056085051826	GSTO1	ENST00000493946	ENSG00000148834	Filter_BAM_wnt3a_peak_1464	chr10	104253266	104253508	+	20	promoter-TSS (ENST00000493946.1)	-promoter-TSS (ENST00000493946.1)	-777	ENST00000493946.1	ENST00000493946	0	0.427984
1.77470273484094	2.61578955534006	3.86733711794323	0.000139948823023411	0.000694655067007111	-0.473553960804896	ROBO2	ENST00000696630	ENSG00000185008	Filter_BAM_wnt3a_peak_6866	chr3	75906623	75906827	+	30	promoter-TSS (ENST00000471893.2)	-promoter-TSS (ENST00000471893.2)	20	ENST00000696630.1	ENST00000696630	0.078431	0.678049
1.12353224368961	2.63921435136753	3.84426476702366	0.000152985445202367	0.000751754204821776	-0.557754635710062	ROR1	ENST00000482426	ENSG00000185483	Filter_BAM_wnt3a_peak_323	chr1	63774954	63775499	+	41	promoter-TSS (ENST00000482426.1)	-promoter-TSS (ENST00000482426.1)	-64	ENST00000482426.1	ENST00000482426	0.073394	0.587912
1.12353224368961	2.63921435136753	3.84426476702366	0.000152985445202367	0.000751754204821776	-0.557754635710062	ROR1	ENST00000371079	ENSG00000185483	Filter_BAM_wnt3a_peak_322	chr1	63773003	63773275	+	40	promoter-TSS (ENST00000371079.6)	-promoter-TSS (ENST00000371079.6)	-878	ENST00000371079.6	ENST00000371079	0.007353	0.413919
1.53073809719226	2.45931530535881	3.83144755543334	0.000160716157725063	0.000785830048816875	-0.604336363727622	PDE5A	ENST00000503412	ENSG00000138735	Filter_BAM_wnt3a_peak_7781	chr4	119519211	119519412	+	19	promoter-TSS (ENST00000503412.1)	-promoter-TSS (ENST00000503412.1)	-212	ENST00000503412.1	ENST00000503412	0	0.356436
1.07415342348648	3.2662413317461	3.62025991938862	0.000355372629401141	0.00156478593268567	-1.35179706672895	SMPD3	ENST00000561749	ENSG00000103056	Filter_BAM_wnt3a_peak_4021	chr16	68448293	68448690	+	46	promoter-TSS (ENST00000219334.10)	-promoter-TSS (ENST00000219334.10)	1	ENST00000561749.1	ENST00000561749	0.108312	0.721106
1.33575354742025	4.26996804133175	3.5752735614608	0.000418890691238571	0.00181040356793873	-1.50609301627427	PHGDH	ENST00000641597	ENSG00000092621	Filter_BAM_wnt3a_peak_549	chr1	119648733	119648947	+	24	promoter-TSS (ENST00000421812.3)	-promoter-TSS (ENST00000421812.3)	429	ENST00000641597.1	ENST00000641597	0.028037	0.418605
1.0157718897756	5.64161672801943	3.36591962602661	0.000881359549699052	0.0035297480254451	-2.20108768622022	AUTS2	ENST00000416482	ENSG00000158321	Filter_BAM_wnt3a_peak_9792	chr7	70728847	70729083	+	32	promoter-TSS (ENST00000416482.1)	-promoter-TSS (ENST00000416482.1)	-174	ENST00000416482.1	ENST00000416482	0.012712	0.510549
1.10948365850804	8.7314206011435	3.09956138225824	0.00215686098486879	0.00778180240796272	-3.02968782060487	SNHG29	ENST00000582911	ENSG00000175061	Filter_BAM_wnt3a_peak_4188	chr17	16438857	16439198	+	19	promoter-TSS (ENST00000365172.1)	-promoter-TSS (ENST00000365172.1)	7	ENST00000582911.6	ENST00000582911	0.041056	0.555556
1.01056329154187	4.2024727556584	3.08454662028998	0.00226454252765475	0.00808130862810125	-3.07451812436638	ZFP36L1	ENST00000557086	ENSG00000185650	Filter_BAM_wnt3a_peak_3288	chr14	68795887	68796769	+	69	promoter-TSS (ENST00000336440.4)	-promoter-TSS (ENST00000336440.4)	-75	ENST00000557086.1	ENST00000557086	0.053288	0.588901
1.01056329154187	4.2024727556584	3.08454662028998	0.00226454252765475	0.00808130862810125	-3.07451812436638	ZFP36L1	ENST00000555997	ENSG00000185650	Filter_BAM_wnt3a_peak_3285	chr14	68791262	68791751	+	17	promoter-TSS (ENST00000555997.1)	-promoter-TSS (ENST00000555997.1)	-263	ENST00000555997.1	ENST00000555997	0.02045	0.526531
1.00856113350463	3.96082869405155	2.85604635685159	0.00464526748299104	0.0148835507456037	-3.7317153069329	MYO10	ENST00000511972	ENSG00000145555	Filter_BAM_wnt3a_peak_8080	chr5	16713577	16713903	+	16	promoter-TSS (ENST00000511972.1)	-promoter-TSS (ENST00000511972.1)	-272	ENST00000511972.1	ENST00000511972	0.027607	0.510703
1.00856113350463	3.96082869405155	2.85604635685159	0.00464526748299104	0.0148835507456037	-3.7317153069329	MYO10	ENST00000515803	ENSG00000145555	Filter_BAM_wnt3a_peak_8081	chr5	16738188	16738579	+	13	promoter-TSS (ENST00000515803.5)	-promoter-TSS (ENST00000515803.5)	31	ENST00000515803.5	ENST00000515803	0.005115	0.52551
1.0757807188106	4.24946707452098	2.66577602111508	0.00817511817354155	0.0241059343597608	-4.24273258962302	MYCN	ENST00000281043	ENSG00000134323	Filter_BAM_wnt3a_peak_5095	chr2	15940082	15940359	+	23	promoter-TSS (ENST00000281043.4)	-promoter-TSS (ENST00000281043.4)	-330	ENST00000281043.4	ENST00000281043	0.057762	0.604317
1.0757807188106	4.24946707452098	2.66577602111508	0.00817511817354155	0.0241059343597608	-4.24273258962302	MYCN	ENST00000703162	ENSG00000134323	Filter_BAM_wnt3a_peak_5096	chr2	15943301	15943502	+	22	promoter-TSS (ENST00000703162.1)	-promoter-TSS (ENST00000703162.1)	-156	ENST00000703162.1	ENST00000703162	0.039801	0.485149
